# Supplementary material for: Characterization of Clostridioides difficile DSM 101085 with A−B−CDT+ Phenotype from a Late Recurrent Colonization
Source: Genome Biol Evol. 2020 Apr 17;12(5):566–77. doi: 10.1093/gbe/evaa072 (PMC7250501; doi:10.1093/gbe/evaa072)
Supplement: evaa072_Supplementary_Data [file evaa072_supplementary_data.zip]

Archive with 8 entries (8 files):
- OP-GBEV200075_PECorr_CmtAttachmentsFolder_Supplementary_Material_2.docx
- Supplementary_Material_1.docx
- Supplementary_Material_3.docx
- Supplementary_Material_4.docx
- Supplementary_Table_1.xlsx
- Supplementary_Table_2.xlsx
- Supplementary_Table_3.xls
- Supplementary_Table_4.xlsx
