# Supplementary material for: Characterization of Clostridioides difficile DSM 101085 with A−B−CDT+ Phenotype from a Late Recurrent Colonization
Source: Genome Biol Evol. 2020 Apr 17;12(5):566–77. doi: 10.1093/gbe/evaa072 (PMC7250501; doi:10.1093/gbe/evaa072)
Supplement: evaa072_Supplementary_Data [file evaa072_supplementary_data.zip › Supplementary_Table_1.xlsx]

## Sheet: Core R20291 (He) & DSM 27147
R20291 (He et al. 2010)		DSM 27147 (R20291)
R20291_He – Locus Tag	R20291_He – Annotation	CDIF27147 – Locus Tag	CDIF27147 – Annotation
CDR20291_0001	putative small-molecule-binding protein	CDIF27147_00021	small-molecule-binding protein
CDR20291_0002	putative mechanosensitive ion channel protein	CDIF27147_00022	mechanosensitive ion channel protein
CDR20291_0003	seryl-tRNA synthetase	CDIF27147_00024	seryl-tRNA synthetase
CDR20291_0004	putative cytosine/adenosine deaminase	CDIF27147_00025	cytosine/adenosine deaminase
CDR20291_0005	DNA polymerase III subunit gamma/tau	CDIF27147_00030	DNA polymerase III subunits gamma/tau
CDR20291_0006	conserved hypothetical protein	CDIF27147_00031	DNA-binding protein, YbaB/EbfC family
CDR20291_0007	recombination protein	CDIF27147_00032	recombination protein
CDR20291_0008	putative glycosyl transferase	CDIF27147_00034	glycosyl transferase
CDR20291_0009	conserved hypothetical protein	CDIF27147_00081	hypothetical protein
CDR20291_0010	pyruvate carboxylase	CDIF27147_00083	pyruvate carboxylase
CDR20291_0011	putative translation elongation factor	CDIF27147_00084	translation elongation factor
CDR20291_0012	transcriptional regulator	CDIF27147_00085	transcriptional regulator
CDR20291_0013	putative DNA repair protein	CDIF27147_00086	DNA repair protein
CDR20291_0014	putative ATP:guanido phosphotransferase	CDIF27147_00087	ATP:guanido phosphotransferase
CDR20291_0015	ATP-dependent Clp protease	CDIF27147_00088	ATP-dependent Clp protease
CDR20291_0016	DNA repair protein	CDIF27147_00089	DNA repair protein RadA
CDR20291_0017	putative DNA-binding protein	CDIF27147_00090	DNA integrity scanning protein DisA
CDR20291_0018	putative membrane protein	CDIF27147_00091	PIN/TRAM domain-containing protein
CDR20291_0019	putative membrane protein	CDIF27147_00092	membrane protein
CDR20291_0020	AraC-family transcriptional regulator	CDIF27147_00093	AraC family transcription regulator
CDR20291_0021	putative beta-glucosidase	CDIF27147_00094	beta-glucosidase
CDR20291_0022	putative beta-xylosidase	CDIF27147_00095	beta-xylosidase
CDR20291_0023	putative xylose transporter	CDIF27147_00096	xylose transporter
CDR20291_0024	transcriptional regulator	CDIF27147_00097	transcriptional regulator
CDR20291_0025	acetoin:2,6-dichlorophenolindophenol oxidoreductase alpha subunit	CDIF27147_00098	acetoin:2,6-dichlorophenolindophenol oxidoreductase subunit alpha
CDR20291_0026	acetoin:2,6-dichlorophenolindophenol oxidoreductase beta subunit	CDIF27147_00099	acetoin:2,6-dichlorophenolindophenol oxidoreductase subunit beta
CDR20291_0027	E2 component of acetoin dehydrogenase enzyme system (dihydrolipoamide acetyltransferase)	CDIF27147_00100	E2 component of acetoin dehydrogenase enzyme system (dihydrolipoamide acetyltransferase)
CDR20291_0028	E3 component of acetoin dehydrogenase enzyme system (dihydrolipoyl dehydrogenase)	CDIF27147_00101	E3 component of acetoin dehydrogenase enzyme system (dihydrolipoyl dehydrogenase)
CDR20291_0029	putative transcription antiterminator	CDIF27147_00102	transcription antiterminator
CDR20291_0030	PTS system, IIa component	CDIF27147_00103	PTS system transporter subunit IIA
CDR20291_0031	PTS system, IIb component	CDIF27147_00104	PTS system transporter subunit IIB
CDR20291_0032	PTS system, IIc component	CDIF27147_00105	PTS system transporter subunit IIC
CDR20291_0033	putative membrane protein	CDIF27147_00106	hypothetical protein
CDR20291_0034	putative sugar-phosphate aldolase	CDIF27147_00107	sugar-phosphate aldolase
CDR20291_0035	putative lipoate-protein ligase	CDIF27147_00108	lipoate-protein ligase
CDR20291_0036	2-C-methyl-D-erythritol 4-phosphate cytidylyltransferase	CDIF27147_00109	2-C-methyl-D-erythritol 4-phosphate cytidylyltransferase
CDR20291_0037	2-C-methyl-D-erythritol 2,4-cyclodiphosphate synthase	CDIF27147_00110	2-C-methyl-D-erythritol 2,4-cyclodiphosphate synthase
CDR20291_0038	prolyl-tRNA synthetase	CDIF27147_00112	prolyl-tRNA synthetase
CDR20291_0039	putative dual-specificity prolyl/cysteinyl-tRNA synthetase	CDIF27147_00113	prolyl-tRNA synthetase
CDR20291_0040	glutamyl-tRNA synthetase	CDIF27147_00114	glutamyl-tRNA synthetase
CDR20291_0041	cysteinyl-tRNA synthetase	CDIF27147_00116	cysteinyl-tRNA synthetase
CDR20291_0042	conserved hypothetical protein	CDIF27147_00117	ribonuclease III
CDR20291_0043	thymidylate synthase	CDIF27147_00119	thymidylate synthase
CDR20291_0044	dihydrofolate reductase region	CDIF27147_00120	dihydrofolate reductase region
CDR20291_0045	putative uncharacterized protein	CDIF27147_00121	hypothetical protein
CDR20291_0046	thiamine biosynthesis protein thic	CDIF27147_00122	thiamine biosynthesis protein thic
CDR20291_0047	putative thymidylate synthase	CDIF27147_00123	thymidylate synthase
CDR20291_0048	putative tRNA/rRNA methyltransferase	CDIF27147_00124	tRNA/rRNA methyltransferase
CDR20291_0049	conserved hypothetical protein	CDIF27147_00125	tetracycline resistance protein
CDR20291_0050	RNA polymerase sigma-H factor	CDIF27147_00126	RNA polymerase factor sigma-70
CDR20291_0051,CDR20291_0065	elongation factor TU	CDIF27147_00127,CDIF27147_00142	elongation factor Tu
CDR20291_0052	50S ribosomal protein L33	CDIF27147_00128	50S ribosomal protein L33
CDR20291_0053	preprotein translocase SecE subunit	CDIF27147_00129	preprotein translocase SecE subunit
CDR20291_0054	transcription antitermination protein	CDIF27147_00130	transcription antitermination protein
CDR20291_0055	50S ribosomal protein L11	CDIF27147_00131	50S ribosomal protein L11
CDR20291_0056	50S ribosomal protein L1	CDIF27147_00132	50S ribosomal protein L1
CDR20291_0057	50S ribosomal protein L10	CDIF27147_00134	50S ribosomal protein L10
CDR20291_0058	50S ribosomal protein L7/L12	CDIF27147_00135	50S ribosomal protein L7/L12
CDR20291_0059	NADP-dependent 7-alpha-hydroxysteroid dehydrogenase	CDIF27147_00136	NADP-dependent 7-alpha-hydroxysteroid dehydrogenase
CDR20291_0060	DNA-directed RNA polymerase beta chain	CDIF27147_00137	DNA-directed RNA polymerase subunit beta
CDR20291_0061	DNA-directed RNA polymerase beta' chain	CDIF27147_00138	DNA-directed RNA polymerase subunit beta'
CDR20291_0062	30S ribosomal protein S12	CDIF27147_00139	30S ribosomal protein S12
CDR20291_0063	30S ribosomal protein S7	CDIF27147_00140	30S ribosomal protein S7
CDR20291_0064	translation elongation factor G	CDIF27147_00141	elongation factor G
CDR20291_0066	30S ribosomal protein S10	CDIF27147_00143	30S ribosomal protein S10
CDR20291_0067	50S ribosomal protein L3	CDIF27147_00144	50S ribosomal protein L3
CDR20291_0068	50S ribosomal protein L4	CDIF27147_00145	50S ribosomal protein L4
CDR20291_0069	50S ribosomal protein L23	CDIF27147_00146	50S ribosomal protein L23
CDR20291_0070	50S ribosomal protein L2	CDIF27147_00147	50S ribosomal protein L2
CDR20291_0071	30S ribosomal protein S19	CDIF27147_00148	30S ribosomal protein S19
CDR20291_0072	50S ribosomal protein L22	CDIF27147_00149	50S ribosomal protein L22
CDR20291_0073	30S ribosomal protein S3	CDIF27147_00150	30S ribosomal protein S3
CDR20291_0074	50S ribosomal protein L16	CDIF27147_00151	50S ribosomal protein L16
CDR20291_0075	50S ribosomal protein L29	CDIF27147_00152	50S ribosomal protein L29
CDR20291_0076	30S ribosomal protein S17	CDIF27147_00153	30S ribosomal protein S17
CDR20291_0077	50S ribosomal protein L14	CDIF27147_00154	50S ribosomal protein L14
CDR20291_0078	50S ribosomal protein L24	CDIF27147_00155	50S ribosomal protein L24
CDR20291_0079	50S ribosomal protein L5	CDIF27147_00156	50S ribosomal protein L5
CDR20291_0080	30S ribosomal protein S14	CDIF27147_00157	30S ribosomal protein S14
CDR20291_0081	30S ribosomal protein S8	CDIF27147_00158	30S ribosomal protein S8
CDR20291_0082	50S ribosomal protein L6	CDIF27147_00159	50S ribosomal protein L6
CDR20291_0083	50S ribosomal protein L18	CDIF27147_00160	50S ribosomal protein L18
CDR20291_0084	30S ribosomal protein S5	CDIF27147_00161	30S ribosomal protein S5
CDR20291_0085	50S ribosomal protein L30	CDIF27147_00162	50S ribosomal protein L30
CDR20291_0086	50S ribosomal protein L15	CDIF27147_00163	50S ribosomal protein L15
CDR20291_0087	preprotein translocase SecY subunit	CDIF27147_00164	preprotein translocase SecY subunit
CDR20291_0088	adenylate kinase	CDIF27147_00165	adenylate kinase
CDR20291_0089	methionine aminopeptidase	CDIF27147_00166	methionine aminopeptidase
CDR20291_0090	putative ribosomal protein	CDIF27147_00167	ribosomal protein
CDR20291_0091	translation initiation factor IF-1	CDIF27147_00168	translation initiation factor IF-1
CDR20291_0092	50S ribosomal protein L36	CDIF27147_00169	50S ribosomal protein L36
CDR20291_0093	30S ribosomal protein S13	CDIF27147_00170	30S ribosomal protein S13
CDR20291_0094	30S ribosomal protein S11	CDIF27147_00171	30S ribosomal protein S11
CDR20291_0095	30S ribosomal protein S4	CDIF27147_00172	30S ribosomal protein S4
CDR20291_0096	DNA-directed RNA polymerase alpha chain	CDIF27147_00173	DNA-directed RNA polymerase subunit alpha
CDR20291_0097	50S ribosomal protein L17	CDIF27147_00174	50S ribosomal protein L17
CDR20291_0098	ABC transporter, ATP-binding protein	CDIF27147_00175	ABC transporter ATP-binding protein
CDR20291_0099	ABC transporter, ATP-binding protein	CDIF27147_00176	cobalt transporter ATP-binding subunit
CDR20291_0100	ABC transporter, permease protein	CDIF27147_00177	ABC transporter permease
CDR20291_0101	tRNA pseudouridine synthase 1	CDIF27147_00178	tRNA pseudouridine synthase 1
CDR20291_0102	50S ribosomal protein L13 (pseudogene)	CDIF27147_00179	50S ribosomal protein L13
CDR20291_0103	30S ribosomal protein S9	CDIF27147_00180	30S ribosomal protein S9
CDR20291_0104	germination-specific N-acetylmuramoyl-L-alanine amidase	CDIF27147_00181	germination-specific N-acetylmuramoyl-L-alanine amidase
CDR20291_0105	aspartate aminotransferase	CDIF27147_00207	aspartate aminotransferase
CDR20291_0106	anaerobic ribonucleoside-triphosphate reductase	CDIF27147_00208	anaerobic ribonucleoside triphosphate reductase
CDR20291_0107	anaerobic ribonucleoside-triphosphate reductase activating protein	CDIF27147_00209	anaerobic ribonucleoside-triphosphate reductase activating protein
CDR20291_0108	putative membrane protein	CDIF27147_00229	DNA integrity scanning protein DisA
CDR20291_0109	putative exported protein	CDIF27147_00230	membrane associated protein
CDR20291_0111	phosphate butyryltransferase	CDIF27147_00231	phosphate butyryltransferase
CDR20291_0112	butyrate kinase	CDIF27147_00232	butyrate kinase
CDR20291_0113	putative ATP/GTP-binding protein	CDIF27147_00233	ATP/GTP-binding protein
CDR20291_0114	ferredoxin	CDIF27147_00234	ferredoxin
CDR20291_0115	putative oxidoreductase, thiamine diP-binding subunit	CDIF27147_00235	2-ketoisovalerate ferredoxin reductase
CDR20291_0116	putative subunit of oxidoreductase	CDIF27147_00236	subunit of oxidoreductase
CDR20291_0117	putative subunit of oxidoreductase	CDIF27147_00237	subunit of oxidoreductase
CDR20291_0118	phosphoglucomutase/phosphomannomutase mutase	CDIF27147_00238	phosphoglucomutase/phosphomannomutase mutase
CDR20291_0119	glucosamine--fructose-6-phosphate aminotransferase, isomerising	CDIF27147_00240	glucosamine--fructose-6-phosphate aminotransferase
CDR20291_0120	putative thiosulfate sulfurtransferase	CDIF27147_00241	thiosulfate sulfurtransferase
CDR20291_0121	putative exported protein	CDIF27147_00242	hypothetical protein
CDR20291_0122	UDP-N-acetylglucosamine 1-carboxyvinyltransferase 1	CDIF27147_00243	UDP-N-acetylglucosamine 1-carboxyvinyltransferase
CDR20291_0123	stage II sporulation protein D	CDIF27147_00244	stage II sporulation protein D
CDR20291_0124	putative cell wall endopeptidase	CDIF27147_00245	cell wall endopeptidase
CDR20291_0125	stage III sporulation protein D	CDIF27147_00246	stage III sporulation protein D
CDR20291_0126	rod shape-determining protein	CDIF27147_00247	rod shape-determining protein Mbl
CDR20291_0127	(3R)-hydroxymyristoyl-[acyl carrier protein] dehydratase	CDIF27147_00248	(3R)-hydroxymyristoyl-ACP dehydratase
CDR20291_0128	conserved hypothetical protein	CDIF27147_00249	sporulation protein YyaC
CDR20291_0129	S-adenosylmethionine synthetase	CDIF27147_00251	S-adenosylmethionine synthetase
CDR20291_0130	putative membrane protein	CDIF27147_00252	membrane protein
CDR20291_0131	putative DNA-binding protein	CDIF27147_00253	DNA-binding protein
CDR20291_0132	putative phosphoribosyl transferase (putative competence protein)	CDIF27147_00254	phosphoribosyl transferase
CDR20291_0133	putative transcription antiterminator	CDIF27147_00255	transcription antiterminator
CDR20291_0134	PTS system, IIa component	CDIF27147_00256	PTS system transporter subunit IIA
CDR20291_0135	PTS system, IIb component	CDIF27147_00257	PTS system transporter subunit IIB
CDR20291_0136	PTS system, IIc component	CDIF27147_00258	PTS system transporter subunit IIC
CDR20291_0137	conserved hypothetical protein	CDIF27147_00259	glycine reductase complex component b gamma subunit
CDR20291_0138	glycosylasparaginase	CDIF27147_00260	glycosylasparaginase
CDR20291_0139	putative peptidase	CDIF27147_00261	peptidase
CDR20291_0140	putative copper homeostasis protein	CDIF27147_00262	copper homeostasis protein
CDR20291_0141	putative RNA-binding protein	CDIF27147_00263	RNA-binding protein
CDR20291_0142	preprotein translocase SecA subunit	CDIF27147_00264	preprotein translocase SecA subunit
CDR20291_0143	peptide chain release factor 2	CDIF27147_00266	peptide chain release factor 2
CDR20291_0144	putative RNA-binding protein	CDIF27147_00267	RNA-binding protein
CDR20291_0145	putative amidohydrolase	CDIF27147_00268	amidohydrolase
CDR20291_0146	putative riboflavin transporter	CDIF27147_00270	riboflavin transporter
CDR20291_0147	conserved hypothetical protein	CDIF27147_00271	hypothetical protein
CDR20291_0148	putative ATP/GTP hydrolase	CDIF27147_00272	ATP/GTP hydrolase
CDR20291_0149	putative glycoprotease	CDIF27147_00273	glycoprotease
CDR20291_0150	putative ribosomal-protein-alanine acetyltransferase	CDIF27147_00274	ribosomal-protein-alanine acetyltransferase
CDR20291_0151	probable glycoprotease	CDIF27147_00275	DNA-binding/iron metalloprotein/AP endonuclease
CDR20291_0152	4-hydroxyphenylacetate decarboxylase, catalytic subunit	CDIF27147_00276	4-hydroxyphenylacetate decarboxylase, catalytic subunit
CDR20291_0153	4-hydroxyphenylacetate decarboxylase, regulatory subunit	CDIF27147_00277	4-hydroxyphenylacetate decarboxylase, regulatory subunit
CDR20291_0154	4-hydroxyphenylacetate decarboxylase, activating subunit	CDIF27147_00278	4-hydroxyphenylacetate decarboxylase activating subunit
CDR20291_0155	putative membrane-associated CAAX amino terminal protease	CDIF27147_00279	membrane-associated CAAX amino terminal protease
CDR20291_0156	putative uncharacterized protein	CDIF27147_00280	membrane-associated caaX amino terminal protease
CDR20291_0157	putative glyoxalase	CDIF27147_00281	glyoxalase
CDR20291_0158	putative two-component response regulator	CDIF27147_00282	two-component response regulator
CDR20291_0159	putative lantibiotic ABC transporter, ATP-binding protein	CDIF27147_00283	lantibiotic ABC transporter ATP-binding protein
CDR20291_0160	Radical SAM-family protein	CDIF27147_00284	radical SAM family protein
CDR20291_0161	hypothetical protein	CDIF27147_00285	peptide maturation system protein
CDR20291_0162	hypothetical protein	CDIF27147_00286	peptide maturation system acyl carrier-related protein
CDR20291_0163	hypothetical protein	CDIF27147_00287	hypothetical protein
CDR20291_0164	putative membrane protein	CDIF27147_00288	hypothetical protein
CDR20291_0165	putative amino acid transporter	CDIF27147_00289	amino acid transporter
CDR20291_0166	putative amidohydrolase/peptidase	CDIF27147_00290	amidohydrolase/peptidase
CDR20291_0167	putative sigma-54-dependent transcriptional regulator	CDIF27147_00291	sigma-54-dependent transcriptional regulator
CDR20291_0168	putative cyclic nucleotide-binding protein	CDIF27147_00292	cyclic nucleotide-binding protein
CDR20291_0169	putative drug/sodium antiporter	CDIF27147_00293	drug/sodium antiporter
CDR20291_0170	putative ABC transporter, ATP-binding protein	CDIF27147_00294	ABC transporter ATP-binding protein
CDR20291_0171	putative redox-sensing transcriptional repressor	CDIF27147_00295	redox-sensing transcriptional repressor Rex
CDR20291_0172	conserved hypothetical protein	CDIF27147_00296	formylmethanofuran dehydrogenase subunit E
CDR20291_0173	ferredoxin	CDIF27147_00297	ferredoxin
CDR20291_0174	putative lipoprotein	CDIF27147_00298	lipoprotein
CDR20291_0175	putative oxidoreductase, acetyl-CoA synthase subunit	CDIF27147_00299	oxidoreductase, acetyl-CoA synthase subunit
CDR20291_0176	putative oxidoreductase, electron transfer subunit	CDIF27147_00300	oxidoreductase, electron transfer subunit
CDR20291_0177	putative oxidoreductase, NAD/FAD binding subunit	CDIF27147_00301	oxidoreductase, NAD/FAD binding subunit
CDR20291_0178	cyclopropane-fatty-acyl-phospholipid synthase	CDIF27147_00302	cyclopropane-fatty-acyl-phospholipid synthase
CDR20291_0179	putative ATP-binding protein	CDIF27147_00303	ATP-binding protein
CDR20291_0180	NAD-specific glutamate dehydrogenase	CDIF27147_00304	NAD-specific glutamate dehydrogenase
CDR20291_0181	putative uncharacterized protein	CDIF27147_00305	membrane-associated metalloprotease
CDR20291_0182	putative membrane-associated metalloprotease	CDIF27147_00306	membrane-associated metalloprotease
CDR20291_0184	putative cell wall hydrolase	CDIF27147_00307	cell wall hydrolase
CDR20291_0185	aspartate carbamoyltransferase catalytic chain	CDIF27147_00308	aspartate carbamoyltransferase catalytic chain
CDR20291_0186	dihydroorotate dehydrogenase electron transfer subunit	CDIF27147_00309	dihydroorotate dehydrogenase electron transfer subunit
CDR20291_0187	dihydroorotate dehydrogenase, catalytic subunit	CDIF27147_00310	dihydroorotate dehydrogenase 1B
CDR20291_0188	orotate phosphoribosyltransferase	CDIF27147_00311	orotate phosphoribosyltransferase
CDR20291_0189	putative ketopantoate reductase	CDIF27147_00312	ketopantoate reductase
CDR20291_0190	LysR-family transcriptional regulator	CDIF27147_00313	LysR family transcriptional regulator
CDR20291_0191	putative membrane protein	CDIF27147_00314	membrane protein
CDR20291_0192	putative DNA glycosylase (DNA repair protein)	CDIF27147_00315	DNA glycosylase
CDR20291_0193	cardiolipin synthetase	CDIF27147_00316	cardiolipin synthetase
CDR20291_0194	10 kDa chaperonin	CDIF27147_00317	10 kDa chaperonin
CDR20291_0195	60 kDa chaperonin	CDIF27147_00318	60 kDa chaperonin
CDR20291_0196	putative membrane protein	CDIF27147_00319	NCAIR mutase-like protein
CDR20291_0198	GMP synthase, glutamine-hydrolyzing	CDIF27147_00323	GMP synthase
CDR20291_0199	putative membrane-associated nucleotidase	CDIF27147_00324	membrane-associated nucleotidase
CDR20291_0200	putative uncharacterized protein	CDIF27147_00325	LysR family transcriptional regulator
CDR20291_0201	putative uncharacterized protein	CDIF27147_00326	chromate transport protein ChrA
CDR20291_0202	putative chromate transporter	CDIF27147_00327	chromate transporter
CDR20291_0204	putative DNA repair protein	CDIF27147_00328	DNA repair protein
CDR20291_0205	putative signaling protein	CDIF27147_00329	signaling protein
CDR20291_0206	putative transcription antiterminator	CDIF27147_00330	transcription antiterminator
CDR20291_0207	PTS system, IIa component	CDIF27147_00331	PTS system transporter subunit IIA
CDR20291_0208	PTS system, IIc component	CDIF27147_00332	fructose-like permease EIIC subunit 2
CDR20291_0209	PTS system, IIb component	CDIF27147_00333	PTS system fructose-like transporter subunit EIIB
CDR20291_0210	putative sugar-phosphate kinase	CDIF27147_00334	sugar-phosphate kinase
CDR20291_0211	putative hydrolase	CDIF27147_00335	hydrolase
CDR20291_0212	putative spore coat protein	CDIF27147_00336	spore coat protein
CDR20291_0213	conserved hypothetical protein	CDIF27147_00337	hypothetical protein
CDR20291_0214	putative nitroreductase	CDIF27147_00338	nitroreductase
CDR20291_0215	phosphoribosylaminoimidazole carboxylase catalytic subunit	CDIF27147_00339	phosphoribosylaminoimidazole carboxylase catalytic subunit
CDR20291_0216	phosphoribosylaminoimidazole-succinocarboxamide synthase	CDIF27147_00340	phosphoribosylaminoimidazole-succinocarboxamide synthase
CDR20291_0217	amidophosphoribosyltransferase	CDIF27147_00341	amidophosphoribosyltransferase
CDR20291_0218	phosphoribosylformylglycinamidine cyclo-ligase	CDIF27147_00342	phosphoribosylformylglycinamidine cyclo-ligase
CDR20291_0219	phosphoribosylglycinamide formyltransferase	CDIF27147_00343	phosphoribosylglycinamide formyltransferase
CDR20291_0220	bifunctional purine biosynthesis protein	CDIF27147_00344	bifunctional phosphoribosylaminoimidazolecarboxamide
CDR20291_0221	phosphoribosylamine--glycine ligase	CDIF27147_00345	phosphoribosylamine--glycine ligase
CDR20291_0222	formylglycinamidine ribonucleotide synthetase	CDIF27147_00346	formylglycinamidine ribonucleotide synthetase
CDR20291_0223	dtdp-4-dehydrorhamnose reductase	CDIF27147_00347	dtdp-4-dehydrorhamnose reductase
CDR20291_0224	glucose-1-phosphate thymidylyltransferase	CDIF27147_00348	glucose-1-phosphate thymidylyltransferase
CDR20291_0225	dtdp-4-dehydrorhamnose 3,5-epimerase	CDIF27147_00349	dtdp-4-dehydrorhamnose 3,5-epimerase
CDR20291_0226	dtdp-glucose 4,6-dehydratase	CDIF27147_00350	dtdp-glucose 4,6-dehydratase
CDR20291_0227	putative transglycosylase	CDIF27147_00351	transglycosylase
CDR20291_0228	conserved hypothetical protein	CDIF27147_00352	hypothetical protein
CDR20291_0229	flagellar motor switch protein	CDIF27147_00353	flagellar motor switch protein
CDR20291_0230	negative regulator of flagellin synthesis (anti-sigma-d factor)	CDIF27147_00354	negative regulator of flagellin synthesis (anti-sigma-d factor)
CDR20291_0231	putative flagellar biosynthesis protein	CDIF27147_00355	flagellar biosynthesis protein
CDR20291_0232	putative flagellar hook-associated protein	CDIF27147_00356	flagellar hook-associated protein
CDR20291_0233	flagellar hook-associated protein	CDIF27147_00357	flagellar hook-associated protein
CDR20291_0234	conserved hypothetical protein	CDIF27147_00358	flagellar assembly protein FliW
CDR20291_0235	carbon storage regulator	CDIF27147_00359	carbon storage regulator
CDR20291_0236	flagellar protein FliS	CDIF27147_00360	flagellar protein FliS
CDR20291_0237	flagellar protein	CDIF27147_00361	flagellar protein
CDR20291_0238	flagellar cap protein	CDIF27147_00362	flagellar cap protein
CDR20291_0239	conserved hypothetical protein	CDIF27147_00363	Flagellar protein FliT
CDR20291_0240	flagellin subunit	CDIF27147_00364	flagellin subunit
CDR20291_0241	putative glycosyltransferase	CDIF27147_00365	glycosyltransferase
CDR20291_0242	glycosyl transferase family 2	CDIF27147_00366	glycosyl transferase group 2 family protein
CDR20291_0243	glycosyl transferase, group 2 family	CDIF27147_00367	glycosyl transferase group 2 family protein
CDR20291_0244	putative uncharacterized protein	CDIF27147_00368	FemAB-related protein, PEP-CTERM system-associated
CDR20291_0245	putative carbamoyl-phosphate-synthetase	CDIF27147_00369	carbamoyl-phosphate-synthetase
CDR20291_0246	putative ornithine cyclodeaminase	CDIF27147_00370	ornithine cyclodeaminase
CDR20291_0247	putative uncharacterized protein	CDIF27147_00372	erythromycin biosynthesis sensory transduction protein eryc1
CDR20291_0248	flagellar basal-body rod protein	CDIF27147_00374	flagellar basal-body rod protein
CDR20291_0249	flagellar basal-body rod protein	CDIF27147_00375	flagellar basal-body rod protein
CDR20291_0250	flagellar hook-basal body complex protein	CDIF27147_00376	flagellar hook-basal body protein FliE
CDR20291_0251	flagellar M-ring protein	CDIF27147_00377	flagellar MS-ring protein
CDR20291_0252	flagellar motor switch protein	CDIF27147_00378	flagellar motor switch protein
CDR20291_0253	flagellar assembly protein	CDIF27147_00379	flagellar assembly protein
CDR20291_0254	flagellum-specific ATP synthase	CDIF27147_00380	flagellum-specific ATP synthase
CDR20291_0255	flagellar protein	CDIF27147_00381	flagellar protein
CDR20291_0256	putative flagellar hook-length control protein	CDIF27147_00382	flagellar hook-length control protein
CDR20291_0257	putative basal-body rod modification protein	CDIF27147_00383	basal-body rod modification protein
CDR20291_0258	flagellar hook protein	CDIF27147_00384	flagellar hook protein
CDR20291_0259	putative flagellar protein	CDIF27147_00385	flagellar protein
CDR20291_0260	chemotaxis protein	CDIF27147_00386	chemotaxis protein
CDR20291_0261	chemotaxis protein	CDIF27147_00387	chemotaxis protein
CDR20291_0262	flagellar basal body-associated protein	CDIF27147_00388	flagellar basal body-associated protein
CDR20291_0263	putative flagellar protein	CDIF27147_00389	flagellar protein
CDR20291_0264	flagellar biosynthetic protein	CDIF27147_00390	flagellar biosynthesis protein FliP
CDR20291_0265	flagellar export protein	CDIF27147_00391	flagellar export protein
CDR20291_0266	flagellar export protein	CDIF27147_00392	bifunctional flagellar biosynthesis protein
CDR20291_0267	flagellar export protein	CDIF27147_00393	flagellar biosynthesis protein FlhA
CDR20291_0268	signal recognition particle complex, GTP-binding subunit	CDIF27147_00394	flagellar biosynthesis regulator FlhF
CDR20291_0269	flagellar number regulator	CDIF27147_00395	flagellar number regulator
CDR20291_0270	RNA polymerase sigma factor for flagellar operon	CDIF27147_00396	RNA polymerase sigma factor for flagellar operon
CDR20291_0271	putative exported protein	CDIF27147_00397	hypothetical protein
CDR20291_0272	flagellar basal-body rod protein FlgG	CDIF27147_00398	flagellar basal body rod protein FlgG
CDR20291_0273	putative flagellar basal-body rod protein	CDIF27147_00399	flagellar basal body rod protein FlgG
CDR20291_0274	putative flagellar motor switch protein	CDIF27147_00400	flagellar motor switch protein
CDR20291_0275	putative flagellar motor switch protein	CDIF27147_00401	flagellar motor switch protein
CDR20291_0276	conserved hypothetical protein	CDIF27147_00402	multiprotein complex assembly protein
CDR20291_0277	chaperone protein (heat shock protein)	CDIF27147_00403	heat shock protein 90
CDR20291_0278	putative 1,3-propanediol dehydrogenase	CDIF27147_00404	1,3-propanediol dehydrogenase
CDR20291_0279	spore photoproduct lyase	CDIF27147_00405	spore photoproduct lyase
CDR20291_0280	AraC-family transcriptional regulator	CDIF27147_00406	AraC family transcription regulator
CDR20291_0281	conserved hypothetical protein	CDIF27147_00407	hypothetical protein
CDR20291_0282	putative transcriptional regulator	CDIF27147_00408	transcriptional regulator
CDR20291_0283	conserved hypothetical protein	CDIF27147_00409	NimC/NimA family protein
CDR20291_0284	conserved hypothetical protein	CDIF27147_00410	hypothetical protein
CDR20291_0285	putative phosphoesterase	CDIF27147_00411	hydrolase
CDR20291_0286	putative transcription antiterminator	CDIF27147_00412	transcription antiterminator
CDR20291_0287	PTS system, IIa component	CDIF27147_00413	PTS system transporter subunit IIA
CDR20291_0288	PTS system, IIb component	CDIF27147_00414	PTS system transporter subunit IIB
CDR20291_0289	putative PTS system, IIa component	CDIF27147_00415	PTS system transporter subunit IIA
CDR20291_0290	PTS system, IIb component	CDIF27147_00416	PTS system transporter subunit IIB
CDR20291_0291	PTS system, IIc component	CDIF27147_00417	PTS system transporter subunit IIC
CDR20291_0292	PTS system, IId component	CDIF27147_00418	PTS system transporter subunit IID
CDR20291_0293	hypothetical protein	CDIF27147_00419	hypothetical protein
CDR20291_0294	putative peptidase	CDIF27147_00420	peptidase
CDR20291_0295	DNA-binding protein	CDIF27147_00421	DNA-binding protein
CDR20291_0296	ABC transporter, ATP-binding protein	CDIF27147_00423	ABC transporter ATP-binding protein
CDR20291_0297	putative ABC transporter, permease protein	CDIF27147_00424	ABC transporter permease
CDR20291_0298	putative iron-sulfur-binding protein	CDIF27147_00425	iron-sulfur-binding protein
CDR20291_0299	hypothetical protein	CDIF27147_00426	hypothetical protein
CDR20291_0300	putative biotin synthase	CDIF27147_00427	biotin synthase
CDR20291_0301	putative ribose operon repressor	CDIF27147_00428	ribose operon repressor
CDR20291_0302	putative ribokinase	CDIF27147_00429	ribokinase
CDR20291_0303	D-ribose ABC transporter, substrate-binding protein	CDIF27147_00430	D-ribose ABC transporter substrate-binding protein
CDR20291_0304	ribose ABC transporter, ATP-binding protein	CDIF27147_00431	ribose ABC transporter ATP-binding protein
CDR20291_0305	ribose ABC transporter, permease protein	CDIF27147_00432	ribose ABC transporter permease
CDR20291_0306	putative acetylornithine deacetylase	CDIF27147_00433	acetylornithine deacetylase
CDR20291_0307	conserved hypothetical protein	CDIF27147_00434	putative membrane protein
CDR20291_0308	putative aminobenzoyl-glutamate utilization protein	CDIF27147_00435	aminobenzoyl-glutamate utilization protein
CDR20291_0309	putative uncharacterized protein	CDIF27147_00436	5,6-dimethylbenzimidazole synthase
CDR20291_0310	tetr (putative transcriptional regulator)	CDIF27147_00437	TetR family transcriptional regulator
CDR20291_0311	conserved hypothetical protein	CDIF27147_00441	hypothetical protein
CDR20291_0312	putative 'four-disulfide core' protein	CDIF27147_00442	heat shock protein DnaJ domain-containing protein
CDR20291_0313	putative membrane protein	CDIF27147_00443	membrane protein
CDR20291_0314	putative phosphoserine phosphatase	CDIF27147_00444	phosphoserine phosphatase
CDR20291_0315	hypothetical protein	CDIF27147_00445	hypothetical protein
CDR20291_0316	putative spore coat assembly asparagine-rich protein	CDIF27147_00446	spore coat assembly asparagine-rich protein
CDR20291_0317	ArsR-family transcriptional regulator	CDIF27147_00447	ArsR family transcriptional regulator
CDR20291_0318	putative heavy-metal-transporting ATPase	CDIF27147_00448	heavy-metal-transporting ATPase
CDR20291_0319	putative membrane protein	CDIF27147_00452	DedA family protein
CDR20291_0321	putative ABC transporter, permease protein	CDIF27147_00454	ABC transporter permease
CDR20291_0322	putative ABC transporter, permease protein	CDIF27147_00455	ABC transporter permease
CDR20291_0323	ABC transporter, ATP-binding protein	CDIF27147_00456	ABC transporter ATP-binding protein
CDR20291_0324	two-component sensor histidine kinase	CDIF27147_00457	two-component sensor histidine kinase
CDR20291_0325	two-component response regulator	CDIF27147_00458	two-component response regulator
CDR20291_0326	hypothetical protein	CDIF27147_00459	transposase
CDR20291_0327	conserved hypothetical protein	CDIF27147_00460	norq protein
CDR20291_0328	hypothetical protein	CDIF27147_00461	nitric oxide reductase activation protein-like protein
CDR20291_0329	putative cobalt transport protein	CDIF27147_00463	cobalt transport protein
CDR20291_0330	cobalt transport protein	CDIF27147_00464	cobalt transport protein
CDR20291_0331	cobalt transport protein	CDIF27147_00465	cobalt transport protein
CDR20291_0332	cobalt ABC transporter, ATP-binding protein	CDIF27147_00466	cobalt ABC transporter ATP-binding protein
CDR20291_0333	ATP-dependent DNA helicase	CDIF27147_00467	ATP-dependent DNA helicase
CDR20291_0334	putative aspartyl aminopeptidase	CDIF27147_00468	aminopeptidase 2
CDR20291_0335	conserved hypothetical protein	CDIF27147_00469	phospholipase, patatin family
CDR20291_0336	peptidyl-prolyl cis-trans isomerase	CDIF27147_00470	peptidyl-prolyl cis-trans isomerase
CDR20291_0338	manganese-dependent inorganic pyrophosphatase	CDIF27147_00474	manganese-dependent inorganic pyrophosphatase
CDR20291_0339	aldehyde-alcohol dehydrogenase	CDIF27147_00475	bifunctional acetaldehyde-CoA/alcohol dehydrogenase
CDR20291_0340	hypothetical protein	CDIF27147_00476	hypothetical protein
CDR20291_0341	ABC transporter, ATP-binding protein	CDIF27147_00477	ABC transporter ATP-binding protein
CDR20291_0342	ABC transporter, permease protein	CDIF27147_00478	ABC transporter permease
CDR20291_0343	two-component sensor histidine kinase	CDIF27147_00479	two-component sensor histidine kinase
CDR20291_0344	two-component response regulator	CDIF27147_00480	two-component response regulator
CDR20291_0345	conserved hypothetical protein	CDIF27147_00481	hypothetical protein
CDR20291_0346	conserved hypothetical protein	CDIF27147_00482	hypothetical protein
CDR20291_0347	hypothetical protein	CDIF27147_00483	hypothetical protein
CDR20291_0348	hypothetical protein	CDIF27147_00484	Flagellin N-methylase
CDR20291_0349	metallo-beta-lactamase superfamily protein	CDIF27147_00485	metallo-beta-lactamase
CDR20291_0350	putative guanosine 3',5'-bis-pyrophosphate	CDIF27147_00486	guanosine 3',5'-bis-pyrophosphate (ppGpp)
CDR20291_0351	putative phosphoesterase	CDIF27147_00487	phosphoesterase
CDR20291_0352	putative exported protein	CDIF27147_00488	hypothetical protein
CDR20291_0353	conserved hypothetical protein	CDIF27147_00489	SAM dependent methyltransferase
CDR20291_0354	conserved hypothetical protein	CDIF27147_00490	nucleotidase
CDR20291_0355	hypothetical protein	CDIF27147_00491	hypothetical protein
CDR20291_0356	putative transcriptional regulator	CDIF27147_00492	transcriptional regulator
CDR20291_0357	hypothetical protein	CDIF27147_00493	D-aminoacyl-tRNA deacylase
CDR20291_0358	putative membrane protein	CDIF27147_00494	DMT family permease
CDR20291_0359	PTS system, beta-glucoside-specific IIabc component	CDIF27147_00495	PTS system beta-glucoside-specific transporter subunit IIABC
CDR20291_0360	6-phospho-beta-glucosidase	CDIF27147_00496	6-phospho-beta-glucosidase
CDR20291_0361	beta-glucoside bgl operon transcription antiterminator	CDIF27147_00497	beta-glucoside bgl operon transcription antiterminator
CDR20291_0362	asparagine synthetase	CDIF27147_00499	asparagine synthetase
CDR20291_0363	Radical SAM-superfamily protein	CDIF27147_00500	radical SAM superfamily protein
CDR20291_0364	putative membrane protein	CDIF27147_00501	membrane spanning protein
CDR20291_0365	(R)-2-hydroxyisocaproate dehydrogenase	CDIF27147_00502	(R)-2-hydroxyisocaproate dehydrogenase
CDR20291_0366	isocaprenoyl-CoA:2-hydroxyisocaproate CoA-transferase	CDIF27147_00503	isocaprenoyl-CoA:2-hydroxyisocaproate CoA-transferase
CDR20291_0367	activator of 2-hydroxyisocaproyl-CoA dehydratase	CDIF27147_00504	activator of 2-hydroxyisocaproyl-CoA dehydratase
CDR20291_0368	subunit of oxygen-sensitive 2-hydroxyisocaproyl-CoA dehydratase	CDIF27147_00505	subunit of oxygen-sensitive 2-hydroxyisocaproyl-CoA dehydratase
CDR20291_0369	subunit of oxygen-sensitive 2-hydroxyisocaproyl-CoA dehydratase	CDIF27147_00506	subunit of oxygen-sensitive 2-hydroxyisocaproyl-CoA dehydratase
CDR20291_0370	acyl-CoA dehydrogenase, short-chain specific	CDIF27147_00507	acyl-CoA dehydrogenase, short-chain specific
CDR20291_0371	electron transfer flavoprotein beta-subunit	CDIF27147_00508	electron transfer flavoprotein subunit beta
CDR20291_0372	electron transfer flavoprotein alpha-subunit	CDIF27147_00509	electron transfer flavoprotein subunit alpha
CDR20291_0373	sigma-54-dependent transcriptional regulator	CDIF27147_00510	sigma-54-dependent transcriptional regulator
CDR20291_0374	putative fructose-bisphosphate aldolase	CDIF27147_00511	fructose-bisphosphate aldolase
CDR20291_0375	conserved hypothetical protein	CDIF27147_00512	hypothetical protein
CDR20291_0376	pseudouridine synthase	CDIF27147_00515	pseudouridine synthase
CDR20291_0377,CDR20291_0500,CDR20291_0530,CDR20291_0697,CDR20291_0809,CDR20291_0826,CDR20291_0959,CDR20291_1906,CDR20291_2501,CDR20291_2716,CDR20291_2834,CDR20291_2950,CDR20291_3478	transposase-like protein b	CDIF27147_00514,CDIF27147_00645,CDIF27147_00679,CDIF27147_00855,CDIF27147_00966,CDIF27147_00983,CDIF27147_01126,CDIF27147_01514,CDIF27147_02140,CDIF27147_02779,CDIF27147_03006,CDIF27147_03130,CDIF27147_03251,CDIF27147_03833	transposase-like protein B
CDR20291_0378	putative tRNA (Uracil-5-)-methyltransferase	CDIF27147_00516	tRNA (Uracil-5-)-methyltransferase
CDR20291_0379	putative exported protein	CDIF27147_00517	hypothetical protein
CDR20291_0380	conserved hypothetical protein	CDIF27147_00518	tetratricopeptide repeat protein
CDR20291_0381	cell surface protein	CDIF27147_00519	cell surface protein
CDR20291_0382,CDR20291_1072	integrase, catalytic region	CDIF27147_00520,CDIF27147_01242,CDIF27147_02459	integrase, catalytic region
CDR20291_0383,CDR20291_1071,CDR20291_2197	putative uncharacterized protein	CDIF27147_00521,CDIF27147_01241,CDIF27147_02460	transposase
CDR20291_0384	putative arginine utilization sigma-54 dependent regulatory protein	CDIF27147_00522	arginine utilization sigma-54 dependent regulatory protein
CDR20291_0385	putative oxidoreductase	CDIF27147_00523	oxidoreductase
CDR20291_0386	conserved hypothetical protein	CDIF27147_00524	2-amino-4-ketopentanoate thiolase subunit alpha
CDR20291_0387	putative pyridoxal-phosphate dependent enzyme	CDIF27147_00525	pyridoxal-phosphate dependent enzyme
CDR20291_0388	D-ornithine aminomutase S component	CDIF27147_00526	D-ornithine aminomutase S component
CDR20291_0389	D-ornithine aminomutase E component	CDIF27147_00527	D-ornithine aminomutase E component
CDR20291_0390	putative component of D-ornithine aminomutase	CDIF27147_00528	component of D-ornithine aminomutase
CDR20291_0391	putative amino acid racemase	CDIF27147_00529	amino acid racemase
CDR20291_0392	Na+/H+ antiporter	CDIF27147_00530	Na+/H+ antiporter
CDR20291_0393	conserved hypothetical protein	CDIF27147_00531	Transcriptional regulator, effector-binding
CDR20291_0394	conserved hypothetical protein	CDIF27147_00532	Glyoxalase-like domain protein
CDR20291_0395	AraC-family transcriptional regulator	CDIF27147_00533	AraC family transcriptional regulator
CDR20291_0396	conserved hypothetical protein	CDIF27147_00534	viral RNA helicase 1
CDR20291_0397	putative antibiotic resistance ABC transporter, ATP-binding protein	CDIF27147_00535	antibiotic resistance ABC transporter ATP-binding protein
CDR20291_0398	putative membrane protein	CDIF27147_00536	hypothetical protein
CDR20291_0399	putative beta-lactamase	CDIF27147_00537	beta-lactamase
CDR20291_0400	ABC transporter, ATP-binding protein	CDIF27147_00538	ABC transporter ATP-binding protein
CDR20291_0401	ABC transporter, permease protein	CDIF27147_00539	ABC transporter permease
CDR20291_0402	two-component sensor histidine kinase	CDIF27147_00540	two-component sensor histidine kinase
CDR20291_0403	two-component response regulator	CDIF27147_00541	two-component response regulator
CDR20291_0404	TetR-family transcriptional regulator	CDIF27147_00542	TetR family transcriptional regulator
CDR20291_0405	transposase-like protein b	CDIF27147_00544	transposase-like protein B
CDR20291_0406	putative hydrolase	CDIF27147_00547	hydrolase
CDR20291_0407	RpiR-family transcriptional regulator	CDIF27147_00548	transcriptional regulator
CDR20291_0408	RpiR-family transcriptional regulator	CDIF27147_00549	transcriptional regulator
CDR20291_0409	putative hydrolase	CDIF27147_00550	hydrolase
CDR20291_0410	oligo-1,6-glucosidase	CDIF27147_00551	oligo-1,6-glucosidase
CDR20291_0411	PTS system, IIabc component	CDIF27147_00552	PTS system transporter subunit IIABC
CDR20291_0412	putative beta-lactamase-inducing penicillin-binding protein	CDIF27147_00553	beta-lactamase-inducing penicillin-binding protein
CDR20291_0413	penicillinase repressor	CDIF27147_00554	penicillinase repressor
CDR20291_0414	putative iron-sulfur flavoprotein	CDIF27147_00555	iron-sulfur flavoprotein
CDR20291_0415	MarR-family transcriptional regulator	CDIF27147_00556	MarR family transcriptional regulator
CDR20291_0416	putative iron-sulfur protein	CDIF27147_00557	iron-sulfur protein
CDR20291_0417	conserved hypothetical protein	CDIF27147_00558	Uracil DNA glycosylase superfamily protein
CDR20291_0418	hypothetical protein	CDIF27147_00559	hypothetical protein
CDR20291_0419	hypothetical protein	CDIF27147_00560	hypothetical protein
CDR20291_0420	putative lantibiotic ABC transporter, ATP-binding protein	CDIF27147_00561	lantibiotic ABC transporter ATP-binding protein
CDR20291_0421	putative lantibiotic ABC transporter, permease protein	CDIF27147_00562	lantibiotic ABC transporter permease
CDR20291_0422	putative lantibiotic ABC transporter, permease protein	CDIF27147_00563	lantibiotic ABC transporter permease
CDR20291_0423	putative lantibiotic resistance two-component response regulator	CDIF27147_00564	lantibiotic resistance two-component response regulator
CDR20291_0424	putative lantibiotic resistance two-component sensor kinase	CDIF27147_00565	lantibiotic resistance two-component sensor kinase
CDR20291_0425	ABC transporter, permease protein	CDIF27147_00566	ABC transporter permease
CDR20291_0426	ABC transporter, ATP-binding protein	CDIF27147_00567	ABC transporter ATP-binding protein
CDR20291_0427	putative uncharacterized protein	CDIF27147_00568	CDP-alcohol phosphatidyltransferase
CDR20291_0428	two-component sensor histidine kinase	CDIF27147_00569	two-component sensor histidine kinase
CDR20291_0429	two-component response regulator	CDIF27147_00570	two-component response regulator
CDR20291_0430	putative carbon-nitrogen hydrolase	CDIF27147_00571	carbon-nitrogen hydrolase
CDR20291_0431	quaternary ammonium compound-resistance protein	CDIF27147_00573	quaternary ammonium compound-resistance protein
CDR20291_0432	putative phosphoribosylaminoimidazole-succinocarboxamide synthase	CDIF27147_00574	phosphoribosylaminoimidazole-succinocarboxamide synthase
CDR20291_0433	putative sugar-phosphate dehydrogenase	CDIF27147_00575	sugar-phosphate dehydrogenase
CDR20291_0434	PTS system, IIa component	CDIF27147_00576	PTS system transporter subunit IIA
CDR20291_0435	PTS system, IIb component	CDIF27147_00577	PTS system transporter subunit IIB
CDR20291_0436	PTS system, IIc component	CDIF27147_00578	PTS system transporter subunit IIC
CDR20291_0437	PTS system, IId component	CDIF27147_00579	PTS system transporter subunit IID
CDR20291_0438	dna-binding response regulator	CDIF27147_00580	DNA-binding response regulator
CDR20291_0439	sensor histidine kinase	CDIF27147_00581	sensor histidine kinase
CDR20291_0440	cell surface protein (putative	CDIF27147_00582	hemagglutinin/adhesin
CDR20291_0441	D-alanyl-D-alanine carboxypeptidase	CDIF27147_00583	D-alanyl-D-alanine carboxypeptidase
CDR20291_0442	putative transcription antiterminator	CDIF27147_00584	transcription antiterminator
CDR20291_0443	putative membrane protein	CDIF27147_00585	membrane spanning protein
CDR20291_0444	putative membrane protein	CDIF27147_00586	membrane spanning protein
CDR20291_0445	putative membrane protein	CDIF27147_00587	hypothetical protein
CDR20291_0446	two-component sensor histidine kinase	CDIF27147_00588	two-component sensor histidine kinase
CDR20291_0447	two-component response regulator	CDIF27147_00589	two-component response regulator
CDR20291_0448	putative signaling protein	CDIF27147_00591	signaling protein
CDR20291_0449	putative transcriptional regulator	CDIF27147_00592	transcriptional regulator
CDR20291_0450	putative peptidase	CDIF27147_00593	peptidase
CDR20291_0451	putative aminobenzoyl-glutamate transporter	CDIF27147_00594	aminobenzoyl-glutamate transport protein
CDR20291_0452	metallo-beta-lactamase superfamily hydrolase	CDIF27147_00595	metallo-beta-lactamase superfamily hydrolase
CDR20291_0453	putative amidohydrolase	CDIF27147_00596	amidohydrolase
CDR20291_0454	putative membrane protein	CDIF27147_00597	hypothetical protein
CDR20291_0455	putative membrane protein	CDIF27147_00598	hypothetical protein
CDR20291_0456	DeoR-family transcriptional regulator	CDIF27147_00599	DeoR family transcriptional regulator
CDR20291_0457	conserved hypothetical protein	CDIF27147_00600	AraC family transcriptional regulator
CDR20291_0458	chemotaxis protein	CDIF27147_00601	chemotaxis protein
CDR20291_0459	chemotaxis protein CheC	CDIF27147_00602	chemotaxis protein CheC
CDR20291_0460	chemotaxis protein	CDIF27147_00603	chemotaxis protein
CDR20291_0461	chemotaxis protein	CDIF27147_00604	chemotaxis protein
CDR20291_0462	putative chemosensory protein	CDIF27147_00605	chemosensory protein
CDR20291_0463	putative methyl accpeting chemotaxis protein	CDIF27147_00606	methyl accpeting chemotaxis protein
CDR20291_0464	chemotaxis protein	CDIF27147_00607	chemotaxis protein
CDR20291_0465	chemotaxis protein	CDIF27147_00608	chemotaxis protein
CDR20291_0466	chemotaxis protein methyltransferase	CDIF27147_00609	chemotaxis protein methyltransferase
CDR20291_0467	putative chemotaxis-related protein-glutamate methylesterase	CDIF27147_00610	chemotaxis-like protein-glutamate methylesterase
CDR20291_0468	conserved hypothetical protein	CDIF27147_00611	copper amine oxidase domain-containing protein
CDR20291_0469	putative ornithine cyclodeaminase	CDIF27147_00612	ornithine cyclodeaminase
CDR20291_0470	putative lipoprotein	CDIF27147_00613	lipoprotein
CDR20291_0471	putative membrane protein	CDIF27147_00614	membrane protein
CDR20291_0472	putative penicillin-binding protein repressor	CDIF27147_00615	penicillin-binding protein repressor
CDR20291_0473	putative penicillin-binding protein	CDIF27147_00616	penicillin-binding protein
CDR20291_0474	putative exported protein	CDIF27147_00617	hypothetical protein
CDR20291_0475	putative membrane protein	CDIF27147_00618	membrane protein
CDR20291_0476	putative spore cortex-lytic enzyme pre-pro-form (putative spore peptidoglycan hydrolase)	CDIF27147_00619	spore peptidoglycan hydrolase
CDR20291_0477	putative spore-cortex-lytic protein	CDIF27147_00620	spore-cortex-lytic protein
CDR20291_0478	putative methylase	CDIF27147_00621	methylase
CDR20291_0479	signal peptidase I	CDIF27147_00622	signal peptidase I
CDR20291_0480	singal peptidase I	CDIF27147_00623	singal peptidase I
CDR20291_0481	putative endonuclease	CDIF27147_00624	endonuclease
CDR20291_0482	putative phosphoribulokinase/uridine kinase	CDIF27147_00625	phosphoribulokinase/uridine kinase
CDR20291_0483	probable glutaminase	CDIF27147_00626	glutaminase
CDR20291_0484	conserved hypothetical protein	CDIF27147_00627	regulatory protein, arsr
CDR20291_0485	endonuclease IV	CDIF27147_00628	endonuclease IV
CDR20291_0486	putative aldo/keto reductase	CDIF27147_00629	aldo/keto reductase
CDR20291_0487	putative endonuclease	CDIF27147_00630	endonuclease
CDR20291_0488	putative iron-sulfur cluster protein	CDIF27147_00631	iron-sulfur cluster protein
CDR20291_0489	putative ATP-binding protein	CDIF27147_00632	ATP-binding protein
CDR20291_0490	endonuclease iii	CDIF27147_00633	endonuclease III
CDR20291_0491	putative RNA methylase	CDIF27147_00634	RNA methylase
CDR20291_0492	conserved hypothetical protein	CDIF27147_00635	degV family protein
CDR20291_0493	putative outer membrane lipoprotein	CDIF27147_00636	outer membrane lipoprotein
CDR20291_0494	putative outer membrane lipoprotein	CDIF27147_00637	outer membrane lipoprotein
CDR20291_0495	conserved hypothetical protein	CDIF27147_00638	hypothetical protein
CDR20291_0496	conserved hypothetical protein	CDIF27147_00639	sporulation protein YtxC
CDR20291_0497	putative membrane protin	CDIF27147_00640	putative membrane protein
CDR20291_0498	threonyl-tRNA synthetase	CDIF27147_00642	threonyl-tRNA synthetase
CDR20291_0501	putative uncharacterized protein	CDIF27147_00647	hypothetical protein
CDR20291_0502	putative uncharacterized protein	CDIF27147_00648	pentapeptide repeat-containing protein
CDR20291_0503	two-component sensor histidine kinase	CDIF27147_00650	two-component sensor histidine kinase
CDR20291_0504	conserved hypothetical protein	CDIF27147_00651	putative HD superfamily hydrolase
CDR20291_0505	putative efflux protein	CDIF27147_00652	efflux protein
CDR20291_0506	TetR-family transcriptional regulator	CDIF27147_00653	TetR family transcriptional regulator
CDR20291_0507	NADP-dependent glyceraldehyde-3-phosphate dehydrogenase	CDIF27147_00654	NADP-dependent glyceraldehyde-3-phosphate dehydrogenase
CDR20291_0508	TetR-family transcriptional regulator	CDIF27147_00655	TetR family transcriptional regulator
CDR20291_0509	putative PEP-utilising kinase	CDIF27147_00656	PEP-utilizing kinase
CDR20291_0510	putative signaling protein precursor	CDIF27147_00657	signaling protein
CDR20291_0511	conserved hypothetical protein	CDIF27147_00659	hypothetical protein
CDR20291_0512	hypothetical protein	CDIF27147_00660	hypothetical protein
CDR20291_0513	hypothetical protein	CDIF27147_00663	hypothetical protein
CDR20291_0515	hypothetical protein	CDIF27147_00664	hypothetical protein
CDR20291_0516	putative cation transporting ATPase	CDIF27147_00665	cation transporting ATPase
CDR20291_0517	putative membrane protein	CDIF27147_00666	hypothetical protein
CDR20291_0518	hypothetical protein	CDIF27147_00668	hypothetical protein
CDR20291_0519	conserved hypothetical protein	CDIF27147_00669	putative phosphoadenosine phosphosulfate sulfotransferase
CDR20291_0520	conserved hypothetical protein	CDIF27147_00670	ParB-like nuclease domain protein
CDR20291_0521	hypothetical protein	CDIF27147_00671	Spore coat associated protein JA (CotJA)
CDR20291_0522	putative spore-coat protein	CDIF27147_00672	spore-coat protein
CDR20291_0523	putative spore-coat protein	CDIF27147_00673	spore-coat protein
CDR20291_0524	methylated-DNA--protein-cysteine methyltransferase 1	CDIF27147_00674	methylated-DNA--protein-cysteine methyltransferase 1
CDR20291_0527	conserved hypothetical protein	CDIF27147_00676	hypothetical protein
CDR20291_0528	putative uncharacterized protein	CDIF27147_00677	glutamate-rich protein GrpB
CDR20291_0531	putative membrane-associated metalloprotease precursor	CDIF27147_00681	membrane-associated metalloprotease
CDR20291_0532	conserved hypothetical protein	CDIF27147_00682	glutamate-rich protein GrpB
CDR20291_0533	two-component sensor histidine kinase	CDIF27147_00683	two-component sensor histidine kinase
CDR20291_0534	two-component response regulator	CDIF27147_00684	two-component response regulator
CDR20291_0535	putative ABC transporter, permease protein	CDIF27147_00685	ABC transporter permease
CDR20291_0536	ABC transporter, ATP-binding protein	CDIF27147_00686	ABC transporter ATP-binding protein
CDR20291_0537	conserved hypothetical protein	CDIF27147_00687	hypothetical protein
CDR20291_0538	TetR-family transcriptional regulator	CDIF27147_00688	TetR family transcriptional regulator
CDR20291_0539	MerR-family transcriptional regulator	CDIF27147_00689	MerR family transcriptional regulator
CDR20291_0540	putative membrane protein	CDIF27147_00690	hypothetical protein
CDR20291_0541	putative transcriptional regulator	CDIF27147_00691	transcriptional regulator
CDR20291_0542	conserved hypothetical protein	CDIF27147_00692	hypothetical protein
CDR20291_0543	conserved hypothetical protein	CDIF27147_00693	hypothetical protein
CDR20291_0545	putative phage-related regulatory protein	CDIF27147_00694	phage-related regulatory protein
CDR20291_0546	putative phage-related regulatory protein	CDIF27147_00695	phage-related regulatory protein
CDR20291_0547	putative phage-related replicative helicase	CDIF27147_00696	phage-related replicative helicase
CDR20291_0548	putative phage positive regulator of late transcription	CDIF27147_00697	phage positive regulator of late transcription
CDR20291_0549	putative ferredoxin	CDIF27147_00698	ferredoxin
CDR20291_0550	putative membrane protein	CDIF27147_00699	4Fe-4S ferredoxin
CDR20291_0551	abc transporter, atp-binding/permease protein	CDIF27147_00700	ABC transporter ATP-binding protein/permease
CDR20291_0552	putative transcriptional regulator	CDIF27147_00701	transcriptional regulator
CDR20291_0553	putative drug/sodium antiporter	CDIF27147_00702	drug/sodium antiporter
CDR20291_0554	conserved hypothetical protein	CDIF27147_00703	HTH containing transcriptional regulator
CDR20291_0555	conserved hypothetical protein	CDIF27147_00705	DNA alkylation repair protein
CDR20291_0556	conserved hypothetical protein	CDIF27147_00706	hypothetical protein
CDR20291_0557	conserved hypothetical protein	CDIF27147_00707	hydrolase
CDR20291_0558	putative radical SAM superfamily protein	CDIF27147_00708	radical SAM superfamily protein
CDR20291_0559	putative acetyltransferase	CDIF27147_00709	acetyltransferase
CDR20291_0560	hypothetical protein	CDIF27147_00710	hypothetical protein
CDR20291_0561	conserved hypothetical protein	CDIF27147_00712	PD-(D/E)XK nuclease family transposase
CDR20291_0562	hypothetical protein	CDIF27147_00713	hypothetical protein
CDR20291_0563	putative membrane protein	CDIF27147_00714	hypothetical protein
CDR20291_0564	putative transcriptional regulator	CDIF27147_00715,CDIF27147_03290	transcriptional regulator
CDR20291_0565	two-component response regulator	CDIF27147_00717	two-component response regulator
CDR20291_0566	two-component sensor histidine kinase	CDIF27147_00718	two-component sensor histidine kinase
CDR20291_0567	putative lantibiotic ABC transporter, ATP-binding protein	CDIF27147_00719	lantibiotic ABC transporter ATP-binding protein
CDR20291_0568	putative lantibiotic ABC transporter, permease protein	CDIF27147_00720	lantibiotic ABC transporter permease
CDR20291_0569	fic family protein; putative filamentation induced by cAMP protein	CDIF27147_00721	fic family protein
CDR20291_0570	GntR-family transcriptional regulator	CDIF27147_00722	GntR family transcriptional regulator
CDR20291_0571	putative peptidase	CDIF27147_00723	peptidase
CDR20291_0572	putative peptidase	CDIF27147_00724	peptidase
CDR20291_0573	putative membrane protein	CDIF27147_00725	hypothetical protein
CDR20291_0574	GntR-family transcriptional regulator	CDIF27147_00726	GntR family transcriptional regulator
CDR20291_0575	ABC transporter, ATP-binding protein	CDIF27147_00727	ABC transporter ATP-binding protein
CDR20291_0576	putative ABC transporter, permease protein	CDIF27147_00728	ABC transporter permease
CDR20291_0577	metallo-beta-lactamase superfamily protein	CDIF27147_00730	metallo-beta-lactamase superfamily protein
CDR20291_0578	putative chloride ion channel protein	CDIF27147_00731	chloride ion channel protein
CDR20291_0579	putative Na(+)/H(+) antiporter	CDIF27147_00732	Na(+)/H(+) antiporter
CDR20291_0580	putative regulatory protein	CDIF27147_00733	regulatory protein
CDR20291_0581	putative transcriptional regulator	CDIF27147_00734	transcriptional regulator
CDR20291_0582	toxin B	CDIF27147_00735	toxin B
CDR20291_0583	putative cell wall hydrolase protein	CDIF27147_00736	cell wall hydrolase protein
CDR20291_0584	toxin A	CDIF27147_00738	toxin A
CDR20291_0585	putative exported protein	CDIF27147_00739	hypothetical protein
CDR20291_0586	conserved hypothetical protein	CDIF27147_00740	Pathogenicity locus
CDR20291_0587	hypothetical protein	CDIF27147_00741	hypothetical protein
CDR20291_0588	putative lantibiotic ABC transporter, permease protein	CDIF27147_00743	lantibiotic ABC transporter permease
CDR20291_0589	putative lantibiotic ABC transporter, peremase protein	CDIF27147_00744	lantibiotic ABC transporter permease
CDR20291_0590	putative lantibiotic ABC transporter, ATP-binding protein	CDIF27147_00745	lantibiotic ABC transporter ATP-binding protein
CDR20291_0591	two-component response regulator	CDIF27147_00746	two-component response regulator
CDR20291_0592	two-component sensor histidine kinase	CDIF27147_00747	two-component sensor histidine kinase
CDR20291_0593	putative regulatory protein	CDIF27147_00748	regulatory protein
CDR20291_0594	putative glyoxalase	CDIF27147_00749	glyoxalase
CDR20291_0596	conserved hypothetical protein	CDIF27147_00751	cyclopropane-fatty-acyl-phospholipid synthase
CDR20291_0598	putative acetyltransferase	CDIF27147_00752	acetyltransferase
CDR20291_0599	conserved hypothetical protein	CDIF27147_00753	hypothetical protein
CDR20291_0600	putative RNA polymerase sigma factor	CDIF27147_00754	RNA polymerase sigma factor
CDR20291_0601	putative membrane protein	CDIF27147_00755	hypothetical protein
CDR20291_0602	putative membrane protein precursor	CDIF27147_00756	hypothetical protein
CDR20291_0603	amidohydrolase 3	CDIF27147_00757	amidohydrolase 3
CDR20291_0604	putative uncharacterized protein	CDIF27147_00758	transcriptional regulator
CDR20291_0605	conserved hypothetical protein	CDIF27147_00759	putative ester cyclase
CDR20291_0606	hypothetical protein	CDIF27147_00760	putative ester cyclase
CDR20291_0607	probable transporter	CDIF27147_00761	transporter
CDR20291_0608	putative sodium:solute symporter	CDIF27147_00763	sodium:solute symporter
CDR20291_0609	LacI-family transcriptional regulator	CDIF27147_00764	LacI family transcriptional regulator
CDR20291_0610	putative ATP-dependent peptidase	CDIF27147_00765	ATP-dependent peptidase
CDR20291_0611	translation initiation factor IF-3	CDIF27147_00766	translation initiation factor IF-3
CDR20291_0612	50S ribosomal protein L35	CDIF27147_00767	50S ribosomal protein L35
CDR20291_0613	50S ribosomal protein L20	CDIF27147_00768	50S ribosomal protein L20
CDR20291_0614	conserved hypothetical protein	CDIF27147_00769	hypothetical protein
CDR20291_0615	putative nucleotide phosphodiesterase	CDIF27147_00770	nucleotide phosphodiesterase
CDR20291_0616	putative nucleotide phosphodiesterase	CDIF27147_00771	nucleotide phosphodiesterase
CDR20291_0617	putative short chain dehydrogenase	CDIF27147_00772	short chain dehydrogenase
CDR20291_0618	conserved hypothetical protein	CDIF27147_00773	carbon-phosphorus lyase complex accessory protein
CDR20291_0619	MerR-family transcriptional regulator	CDIF27147_00774	MerR family transcriptional regulator
CDR20291_0620	TetR-family transcriptional regulator	CDIF27147_00775	TetR family transcriptional regulator
CDR20291_0621	putative exported peptidase	CDIF27147_00777	exported peptidase
CDR20291_0622	probable cation transport protein	CDIF27147_00778	cation transport protein
CDR20291_0623	putative cation transport protein	CDIF27147_00779	cation transport protein
CDR20291_0624	putative RNA methylase	CDIF27147_00780	RNA methylase
CDR20291_0625	phenylalanyl-tRNA synthetase alpha chain	CDIF27147_00782	phenylalanyl-tRNA synthetase subunit alpha
CDR20291_0626	phenylalanyl-tRNA synthetase beta chain	CDIF27147_00783	phenylalanyl-tRNA synthetase subunit beta
CDR20291_0627	conserved hypothetical protein	CDIF27147_00784	Z ring-associated protein ZapA
CDR20291_0628	putative membrane protein	CDIF27147_00785	putative membrane protein
CDR20291_0629	protease	CDIF27147_00786	protease
CDR20291_0630	putative phosphohydrolase	CDIF27147_00787	phosphohydrolase
CDR20291_0631	putative DNA repair protein	CDIF27147_00788	DNA repair protein
CDR20291_0632	putative reductase	CDIF27147_00789	reductase
CDR20291_0633	putative signaling protein	CDIF27147_00790	signaling protein
CDR20291_0634	putative aminoacyl-histidine dipeptidase	CDIF27147_00791	aminoacyl-histidine dipeptidase
CDR20291_0635	putative DNA mismatch repair protein	CDIF27147_00792	DNA mismatch repair protein
CDR20291_0637	arginyl-tRNA synthetase	CDIF27147_00794	arginyl-tRNA synthetase
CDR20291_0638	hypothetical protein	CDIF27147_00795	hypothetical protein
CDR20291_0639	putative adenosylcobamide-dependent radical SAM superfamily protein	CDIF27147_00797	adenosylcobamide-dependent radical SAM superfamily protein
CDR20291_0640	conserved hypothetical protein	CDIF27147_00798	TPR domain-containing protein
CDR20291_0642	putative phosphate butyryltransferase	CDIF27147_00799	phosphate butyryltransferase
CDR20291_0643	putative bifunctional carbon monoxide	CDIF27147_00800	bifunctional carbon monoxide
CDR20291_0644	putative carbon monoxide dehydrogenase accessory protein	CDIF27147_00801	carbon monoxide dehydrogenase accessory protein
CDR20291_0645	formate--tetrahydrofolate ligase	CDIF27147_00802	formate--tetrahydrofolate ligase
CDR20291_0646	methenyltetrahydrofolate cyclohydrolase	CDIF27147_00803	methenyltetrahydrofolate cyclohydrolase
CDR20291_0647	putative FolD bifunctional protein	CDIF27147_00804	FolD bifunctional protein
CDR20291_0648	conserved hypothetical protein	CDIF27147_00805	hypothetical protein
CDR20291_0649	putative methylenetetrahydrofolate reductase	CDIF27147_00806	methylenetetrahydrofolate reductase
CDR20291_0650	putative carbon monoxide dehydrogenase subunit	CDIF27147_00807	carbon monoxide dehydrogenase/acetyl-CoA synthase complex, dihydrolipoyl dehydrogenase subunit
CDR20291_0651	putative carbon monoxide nickel-inserting subunit	CDIF27147_00808	carbon monoxide dehydrogenase/acetyl-CoA synthase complex, nickel-inserting subunit
CDR20291_0652	putative carbon monoxide	CDIF27147_00809	acetyl-CoA decarbonylase/synthase complex subunit delta
CDR20291_0653	putative carbon monoxide	CDIF27147_00810	acetyl-CoA decarbonylase/synthase complex subunit gamma
CDR20291_0654	putative carbon monoxide methyltransferase subunit	CDIF27147_00811	carbon monoxide dehydrogenase/acetyl-CoA synthase complex, methyltransferase subunit
CDR20291_0655	putative carbon monoxide	CDIF27147_00812	bifunctional acetyl-CoA decarbonylase/synthase
CDR20291_0656	putative glycine cleavage system H protein	CDIF27147_00813	glycine cleavage system protein H
CDR20291_0657	putative iron-sulfur protein	CDIF27147_00814	iron-sulfur protein
CDR20291_0658	putative radical SAM superfamily protein	CDIF27147_00815	radical SAM superfamily protein
CDR20291_0659	putative radical SAM superfamily protein	CDIF27147_00816	radical SAM protein
CDR20291_0660	putative biotin/lipoate-protein ligase	CDIF27147_00817	biotin/lipoate-protein ligase
CDR20291_0661	conserved hypothetical protein	CDIF27147_00818	carbon monoxide dehydrogenase accessory protein
CDR20291_0662	conserved hypothetical protein	CDIF27147_00819	hypothetical protein
CDR20291_0663	hypothetical protein	CDIF27147_00820	carbon monoxide dehydrogenase accessory protein
CDR20291_0664	putative histidinol phosphatase	CDIF27147_00821	histidinol-phosphatase
CDR20291_0665	putative exported protein	CDIF27147_00822	membrane associated lipoprotein
CDR20291_0666	putative exported protein	CDIF27147_00823	hypothetical protein
CDR20291_0668	putative aminotransferase	CDIF27147_00824	aminotransferase
CDR20291_0669	glycerol kinase	CDIF27147_00825	glycerol kinase
CDR20291_0670	putative ethanolamine transporter	CDIF27147_00826	ethanolamine transporter
CDR20291_0671	DeoR-family transcriptional regulator	CDIF27147_00827	DeoR family transcriptional regulator
CDR20291_0672	putative chemotaxis protein	CDIF27147_00829	chemotaxis protein
CDR20291_0673	putative chemotaxis protein	CDIF27147_00830	chemotaxis protein
CDR20291_0674	putative membrane protein	CDIF27147_00831	putative membrane protein
CDR20291_0675	putative lipoprotein	CDIF27147_00832	lipoprotein
CDR20291_0676	putative signaling protein	CDIF27147_00833	signaling protein
CDR20291_0677	putative ATP-dependent DNA helicase	CDIF27147_00834	ATP-dependent DNA helicase
CDR20291_0678	amino acid ABC transporter, substrate-binding protein	CDIF27147_00836	amino acid ABC transporter substrate-binding protein
CDR20291_0679	amino acid ABC transporter, permease protein	CDIF27147_00837	amino acid ABC transporter permease
CDR20291_0680	amino acid ABC transporter, ATP-binding protein	CDIF27147_00838	amino acid ABC transporter ATP-binding protein
CDR20291_0681	putative cysteine desulfurase	CDIF27147_00839	cysteine desulfurase
CDR20291_0682	putative thiamine biosynthesis protein	CDIF27147_00840	thiamine biosynthesis protein ThiI
CDR20291_0683	fimbrial protein (pilin)	CDIF27147_00841	fimbrial protein
CDR20291_0684	putative reductase	CDIF27147_00842	reductase
CDR20291_0685	putative signaling protein	CDIF27147_00843	signaling protein
CDR20291_0686	pyruvate formate-lyase activating enzyme	CDIF27147_00844	pyruvate formate-lyase activating protein
CDR20291_0687	formate acetyltransferase	CDIF27147_00845	formate acetyltransferase
CDR20291_0688	Ca2+/Na+ antiporter	CDIF27147_00846	Ca2+/Na+ antiporter
CDR20291_0689	putative ATP-dependent RNA helicase	CDIF27147_00847	ATP-dependent RNA helicase
CDR20291_0690	putative transcription antiterminator	CDIF27147_00848	transcription antiterminator
CDR20291_0691	glucitol operon activator protein	CDIF27147_00849	glucitol operon activator protein
CDR20291_0692	PTS system, glucitol/sorbitol-specific IIc2 component	CDIF27147_00850	PTS system glucitol/sorbitol-specific transporter subunit IIc2
CDR20291_0693	PTS system, glucitol/sorbitol-specific IIb component	CDIF27147_00851	PTS system glucitol/sorbitol-specific transporter subunit IIB
CDR20291_0694	PTS system, glucitol/sorbitol-specific IIc component	CDIF27147_00852	PTS system glucitol/sorbitol-specific transporter subunit IIC
CDR20291_0695	PTS system, glucitol/sorbitol-specific IIa component	CDIF27147_00853	PTS system glucitol/sorbitol-specific transporter subunit IIA
CDR20291_0696	sorbitol-6-phosphate 2-dehydrogenase	CDIF27147_00854	sorbitol-6-phosphate dehydrogenase
CDR20291_0698	putative formate dehydrogenase	CDIF27147_00856	formate dehydrogenase
CDR20291_0699	anti-sigma F factor antagonist	CDIF27147_00857	anti-sigma F factor antagonist
CDR20291_0700	anti-sigma F factor	CDIF27147_00858	anti-sigma F factor
CDR20291_0701	RNA polymerase sigma-F factor	CDIF27147_00859	RNA polymerase sigma-F factor
CDR20291_0702	stage V sporulation protein AC	CDIF27147_00860	stage V sporulation protein AC
CDR20291_0703	stage V sporulation protein AD	CDIF27147_00861	stage V sporulation protein AD
CDR20291_0704	stage V sporulation protein AE	CDIF27147_00862	stage V sporulation protein AE
CDR20291_0705	LacI-family transcriptional regulator	CDIF27147_00863	LacI family transcriptional regulator
CDR20291_0706	putative membrane protein	CDIF27147_00864	hypothetical protein
CDR20291_0707	putative membrane protein	CDIF27147_00865	hypothetical protein
CDR20291_0708	putative amidohydrolase	CDIF27147_00866	amidohydrolase
CDR20291_0709	conserved hypothetical protein	CDIF27147_00867	hypothetical protein
CDR20291_0711	cytidine/deoxycytidylate deaminase family protein	CDIF27147_00868	cytidine/deoxycytidylate deaminase family protein
CDR20291_0712	penicillin-binding protein	CDIF27147_00869	penicillin-binding protein
CDR20291_0713	putative exported protein	CDIF27147_00870	sporulation protein YunB
CDR20291_0714	putative stage IV sporulation protein	CDIF27147_00871	stage IV sporulation protein
CDR20291_0715	putative N-acetylmuramoyl-L-alanine amidase	CDIF27147_00872	N-acetylmuramoyl-L-alanine amidase
CDR20291_0716	ABC transporter, ATP-binding protein	CDIF27147_00873	ABC transporter ATP-binding protein
CDR20291_0717	putative membrane protein	CDIF27147_00874	membrane spanning protein
CDR20291_0718	putative metal-binding protein	CDIF27147_00875	metal-binding protein
CDR20291_0719	putative ATP/GTP-binding protein	CDIF27147_00876	ATP/GTP-binding protein
CDR20291_0720	conserved hypothetical protein	CDIF27147_00877	PBS lyase HEAT-like repeat-containing protein
CDR20291_0721	putative NUDIX-family hydrolase	CDIF27147_00878	NUDIX family hydrolase
CDR20291_0722	conserved hypothetical protein	CDIF27147_00879	thymidylate synthase
CDR20291_0723	putative membrane protein	CDIF27147_00880	putative permease
CDR20291_0724	putative membrane protein	CDIF27147_00881	permease
CDR20291_0725	NH3-dependent NAD(+) synthetase	CDIF27147_00882	NH3-dependent NAD(+) synthetase
CDR20291_0726	conserved hypothetical protein	CDIF27147_00883	DNA-binding regulatory protein, YebC/PmpR family
CDR20291_0727	LacI-family transcriptional regulator	CDIF27147_00884	LacI family transcriptional regulator
CDR20291_0728	putative hydroxymethylglutaryl-CoA lyase	CDIF27147_00885	hydroxymethylglutaryl-CoA lyase
CDR20291_0729	putative membrane protein	CDIF27147_00886	membrane associated dicarboxylate carrier protein
CDR20291_0730	putative beta-alanine CoA-transferase	CDIF27147_00887	beta-alanine CoA-transferase
CDR20291_0731	3-hydroxybutyryl-CoA dehydratase (crotonase)	CDIF27147_00888	3-hydroxybutyryl-CoA dehydratase
CDR20291_0732	probable permease	CDIF27147_00889	permease
CDR20291_0733	putative CoA-transferase	CDIF27147_00890	CoA-transferase
CDR20291_0734	putative acyl-CoA dehydrogenase	CDIF27147_00891	acyl-CoA dehydrogenase
CDR20291_0735	electron transfer flavoprotein beta-subunit	CDIF27147_00892	electron transfer flavoprotein subunit beta
CDR20291_0736	electron transfer flavoprotein alpha-subunit	CDIF27147_00893	electron transfer flavoprotein subunit alpha
CDR20291_0737	putative sigma-54-dependent transcriptional regulator	CDIF27147_00894	sigma-54-dependent transcriptional regulator
CDR20291_0738	hypothetical protein	CDIF27147_00895	hypothetical protein
CDR20291_0740	conserved hypothetical protein	CDIF27147_00896	hypothetical protein
CDR20291_0741	putative flavodoxin	CDIF27147_00897	flavodoxin
CDR20291_0742	putative signaling protein	CDIF27147_00898	signaling protein
CDR20291_0743	putative universal stress protein	CDIF27147_00899	universal stress protein
CDR20291_0744	putative PTS system, IIb component	CDIF27147_00900	PTS system transporter subunit IIB
CDR20291_0745	GntR-family transcriptional regulator	CDIF27147_00901	GntR family transcriptional regulator
CDR20291_0746	probable transporter	CDIF27147_00902	transporter
CDR20291_0747	PTS system, IIabc component	CDIF27147_00903	PTS system transporter subunit IIABC
CDR20291_0748	putative 6-phospho-beta-glucosidase	CDIF27147_00904	6-phospho-beta-glucosidase
CDR20291_0749	putative transcription antiterminator	CDIF27147_00905	transcription antiterminator
CDR20291_0750	two-component response regulator	CDIF27147_00906	two-component response regulator
CDR20291_0751	two-component sensor histidine kinase	CDIF27147_00907	two-component sensor histidine kinase
CDR20291_0752	putative lantibiotic ABC transporter, ATP-binding protein	CDIF27147_00908	lantibiotic ABC transporter ATP-binding protein
CDR20291_0753	putative lantibiotic ABC transporter, permease protein	CDIF27147_00909	lantibiotic ABC transporter permease
CDR20291_0754	putative lantibiotic ABC transporter, permease protein	CDIF27147_00910	lantibiotic ABC transporter permease
CDR20291_0755	rubrerythrin	CDIF27147_00911	rubrerythrin
CDR20291_0756	putative oxidative stress regulatory protein	CDIF27147_00912	oxidative stress regulatory protein
CDR20291_0757	rubredoxin oxidoreductase (desulfoferrodoxin)	CDIF27147_00913	rubredoxin oxidoreductase
CDR20291_0758	putative oxidative stress protein	CDIF27147_00914	oxidative stress protein
CDR20291_0759	metallo-beta-lactamase superfamily protein	CDIF27147_00915	metallo-beta-lactamase superfamily protein
CDR20291_0760	putative membrane protein	CDIF27147_00916	putative membrane protein
CDR20291_0761	putative ATP-dependent RNA helicase	CDIF27147_00917	ATP-dependent RNA helicase
CDR20291_0762	putative homocitrate/2-isopropylmalate synthase	CDIF27147_00918	trans-homoaconitate synthase
CDR20291_0763	putative aconitase/3-isopropylmalate dehydratase	CDIF27147_00919	aconitate hydratase
CDR20291_0764	putative isocitrate/3-isopropylmalate dehydrogenase	CDIF27147_00920	isocitrate/3-isopropylmalate dehydrogenase
CDR20291_0765	MarR-family transcriptional regulator	CDIF27147_00921	MarR family transcriptional regulator
CDR20291_0766	putative acetyltransferase	CDIF27147_00922	acetyltransferase
CDR20291_0767	putative reductase	CDIF27147_00923	reductase
CDR20291_0768	putative DNA-binding protein	CDIF27147_00924	DNA-binding protein
CDR20291_0769	putative membrane-associated CAAX amino terminal protease	CDIF27147_00925	membrane-associated CAAX amino terminal protease
CDR20291_0770	putative hydrolase	CDIF27147_00926	hydrolase
CDR20291_0771	putative formyltransferase	CDIF27147_00927	5-aminoimidazole-4-carboxamide ribonucleotide transformylase
CDR20291_0772	conserved hypothetical protein	CDIF27147_00928	hypothetical protein
CDR20291_0773	putative glycosyl transferase	CDIF27147_00929	glycosyl transferase
CDR20291_0774	cell surface protein	CDIF27147_00930	cell surface protein
CDR20291_0775	putative nuclease	CDIF27147_00931	nuclease
CDR20291_0776	hypothetical protein	CDIF27147_00932	hypothetical protein
CDR20291_0777	conserved hypothetical protein	CDIF27147_00933	hypothetical protein
CDR20291_0778	conserved hypothetical protein	CDIF27147_00934	hypothetical protein
CDR20291_0779	putative aminobenzoyl-glutamate utilization protein	CDIF27147_00935	aminobenzoyl-glutamate utilization protein
CDR20291_0780	conserved hypothetical protein	CDIF27147_00936	NifU domain-containing protein
CDR20291_0781	putative membrane protein	CDIF27147_00937	hypothetical protein
CDR20291_0782	MarR-family transcriptional regulator	CDIF27147_00938	MarR family transcriptional regulator
CDR20291_0783	oligopeptide ABC transporter, permease protein	CDIF27147_00939	oligopeptide ABC transporter permease
CDR20291_0784	oligopeptide ABC transporter, permease protein	CDIF27147_00940	oligopeptide ABC transporter permease
CDR20291_0785	oligopeptide ABC transporter, substrate-binding lipoprotein	CDIF27147_00941	oligopeptide ABC transporter substrate-binding protein
CDR20291_0786	oligopeptide ABC transporter, ATP-binding protein	CDIF27147_00942	oligopeptide ABC transporter ATP-binding protein
CDR20291_0787	oligopeptide ABC transporter, ATP-binding protein	CDIF27147_00943	oligopeptide ABC transporter ATP-binding protein
CDR20291_0788	sigma-54 factor, interaction domain-containing protein,transcriptional regulatory protein levr	CDIF27147_00944	sigma-54 factor, interaction domain-containing protein,transcriptional regulatory protein levr
CDR20291_0789	conserved hypothetical protein	CDIF27147_00946	recombination factor protein RarA
CDR20291_0790	PTS system, IIb component	CDIF27147_00947	PTS system transporter subunit IIB
CDR20291_0791	PTS system, IIc component	CDIF27147_00948	PTS system transporter subunit IIC
CDR20291_0792	PTS system, IIa component	CDIF27147_00949	PTS system transporter subunit IIA
CDR20291_0793	6-phospho-alpha-glucosidase	CDIF27147_00950	6-phospho-alpha-glucosidase
CDR20291_0794	conserved hypothetical protein	CDIF27147_00951	hypothetical protein
CDR20291_0795	putative exported protein	CDIF27147_00952	hydrolase
CDR20291_0796	putative membrane protein	CDIF27147_00953	hypothetical protein
CDR20291_0797	conserved hypothetical protein	CDIF27147_00954	periplasmic molybdate-binding protein/domain protein
CDR20291_0798	putative molybdenum ABC transporter, substrate-binding protein	CDIF27147_00955	molybdenum ABC transporter substrate-binding protein
CDR20291_0799	putative molybdenum ABC transporter, permease protein	CDIF27147_00956	molybdenum ABC transporter permease
CDR20291_0800	putative molybdenum ABC transporter, ATP-binding protein	CDIF27147_00957	molybdenum ABC transporter ATP-binding protein
CDR20291_0801	maltose O-acetyltransferase	CDIF27147_00958	maltose O-acetyltransferase
CDR20291_0802	ABC transporter, substrate-binding lipoprotein	CDIF27147_00959	ABC transporter substrate-binding protein
CDR20291_0803	ABC transporter, ATP-binding protein	CDIF27147_00960	ABC transporter ATP-binding protein
CDR20291_0804,CDR20291_0807	ABC transporter, permease protein	CDIF27147_00961,CDIF27147_00964	ABC transporter permease
CDR20291_0805	ABC transporter, substrate-binding lipoprotein	CDIF27147_00962	ABC transporter substrate-binding protein
CDR20291_0806	ABC transporter, ATP-binding protein	CDIF27147_00963	ABC transporter ATP-binding protein
CDR20291_0808	putative carbohydrate kinase	CDIF27147_00965	carbohydrate kinase
CDR20291_0810	putative membrane protein	CDIF27147_00967	membrane protease activity regulatory membrane protein
CDR20291_0811	putative membrane protein	CDIF27147_00968	SPFH domain/Band 7 family protein
CDR20291_0812	glucose-1-phosphate adenylyltransferase	CDIF27147_00969	glucose-1-phosphate adenylyltransferase
CDR20291_0813	glycogen biosynthesis protein	CDIF27147_00970	glycogen biosynthesis protein
CDR20291_0814	glycogen synthase	CDIF27147_00971	glycogen synthase
CDR20291_0815	glycogen phosphorylase	CDIF27147_00972	glycogen phosphorylase
CDR20291_0816	putative alpha-amylase	CDIF27147_00973	alpha-amylase
CDR20291_0817	GntR-family transcriptional regulator	CDIF27147_00974	GntR family transcriptional regulator
CDR20291_0818	arginine decarboxylase	CDIF27147_00975	arginine decarboxylase
CDR20291_0819	S-adenosylmethionine decarboxylase proenzyme	CDIF27147_00976	S-adenosylmethionine decarboxylase proenzyme
CDR20291_0820	spermidine synthase	CDIF27147_00977	spermidine synthase
CDR20291_0821	putative agmatinase	CDIF27147_00978	agmatinase
CDR20291_0822	cold shock protein	CDIF27147_00979	cold shock protein
CDR20291_0823	iron-dependent hydrogenase	CDIF27147_00980	iron-dependent hydrogenase
CDR20291_0824	iron-dependent hydrogenase	CDIF27147_00981	iron-dependent hydrogenase
CDR20291_0825	metallo-beta-lactamase superfamily exported protein	CDIF27147_00984	metallo-beta-lactamase
CDR20291_0827	conserved hypothetical protein	CDIF27147_00986	hypothetical protein
CDR20291_0828	conserved hypothetical protein	CDIF27147_00987	hypothetical protein
CDR20291_0829	DNA polymerase IV	CDIF27147_00988	DNA polymerase IV
CDR20291_0830	glycine betaine/carnitine/choline ABC transporter, ATP-binding protein	CDIF27147_00989	glycine betaine/carnitine/choline ABC transporter ATP-binding protein
CDR20291_0831	glycine betaine/carnitine/choline ABC transporter, substrate-binding protein	CDIF27147_00990	glycine betaine/carnitine/choline ABC transporter substrate-binding protein
CDR20291_0832	putative cation efflux rotein	CDIF27147_00991	cation efflux rotein
CDR20291_0833	aldo/keto reductase	CDIF27147_00992	aldo/keto reductase
CDR20291_0834	putative membrane protein	CDIF27147_00993	hypothetical protein
CDR20291_0835	UbiA prenyltransferase family membrane protein	CDIF27147_00994	phosphoribose diphosphate:decaprenyl-phosphate phosphoribosyltransferase
CDR20291_0836	putative hydrolase	CDIF27147_00995	hydrolase
CDR20291_0837	putative membrane protein	CDIF27147_00996	small multi-drug export
CDR20291_0838	putative drug/sodium antiporter	CDIF27147_00997	drug/sodium antiporter
CDR20291_0839	putative 30S ribosomal protein S1	CDIF27147_00998	30S ribosomal protein S1
CDR20291_0840	putative phosphoesterase	CDIF27147_00999	hydrolase
CDR20291_0841	putative membrane protein	CDIF27147_01000	hypothetical protein
CDR20291_0842	2-isopropylmalate synthase	CDIF27147_01002	2-isopropylmalate synthase
CDR20291_0843	3-isopropylmalate dehydratase large subunit	CDIF27147_01003	3-isopropylmalate dehydratase large subunit
CDR20291_0844	3-isopropylmalate dehydratase small subunit	CDIF27147_01004	3-isopropylmalate dehydratase small subunit
CDR20291_0845	3-isopropylmalate dehydrogenase	CDIF27147_01005	3-isopropylmalate dehydrogenase
CDR20291_0846	putative thioesterase	CDIF27147_01006	thioesterase
CDR20291_0847	putative aminotransferase	CDIF27147_01007	aminotransferase
CDR20291_0848	putative D-3-phosphoglycerate dehydrogenase	CDIF27147_01008	D-3-phosphoglycerate dehydrogenase
CDR20291_0849	conserved hypothetical protein	CDIF27147_01009	SpoOJ/ParA/ParB/repB family protein
CDR20291_0850	putative signaling protein	CDIF27147_01010	signaling protein
CDR20291_0851	putative radical SAM protein	CDIF27147_01011	radical SAM protein
CDR20291_0852	ABC transporter, substrate-binding lipoprotein	CDIF27147_01012	ABC transporter substrate-binding protein
CDR20291_0853	ABC transporter, permease protein	CDIF27147_01013	ABC transporter permease
CDR20291_0854	ABC transporter, ATP-binding protein	CDIF27147_01014	ABC transporter ATP-binding protein
CDR20291_0855	putative regulatory protein	CDIF27147_01015	regulatory protein
CDR20291_0856	fumarate hydratase, subunit A	CDIF27147_01016	fumarate hydratase
CDR20291_0857	putative fumarate hydratase, subunit B	CDIF27147_01017	fumarate hydratase subunit B
CDR20291_0858	NAD-dependent malic enzyme	CDIF27147_01018	NAD-dependent malic enzyme
CDR20291_0859	conserved hypothetical protein	CDIF27147_01019	transcription activator
CDR20291_0860	putative uncharacterized protein	CDIF27147_01020	two component transcriptional regulator, winged helix family
CDR20291_0861	sensor protein	CDIF27147_01021	sensor protein
CDR20291_0862	predicted abc transporter, atpase component	CDIF27147_01022	ABC transporter ATPase
CDR20291_0863	putative uncharacterized protein	CDIF27147_01023	ABC transporter permease
CDR20291_0864	conserved hypothetical protein	CDIF27147_01024	nucleic acid-binding protein
CDR20291_0865	GntR-family transcriptional regulator	CDIF27147_01025	GntR family transcriptional regulator
CDR20291_0866	N-acetylglucosamine-6-phosphate deacetylase	CDIF27147_01026	N-acetylglucosamine-6-phosphate deacetylase
CDR20291_0867	glucosamine-6-phosphate deaminase	CDIF27147_01027	glucosamine-6-phosphate deaminase
CDR20291_0868	putative membrane protein	CDIF27147_01028	hypothetical protein
CDR20291_0869	two-component system response regulator	CDIF27147_01029	two-component system response regulator
CDR20291_0870	two-component system sensor histidine kinase	CDIF27147_01030	two-component system sensor histidine kinase
CDR20291_0871	putative signaling protein	CDIF27147_01031	signaling protein
CDR20291_0872	MerR-family transcriptional regulator	CDIF27147_01032	MerR family transcriptional regulator
CDR20291_0873	putative ABC transporter, permease/ATP-binding protein	CDIF27147_01033	ABC transporter permease/ATP-binding protein
CDR20291_0874	putative ABC transporter, permease/ATP-binding protein	CDIF27147_01034	ABC transporter permease/ATP-binding protein
CDR20291_0875	conserved hypothetical protein	CDIF27147_01035	VTC domain-containing protein
CDR20291_0876	putative membrane protein	CDIF27147_01036	twin-arginine translocating C- subunit
CDR20291_0877	putative membrane protein	CDIF27147_01037	spore coat protein CotH
CDR20291_0878	putative membrane protein	CDIF27147_01038	membrane protein
CDR20291_0879	putative transcriptional regulator	CDIF27147_01039	transcriptional regulator
CDR20291_0880	spermidine/putrescine ABC transporter, ATP-binding protein	CDIF27147_01040	spermidine/putrescine ABC transporter ATP-binding protein
CDR20291_0881	spermidine/putrescine ABC transporter, permease protein	CDIF27147_01041	spermidine/putrescine ABC transporter permease
CDR20291_0882	putative spermidine/putrescine ABC transporter, permease protein	CDIF27147_01042	spermidine/putrescine ABC transporter permease
CDR20291_0883	spermidine/putrescine ABC transporter, substrate-binding lipoprotein	CDIF27147_01043	spermidine/putrescine ABC transporter substrate-binding protein
CDR20291_0884	putative signaling protein	CDIF27147_01044	signaling protein
CDR20291_0885	putative cell wall anchored protein	CDIF27147_01045	cell wall anchored protein
CDR20291_0886	putative glycosyl transferase	CDIF27147_01046	glycosyl transferase
CDR20291_0887	putative cell wall anchored protein	CDIF27147_01047	cell wall anchored protein
CDR20291_0889	UDP-N-acetylglucosamine 2-epimerase	CDIF27147_01049	UDP-N-acetylglucosamine 2-epimerase
CDR20291_0890	putative mannosyl-glycoprotein endo-beta-N-acetylglucosamidase	CDIF27147_01050	mannosyl-glycoprotein endo-beta-N-acetylglucosamidase
CDR20291_0891	cell surface protein (putative N-acetylmuramoyl-L-alanine amidase)	CDIF27147_01055	N-acetylmuramoyl-L-alanine amidase
CDR20291_0892	cell surface protein (putative N-acetylmuramoyl-L-alanine amidase)	CDIF27147_01056	N-acetylmuramoyl-L-alanine amidase
CDR20291_0893	hypothetical protein	CDIF27147_01057	hypothetical protein
CDR20291_0894	putative helicase	CDIF27147_01058	helicase
CDR20291_0895	conserved hypothetical protein	CDIF27147_01059	PD-(D/E)XK nuclease superfamily protein
CDR20291_0896	ATP-dependent nuclease subunit B	CDIF27147_01060	ATP-dependent nuclease subunit B
CDR20291_0897	ATP-dependent nuclease subunit A	CDIF27147_01061	ATP-dependent nuclease subunit A
CDR20291_0898	nuclease subunit D	CDIF27147_01062	nuclease subunit D
CDR20291_0899	exonuclease subunit C	CDIF27147_01063	exonuclease subunit C
CDR20291_0900	putative modulator of ions transport	CDIF27147_01064	modulator of ions transport
CDR20291_0902	peptidase T	CDIF27147_01067	peptidase T
CDR20291_0903	cell surface protein	CDIF27147_01068	cell surface protein
CDR20291_0904	putative phosphoesterase	CDIF27147_01069	phosphodiesterase
CDR20291_0905	putative inorganic polyphosphate/ATP-NAD kinase	CDIF27147_01070	inorganic polyphosphate/ATP-NAD kinase
CDR20291_0906	ABC transporter, ATP-binding protein	CDIF27147_01071	ABC transporter ATP-binding protein
CDR20291_0907	putative ABC transporter, permease protein	CDIF27147_01072	ABC transporter permease
CDR20291_0908	putative membrane protein	CDIF27147_01073	hypothetical protein
CDR20291_0909	putative regulatory protein	CDIF27147_01074	regulatory protein
CDR20291_0910	butyryl-CoA dehydrogenase	CDIF27147_01075	butyryl-CoA dehydrogenase
CDR20291_0911	electron transfer flavoprotein beta-subunit	CDIF27147_01076	electron transfer flavoprotein subunit beta
CDR20291_0912	electron transfer flavoprotein alpha-subunit	CDIF27147_01077	electron transfer flavoprotein subunit alpha
CDR20291_0913	3-hydroxybutyryl-CoA dehydratase	CDIF27147_01078	3-hydroxybutyryl-CoA dehydratase
CDR20291_0914	3-hydroxybutyryl-CoA dehydrogenase	CDIF27147_01079	3-hydroxybutyryl-CoA dehydrogenase
CDR20291_0915	acetyl-CoA acetyltransferase	CDIF27147_01080	acetyl-CoA acetyltransferase
CDR20291_0916	putative pseudouridylate synthase	CDIF27147_01081	pseudouridylate synthase
CDR20291_0917	conserved hypothetical protein	CDIF27147_01082	phage protein
CDR20291_0918	acyl carrier protein	CDIF27147_01083	acyl carrier protein
CDR20291_0919	putative exported protein	CDIF27147_01084	hypothetical protein
CDR20291_0920	conserved hypothetical protein	CDIF27147_01085	hypothetical protein
CDR20291_0921	hypothetical protein	CDIF27147_01086	hypothetical protein
CDR20291_0922	hypothetical protein	CDIF27147_01087	hypothetical protein
CDR20291_0923	LacI-family transcriptional regulator (catabolite control protein)	CDIF27147_01088	LacI family transcriptional regulator
CDR20291_0924	putative uncharacterized protein	CDIF27147_01089	hypothetical protein
CDR20291_0925	hypothetical protein	CDIF27147_01090	hypothetical protein
CDR20291_0926	hypothetical protein	CDIF27147_01092	hypothetical protein
CDR20291_0927	putative polysaccharide biosynthesis/sporulation protein	CDIF27147_01093	polysaccharide biosynthesis/sporulation protein
CDR20291_0928	putative phosphatase	CDIF27147_01094	phosphatase
CDR20291_0929	putative aminotransferase	CDIF27147_01095	aminotransferase
CDR20291_0930	conserved hypothetical protein	CDIF27147_01096	hypothetical protein
CDR20291_0931	putative aminopeptidase	CDIF27147_01097	aminopeptidase 1
CDR20291_0932	GntR-family transcriptional regulator	CDIF27147_01098	GntR family transcriptional regulator
CDR20291_0933	PTS system, IIa component	CDIF27147_01099	PTS system transporter subunit IIA
CDR20291_0934	conserved hypothetical protein	CDIF27147_01100	photosystem I assembly BtpA
CDR20291_0935	PTS system, IIb component	CDIF27147_01101	PTS system transporter subunit IIB
CDR20291_0936	PTS system, IIc component	CDIF27147_01102	PTS system transporter subunit IIC
CDR20291_0937	PTS system, IId component	CDIF27147_01103	PTS system transporter subunit IID
CDR20291_0938	LysR-family transcriptional regulator	CDIF27147_01104	LysR family transcriptional regulator
CDR20291_0939	putative lipoprotein	CDIF27147_01105	lipoprotein
CDR20291_0940	molybdopterin biosynthesis protein	CDIF27147_01106	molybdopterin biosynthesis protein
CDR20291_0941	molybdopterin-guanine dinucleotide biosynthesis protein B	CDIF27147_01107	molybdopterin-guanine dinucleotide biosynthesis protein B
CDR20291_0942	PTS system, IIb component	CDIF27147_01108	PTS system transporter subunit IIB
CDR20291_0943	ABC transporter, ATP-binding/permease protein	CDIF27147_01109	ABC transporter ATP-binding/permease
CDR20291_0944	putative membrane protein	CDIF27147_01110	hypothetical protein
CDR20291_0945	putative peptidase	CDIF27147_01111	peptidase
CDR20291_0946	zinc transporter	CDIF27147_01112	zinc transporter ZupT
CDR20291_0947	putative membrane protein	CDIF27147_01113	hypothetical protein
CDR20291_0948	two-component response regulator	CDIF27147_01114	two-component response regulator
CDR20291_0949	sensor histidine kinase virs	CDIF27147_01115	sensor histidine kinase virs
CDR20291_0950	putative lipoprotein	CDIF27147_01116	lipoprotein
CDR20291_0951	glycerol dehydratase	CDIF27147_01117	glycerol dehydratase
CDR20291_0952	glycerol dehydratase activator	CDIF27147_01118	glycerol dehydratase activator
CDR20291_0953	putative transcriptional regulator	CDIF27147_01119	transcriptional regulator
CDR20291_0954	putative phosphoesterase	CDIF27147_01120	phosphoesterase
CDR20291_0955	hypothetical protein	CDIF27147_01121	hypothetical protein
CDR20291_0956	hypothetical protein	CDIF27147_01122	hypothetical protein
CDR20291_0957	nitroreductase-family protein	CDIF27147_01123	nitroreductase family protein
CDR20291_0958	AraC-family transcriptional regulator	CDIF27147_01124	AraC family transcription regulator
CDR20291_0960	putative membrane protein	CDIF27147_01127	hypothetical protein
CDR20291_0961	putative uncharacterized protein	CDIF27147_01128	hypothetical protein
CDR20291_0962	putative uncharacterized protein	CDIF27147_01129	hypothetical protein
CDR20291_0963	putative uncharacterized protein	CDIF27147_01130	membrane bound O-acyl transferase MBOAT family protein
CDR20291_0964	DNA polymerase I	CDIF27147_01133	DNA polymerase I
CDR20291_0965	putative dephospho-CoA kinase	CDIF27147_01134	dephospho-CoA kinase
CDR20291_0966	putative transglycosylase	CDIF27147_01135	transglycosylase
CDR20291_0967	putative solute-binding lipoprotein	CDIF27147_01136	solute-binding lipoprotein
CDR20291_0968	putative heavy-metal binding protein	CDIF27147_01137	heavy-metal binding protein
CDR20291_0969	hypothetical protein	CDIF27147_01138	hypothetical protein
CDR20291_0970	lactoylglutathione lyase	CDIF27147_01139	lactoylglutathione lyase
CDR20291_0971	putative cell wall hydrolase	CDIF27147_01140	cell wall hydrolase
CDR20291_0972	putative membrane protein	CDIF27147_01141	hypothetical protein
CDR20291_0973	electron transport complex protein	CDIF27147_01142	electron transport complex protein
CDR20291_0974	electron transport complex protein	CDIF27147_01143	electron transport complex protein
CDR20291_0975	electron transport complex protein	CDIF27147_01144	electron transport complex protein
CDR20291_0976	electron transport complex protein	CDIF27147_01145	electron transport complex protein
CDR20291_0977	electron transport complex protein	CDIF27147_01146	electron transport complex protein
CDR20291_0978	electron transport complex protein	CDIF27147_01147	electron transport complex protein
CDR20291_0980	septum formation protein	CDIF27147_01148	septum formation protein
CDR20291_0981	DNA repair protein	CDIF27147_01149	DNA repair protein
CDR20291_0982	rod shape-determining protein	CDIF27147_01150	rod shape-determining protein MreB
CDR20291_0983	putative rod shape-determining protein precursor	CDIF27147_01151	rod shape-determining protein
CDR20291_0984	putative membrane protein	CDIF27147_01152	rod shape-determining protein MreD
CDR20291_0985	putative penicillin-binding protein	CDIF27147_01153	penicillin-binding protein
CDR20291_0986	septum site-determining protein	CDIF27147_01154	septum site-determining protein
CDR20291_0987	septum site-determining protein (cell division inhibitor)	CDIF27147_01155	septum site-determining protein
CDR20291_0988	cell division topological specificity factor	CDIF27147_01156	cell division topological specificity factor MinE
CDR20291_0989	rod shape-determining protein	CDIF27147_01157	rod shape-determining protein
CDR20291_0990	methylglyoxal synthase	CDIF27147_01158	methylglyoxal synthase
CDR20291_0991	PadR-family transcriptional regulator	CDIF27147_01159	PadR family transcriptional regulator
CDR20291_0992	putative membrane protein	CDIF27147_01160	hypothetical protein
CDR20291_0993	putative exported protein	CDIF27147_01161	Ig-like domain-containing protein,Transglutaminase-like superfamily protein
CDR20291_0994	putative anaerobic nitric oxide reductase flavorubredoxin	CDIF27147_01162	anaerobic nitric oxide reductase flavorubredoxin
CDR20291_0995	radical SAM-superfamily protein	CDIF27147_01163	radical SAM superfamily protein
CDR20291_0996	conserved hypothetical protein	CDIF27147_01164	radical SAM-linked protein
CDR20291_0997	ribonuclease g	CDIF27147_01165	ribonuclease g
CDR20291_0998	50S ribosomal protein L21	CDIF27147_01166	50S ribosomal protein L21
CDR20291_0999	conserved hypothetical protein	CDIF27147_01167	putative ribosomal protein
CDR20291_1000	50S ribosomal protein L27	CDIF27147_01168	50S ribosomal protein L27
CDR20291_1001	Spo0B-associated GTP-binding protein	CDIF27147_01169	Spo0B-associated GTP-binding protein
CDR20291_1002	conserved hypothetical protein	CDIF27147_01170	RNA-binding protein
CDR20291_1003	homoserine dehydrogenase	CDIF27147_01172	homoserine dehydrogenase
CDR20291_1004	putative integrase/recombinase	CDIF27147_01173	integrase/recombinase
CDR20291_1005	putative membrane protein	CDIF27147_01174	nucleoside recognition
CDR20291_1006	GntR-family transcriptional regulator	CDIF27147_01175	GntR family transcriptional regulator
CDR20291_1007	conserved hypothetical protein	CDIF27147_01176	hypothetical protein
CDR20291_1008	electron transfer flavoprotein beta-subunit	CDIF27147_01177	electron transfer flavoprotein subunit beta
CDR20291_1009	electron transfer flavoprotein alpha-subunit	CDIF27147_01178	electron transfer flavoprotein subunit alpha
CDR20291_1010	putative FAD/FMN-containing dehydrogenase	CDIF27147_01179	FAD/FMN-containing dehydrogenase
CDR20291_1011	conserved hypothetical protein	CDIF27147_01180	putative nucleotidyltransferase
CDR20291_1012	acetate kinase	CDIF27147_01181	acetate kinase
CDR20291_1013	conserved hypothetical protein	CDIF27147_01182	Zn-finger-like nucleic acid binding protein
CDR20291_1014	50S ribosomal protein L32	CDIF27147_01183	50S ribosomal protein L32
CDR20291_1015	DeoR-family transcriptional regulator (fatty acid and phospholipid biosynthesis regulator)	CDIF27147_01184	fatty acid biosynthesis transcriptional regulator
CDR20291_1016	fatty acid/phospholipid synthesis protein	CDIF27147_01185	glycerol-3-phosphate acyltransferase PlsX
CDR20291_1017	3-oxoacyl-[acyl-carrier-protein] synthase III	CDIF27147_01186	3-oxoacyl-[acyl-carrier-protein] synthase III
CDR20291_1018	trans-2-enoyl-ACP reductase	CDIF27147_01187	trans-2-enoyl-ACP reductase
CDR20291_1019	malonyl coa-acyl carrier protein transacylase	CDIF27147_01188	malonyl coa-acyl carrier protein transacylase
CDR20291_1020	3-oxoacyl-[acyl-carrier protein] reductase	CDIF27147_01189	3-oxoacyl-[acyl-carrier protein] reductase
CDR20291_1021	acyl carrier protein	CDIF27147_01190	acyl carrier protein
CDR20291_1022	3-oxoacyl-[acyl-carrier-protein] synthase II	CDIF27147_01191	3-oxoacyl-[acyl-carrier-protein] synthase II
CDR20291_1023	putative signaling protein	CDIF27147_01192	signaling protein
CDR20291_1024	putative sigma-54 dependent transcriptional regulator	CDIF27147_01193	sigma-54 dependent transcriptional regulator
CDR20291_1025	conserved hypothetical protein	CDIF27147_01194	TSCPD domain protein
CDR20291_1026	putative glutamine amidotransferase	CDIF27147_01195	glutamine amidotransferase
CDR20291_1027	putative amino acid permease	CDIF27147_01196	amino acid permease
CDR20291_1028	putative acetyltransferase	CDIF27147_01197	acetyltransferase
CDR20291_1029	putative fructose-1,6-bisphosphatase	CDIF27147_01198	fructose-1,6-bisphosphatase
CDR20291_1030	stage III sporulation protein AA	CDIF27147_01199	stage III sporulation protein AA
CDR20291_1031	stage III sporulation protein AB	CDIF27147_01200	stage III sporulation protein AB
CDR20291_1032	stage III sporulation protein AC	CDIF27147_01201	stage III sporulation protein AC
CDR20291_1033	stage III sporulation protein AD	CDIF27147_01202	stage III sporulation protein AD
CDR20291_1034	stage III sporulation-related protein	CDIF27147_01203	stage III sporulation-like protein
CDR20291_1035	putative stage III sporulation protein AF	CDIF27147_01204	stage III sporulation protein AF
CDR20291_1036	stage iii sporulation protein ag; flags: precursor	CDIF27147_01205	stage III sporulation protein AG
CDR20291_1037	putative stage III sporulation protein AH	CDIF27147_01206	stage III sporulation protein AH
CDR20291_1038	conserved hypothetical protein	CDIF27147_01207	alkaline shock protein
CDR20291_1039	N utilization substance protein B	CDIF27147_01208	N utilization substance protein B
CDR20291_1040	probable O-sialoglycoprotein endopeptidase	CDIF27147_01209	O-sialoglycoprotein endopeptidase
CDR20291_1041	exodeoxyribonuclease VII large subunit	CDIF27147_01210	exodeoxyribonuclease VII large subunit
CDR20291_1042	exodeoxyribonuclease VII small subunit	CDIF27147_01211	exodeoxyribonuclease VII small subunit
CDR20291_1043	geranyltranstransferase	CDIF27147_01212	geranyltranstransferase
CDR20291_1044	putative membrane protein	CDIF27147_01213	acid phosphatase/vanadium-dependent haloperoxidase-like protein
CDR20291_1045	1-deoxy-D-xylulose 5-phosphate synthase	CDIF27147_01214	1-deoxy-D-xylulose-5-phosphate synthase
CDR20291_1046	putative RNA methyltransferase	CDIF27147_01215	RNA methyltransferase
CDR20291_1047	DNA repair protein	CDIF27147_01216	DNA repair protein
CDR20291_1048	putative exported protein	CDIF27147_01217	hypothetical protein
CDR20291_1049	putative acetyltransferase	CDIF27147_01218	acetyltransferase
CDR20291_1050	spermine/spermidine acetyltransferase	CDIF27147_01219	spermine/spermidine acetyltransferase
CDR20291_1051	stage IV sporulation protein B	CDIF27147_01220	stage IV sporulation protein B
CDR20291_1052	stage 0 sporulation protein A	CDIF27147_01221	stage 0 sporulation protein A
CDR20291_1053	putative pyrophosphokinase	CDIF27147_01222	pyrophosphokinase
CDR20291_1054	putative exported protein	CDIF27147_01223	Mycobacterial copper transport protein B
CDR20291_1055	putative glycosyltransferase	CDIF27147_01224	glycosyltransferase
CDR20291_1056	putative glycosyltransferase	CDIF27147_01225	glycosyltransferase
CDR20291_1057	conserved hypothetical protein	CDIF27147_01226	hypothetical protein
CDR20291_1058	ADP-ribose pyrophosphatase	CDIF27147_01227	ADP-ribose pyrophosphatase
CDR20291_1059	putative membrane protein	CDIF27147_01228	stage II sporulation protein M
CDR20291_1060	putative tyrosine recombinase	CDIF27147_01229	tyrosine recombinase
CDR20291_1061	phosphopentomutase	CDIF27147_01230	phosphopentomutase
CDR20291_1062	purine nucleoside phosphorylase	CDIF27147_01231	purine nucleoside phosphorylase
CDR20291_1063	pyrimidine-nucleoside phosphorylase	CDIF27147_01232	pyrimidine-nucleoside phosphorylase
CDR20291_1064	putative exported aminodeoxychorismate lyase	CDIF27147_01233	exported aminodeoxychorismate lyase
CDR20291_1065	putative O-methyltransferase	CDIF27147_01234	O-methyltransferase
CDR20291_1066	putative protease	CDIF27147_01235	protease
CDR20291_1067	putative penicillin-binding protein	CDIF27147_01236	penicillin-binding protein
CDR20291_1068	site-specific recombinase	CDIF27147_01238	site-specific recombinase
CDR20291_1069	putative lipoprotein	CDIF27147_01239	lipoprotein
CDR20291_1070	cell surface protein	CDIF27147_01240	cell surface protein
CDR20291_1073	hypothetical protein	CDIF27147_01244	hypothetical protein
CDR20291_1074	putative exported protein	CDIF27147_01247	hypothetical protein
CDR20291_1075	putative exported protein	CDIF27147_01248	hypothetical protein
CDR20291_1077	putative membrane protein	CDIF27147_01249	hypothetical protein
CDR20291_1078	hypothetical protein	CDIF27147_01250	hypothetical protein
CDR20291_1079	putative teicoplanin resistance protein	CDIF27147_01252	teicoplanin resistance protein
CDR20291_1080	putative phage-related DNA-directed RNA polymerase 7 kDa polypeptide	CDIF27147_01253	phage-related DNA-directed RNA polymerase 7 kDa polypeptide
CDR20291_1081	putative membrane protein	CDIF27147_01255	hypothetical protein
CDR20291_1082	putative membrane protein	CDIF27147_01256	hypothetical protein
CDR20291_1083	putative membrane protein	CDIF27147_01257	hypothetical protein
CDR20291_1084	putative membrane protein	CDIF27147_01258	hypothetical protein
CDR20291_1085	elongation factor P	CDIF27147_01259	elongation factor P
CDR20291_1086	conserved hypothetical protein	CDIF27147_01260	hypothetical protein
CDR20291_1087	putative ribonuclease III	CDIF27147_01261	ribonuclease III
CDR20291_1088	radical SAM-superfamily protein	CDIF27147_01262	radical SAM superfamily protein
CDR20291_1089	chromosome partition protein	CDIF27147_01263	chromosome partition protein
CDR20291_1090	putative signal recognition particle	CDIF27147_01264	signal recognition particle
CDR20291_1091	conserved hypothetical protein	CDIF27147_01265	putative helix-turn-helix protein, YlxM/p13-like protein
CDR20291_1092	signal recognition particle protein	CDIF27147_01266	signal recognition particle protein
CDR20291_1093	30S ribosomal protein S16	CDIF27147_01267	30S ribosomal protein S16
CDR20291_1094	conserved hypothetical protein	CDIF27147_01268	putative RNA-binding protein (contains KH domain)
CDR20291_1095	putative 16S rRNA processing protein	CDIF27147_01269	16S rRNA processing protein
CDR20291_1096	tRNA (Guanine-n(1)-)-methyltransferase	CDIF27147_01270	tRNA (guanine-n(1)-)-methyltransferase
CDR20291_1097	50S ribosomal protein L19	CDIF27147_01271	50S ribosomal protein L19
CDR20291_1098	putative GTPase	CDIF27147_01272	GTPase
CDR20291_1099	branched-chain amino acid transport system carrier protein	CDIF27147_01273	branched-chain amino acid transport system carrier protein
CDR20291_1100	branched-chain amino acid transport system carrier protein	CDIF27147_01274	branched chain amino acid transport system carrier protein
CDR20291_1101	putative ribonucleotide-diphosphate reductase	CDIF27147_01275	ribonucleotide-diphosphate reductase
CDR20291_1102	ribonuclease HII	CDIF27147_01276	ribonuclease HII
CDR20291_1103	putative FMN-dependent dehydrogenase	CDIF27147_01277	FMN-dependent dehydrogenase
CDR20291_1104	hypothetical protein	CDIF27147_01278	hypothetical protein
CDR20291_1105	putative regulatory protein	CDIF27147_01279	regulatory protein
CDR20291_1106	putative ABC transporter, permease protein	CDIF27147_01280	ABC transporter permease
CDR20291_1107	putative ABC transporter, permease protein	CDIF27147_01281	ABC transporter permease
CDR20291_1108	ABC transporter, ATP-binding protein	CDIF27147_01282	ABC transporter ATP-binding protein
CDR20291_1109	two-component response regulator	CDIF27147_01283	two-component response regulator
CDR20291_1110	two-component sensor histidine kinase	CDIF27147_01284	two-component sensor histidine kinase
CDR20291_1111	conserved hypothetical protein	CDIF27147_01285	putative endonuclease related to Holliday junction resolvase
CDR20291_1112	putative competence protein (putative magnesium chelatase)	CDIF27147_01286	magnesium chelatase
CDR20291_1113	putative competence protein	CDIF27147_01287	competence protein
CDR20291_1114	DNA topoisomerase I	CDIF27147_01288	DNA topoisomerase I
CDR20291_1115	GTP-sensing transcriptional pleiotropic repressor	CDIF27147_01289	transcriptional repressor CodY
CDR20291_1116	putative ATPase	CDIF27147_01290	recombination factor protein RarA
CDR20291_1117	putative acetyltransferase	CDIF27147_01291	acetyltransferase
CDR20291_1118	RRF2-family transcriptional regulator	CDIF27147_01292	transcriptional regulator
CDR20291_1119	cysteine desulfurase	CDIF27147_01293	cysteine desulfurase
CDR20291_1120	NifU-like protein	CDIF27147_01294	NifU-like protein
CDR20291_1121	putative tRNA (5-methylaminomethyl-2-thiouridylate)-methyltransferase	CDIF27147_01295	tRNA (5-methylaminomethyl-2-thiouridylate)-methyltransferase
CDR20291_1122	putative alanyl-tRNA synthetase	CDIF27147_01297	alanyl-tRNA synthetase
CDR20291_1123	conserved hypothetical protein	CDIF27147_01298	hypothetical protein
CDR20291_1124	putative membrane protein	CDIF27147_01299	membrane protein
CDR20291_1125	putative holliday junction resolvase	CDIF27147_01300	holliday junction resolvase
CDR20291_1126	conserved hypothetical protein	CDIF27147_01301	hypothetical protein
CDR20291_1127	ferric uptake regulation protein	CDIF27147_01302	ferric uptake regulation protein
CDR20291_1128	putative membrane-bound metal-dependent hydrolase	CDIF27147_01303	membrane-bound metal-dependent hydrolase
CDR20291_1129	metallo beta-lactamase superfamily protein	CDIF27147_01304	metallo-beta-lactamase
CDR20291_1130	putative small acid-soluble spore protein	CDIF27147_01305	small acid-soluble spore protein
CDR20291_1131	D-alanyl-D-alanine carboxypeptidase (penicillin-binding protein)	CDIF27147_01306	D-alanyl-D-alanine carboxypeptidase
CDR20291_1132	conserved hypothetical protein	CDIF27147_01307	hypothetical protein
CDR20291_1133	AraC-family transcriptional regulator	CDIF27147_01308	AraC family transcription regulator
CDR20291_1134	putative membrane-associated peptidase	CDIF27147_01309	membrane-associated peptidase
CDR20291_1135	segregation and condensation protein A	CDIF27147_01310	segregation and condensation protein A
CDR20291_1136	segregation and condensation protein B	CDIF27147_01311	segregation and condensation protein B
CDR20291_1137	putative membrane protein	CDIF27147_01312	hypothetical protein
CDR20291_1138	conserved hypothetical protein	CDIF27147_01313	sporulation protein YtfJ
CDR20291_1139	MarR-family transcriptional regulator	CDIF27147_01314	MarR family transcriptional regulator
CDR20291_1140	putative cytosol aminopeptidase	CDIF27147_01315	leucyl aminopeptidase
CDR20291_1141	putative membrane protein	CDIF27147_01316	putative integral membrane protein
CDR20291_1142	hypothetical protein	CDIF27147_01317	hypothetical protein
CDR20291_1143	putative pyrophosphohydrolase	CDIF27147_01318	pyrophosphohydrolase
CDR20291_1144	putative NAD-dependent deacetylase (Sir2-family regulatory)	CDIF27147_01319	NAD-dependent deacetylase
CDR20291_1145	putative mannosyl-glycoprotein endo-beta-N-acetylglucosamidase	CDIF27147_01320	mannosyl-glycoprotein endo-beta-N-acetylglucosamidase
CDR20291_1146	DNA polymerase III PolC-type	CDIF27147_01321	DNA polymerase III PolC-type
CDR20291_1147	conserved hypothetical protein	CDIF27147_01322	Ribosome maturation factor RimP
CDR20291_1148	transcription elongation protein	CDIF27147_01323	transcription elongation protein
CDR20291_1149	conserved hypothetical protein	CDIF27147_01324	hypothetical protein
CDR20291_1150	putative ribosomal protein	CDIF27147_01325	ribosomal protein
CDR20291_1151	translation initiation factor IF-2	CDIF27147_01326	translation initiation factor IF-2
CDR20291_1152	ribosome-binding factor A	CDIF27147_01327	ribosome-binding factor A
CDR20291_1153	putative RNA-binding protein	CDIF27147_01328	RNA-binding protein
CDR20291_1154	tRNA pseudouridine synthase B	CDIF27147_01329	tRNA pseudouridine synthase B
CDR20291_1155	riboflavin biosynthesis protein	CDIF27147_01330	riboflavin biosynthesis protein
CDR20291_1157	30S ribosomal protein S15	CDIF27147_01331	30S ribosomal protein S15
CDR20291_1158	conserved hypothetical protein	CDIF27147_01332	DegV family protein
CDR20291_1159	polyribonucleotide nucleotidyltransferase	CDIF27147_01333	polynucleotide phosphorylase/polyadenylase
CDR20291_1160	putative polysaccharide deacetylase	CDIF27147_01334	polysaccharide deacetylase
CDR20291_1161	putative peptidase	CDIF27147_01335	peptidase
CDR20291_1162	conserved hypothetical protein	CDIF27147_01336	YlmC/YmxH family sporulation protein
CDR20291_1163	aspartokinase	CDIF27147_01337	aspartate kinase I
CDR20291_1164	translocation-enhancing protein TepA	CDIF27147_01338	translocation-enhancing protein TepA
CDR20291_1165	putative DNA translocase	CDIF27147_01339	DNA translocase
CDR20291_1166	putative ATP/GTP binding protein	CDIF27147_01340	tRNA 2-selenouridine synthase
CDR20291_1167	radical SAM-superfamily protein	CDIF27147_01341	radical SAM superfamily protein
CDR20291_1168	CDP-diacylglycerol--glycerol-3-phosphate 3-phosphatidyltransferase	CDIF27147_01342	CDP-diacylglycerol--glycerol-3-phosphate 3-phosphatidyltransferase
CDR20291_1169	RecA protein (recombinase A)	CDIF27147_01343	recombinase A
CDR20291_1170	putative nucleic acid-binding protein	CDIF27147_01344	phosphodiesterase
CDR20291_1171	conserved hypothetical protein	CDIF27147_01345	Superfamily I DNA and RNA helicases
CDR20291_1172	signal peptidase I	CDIF27147_01346	signal peptidase I
CDR20291_1173	undecaprenyl-diphosphatase	CDIF27147_01347	UDP-diphosphatase
CDR20291_1174	putative tyrosine recombinase	CDIF27147_01348	tyrosine recombinase
CDR20291_1175	adenylosuccinate lyase	CDIF27147_01349	adenylosuccinate lyase
CDR20291_1176	MarR-family transcriptional regulator	CDIF27147_01350	MarR family transcriptional regulator
CDR20291_1177	PTS system, maltose and glucose-specific IIbc component	CDIF27147_01351	PTS system maltose and glucose-specific transporter subunit IIBC
CDR20291_1178	RpiR-family transcriptional regulator	CDIF27147_01352	transcriptional regulator
CDR20291_1179	maltose-6'-phosphate glucosidase	CDIF27147_01353	maltose-6'-phosphate glucosidase
CDR20291_1180	aspartate aminotransferase	CDIF27147_01354	aspartate aminotransferase
CDR20291_1181	putative galactose-1-phosphate uridylyltransferase	CDIF27147_01355	galactose-1-phosphate uridylyltransferase
CDR20291_1182	putative exodeoxyribonuclease	CDIF27147_01356	exodeoxyribonuclease
CDR20291_1183	putative exonuclease	CDIF27147_01357	exonuclease
CDR20291_1185	glutamine synthetase	CDIF27147_01358	glutamine synthetase
CDR20291_1186	putative cell wall biosynthesis protein	CDIF27147_01359	cell wall biosynthesis protein
CDR20291_1187	padr-family transcriptional regulator	CDIF27147_01360	PadR family transcriptional regulator
CDR20291_1188	putative membrane protein	CDIF27147_01361	putative membrane protein
CDR20291_1189	putative exported protein	CDIF27147_01362	hypothetical protein
CDR20291_1190	putative lipoprotein	CDIF27147_01363	lipoprotein
CDR20291_1191	putative lantibiotic ABC transporter, ATP-binding protein	CDIF27147_01364	lantibiotic ABC transporter ATP-binding protein
CDR20291_1192	putative lantibiotic ABC transporter, permease protein	CDIF27147_01365	lantibiotic ABC transporter permease
CDR20291_1193	putative lantibiotic ABC transporter, permease protein	CDIF27147_01366	lantibiotic ABC transporter permease
CDR20291_1194	lantibiotic two-component sensor histidine kinase	CDIF27147_01367	lantibiotic two-component sensor histidine kinase
CDR20291_1195	putative pyridoxine kinase	CDIF27147_01368	pyridoxine kinase
CDR20291_1196	putative exported protein	CDIF27147_01369	exported protein
CDR20291_1197	putative cold shock protein	CDIF27147_01370	cold shock protein
CDR20291_1198	putative regulatory protein	CDIF27147_01371	regulatory protein
CDR20291_1199	putative peptidyl-prolyl isomerase	CDIF27147_01372	peptidyl-prolyl isomerase
CDR20291_1200	putative membrane protein	CDIF27147_01373	hypothetical protein
CDR20291_1201	putative phage-related protein	CDIF27147_01374	phage protein
CDR20291_1202	putative phage repressor	CDIF27147_01375	phage repressor
CDR20291_1203	putative phage regulatory protein	CDIF27147_01376	phage regulatory protein
CDR20291_1204	conserved hypothetical protein	CDIF27147_01377	DNA-binding protein
CDR20291_1205	hypothetical protein	CDIF27147_01378	hypothetical protein
CDR20291_1206	putative phage protein	CDIF27147_01379	phage-like element pbsx protein xkdK
CDR20291_1207	putative phage protein	CDIF27147_01380	phage-like element pbsx protein XkdM
CDR20291_1208	conserved hypothetical protein	CDIF27147_01381	Phage XkdN-like protein
CDR20291_1209	hypothetical protein	CDIF27147_01382	hypothetical protein
CDR20291_1210	putative phage protein	CDIF27147_01383	phage protein
CDR20291_1211	putative phage protein	CDIF27147_01384	phage-like element pbsx protein xkdP
CDR20291_1212	putative phage cell wall hydrolase	CDIF27147_01385	phage cell wall hydrolase
CDR20291_1213	hypothetical protein	CDIF27147_01386	hypothetical protein
CDR20291_1214	phage protein	CDIF27147_01387	phage protein
CDR20291_1215	phage protein	CDIF27147_01388	phage protein
CDR20291_1216	phage protein	CDIF27147_01389	phage protein
CDR20291_1217	putative phage tail fiber protein	CDIF27147_01390	phage tail fiber protein
CDR20291_1218	putative phage protein	CDIF27147_01391	RCC1 domain-containing protein, alpha-tubulin suppressor
CDR20291_1220	putative membrane protein	CDIF27147_01393	hypothetical protein
CDR20291_1221	putative membrane protein	CDIF27147_01394	hypothetical protein
CDR20291_1222	putative phage regulatory protein	CDIF27147_01395	phage regulatory protein
CDR20291_1223	putative phage regulatory protein	CDIF27147_01396	phage regulatory protein
CDR20291_1224	hypothetical protein	CDIF27147_01397	hypothetical protein
CDR20291_1225	putative phage regulatory protein	CDIF27147_01398	phage regulatory protein
CDR20291_1226	putative transporter	CDIF27147_01399	transporter
CDR20291_1227	TetR-family transcriptional regulator	CDIF27147_01400	TetR family transcriptional regulator
CDR20291_1228	glycerol kinase	CDIF27147_01401	glycerol kinase
CDR20291_1229	GntR-family transcriptional regulator	CDIF27147_01402	GntR family transcriptional regulator
CDR20291_1230	conserved hypothetical protein	CDIF27147_01403	LamB/YcsF family protein
CDR20291_1231	probable transporter	CDIF27147_01404	transporter
CDR20291_1232	putative allophanate hydrolase subunit 1	CDIF27147_01405	allophanate hydrolase subunit 1
CDR20291_1233	putative allophanate hydrolase subunit 2	CDIF27147_01406	allophanate hydrolase subunit 2
CDR20291_1234	putative transcriptional regulator	CDIF27147_01407	transcriptional regulator
CDR20291_1235	putative chloromuconate cycloisomerase	CDIF27147_01408	chloromuconate cycloisomerase
CDR20291_1236	putative membrane protein	CDIF27147_01409	putative integral membrane protein
CDR20291_1237	putative esterase	CDIF27147_01410	esterase
CDR20291_1238	putative endoribonuclease	CDIF27147_01411	endoribonuclease
CDR20291_1239	putative membrane protein	CDIF27147_01412	transporter
CDR20291_1240	putative oxidoreductase	CDIF27147_01413	oxidoreductase
CDR20291_1242	putative amino acid amidase	CDIF27147_01415	amino acid amidase
CDR20291_1243	conserved hypothetical protein	CDIF27147_01416	putative tRNA (adenine(37)-N6)-methyltransferase
CDR20291_1244	putative peptidase	CDIF27147_01417	peptidase
CDR20291_1245	putative muramoyltetrapeptide carboxypeptidase	CDIF27147_01418	muramoyltetrapeptide carboxypeptidase
CDR20291_1246	conserved hypothetical protein	CDIF27147_01419	hypothetical protein
CDR20291_1247	conserved hypothetical protein	CDIF27147_01420	isochorismatase
CDR20291_1248	glycerophosphoryl diester phosphodiesterase	CDIF27147_01421	glycerophosphoryl diester phosphodiesterase
CDR20291_1249	putative nonribosomal peptide synthetase	CDIF27147_01422	nonribosomal peptide synthetase
CDR20291_1250	putative oligopeptide transporter	CDIF27147_01423	oligopeptide transporter
CDR20291_1251	conserved hypothetical protein	CDIF27147_01424	Coenzyme PQQ synthesis protein D (PqqD)
CDR20291_1252	ABC transporter, ATP-binding protein	CDIF27147_01425	ABC transporter ATP-binding protein
CDR20291_1253	putative exported protein	CDIF27147_01426	hypothetical protein
CDR20291_1254	GntR-family transcriptional regulator	CDIF27147_01427	GntR family transcriptional regulator
CDR20291_1255	D-alanine--D-alanine ligase B	CDIF27147_01428	D-alanine--D-alanine ligase
CDR20291_1256	putative competence protein	CDIF27147_01429	competence damage-inducible protein A
CDR20291_1257	putative hydrolase	CDIF27147_01430	hydrolase
CDR20291_1258	conserved hypothetical protein	CDIF27147_01431	hypothetical protein
CDR20291_1259	sigma-54 dependent regulatory protein	CDIF27147_01432	sigma-54 dependent regulatory protein
CDR20291_1260	putative membrane protein	CDIF27147_01433	membrane protein
CDR20291_1261	putative radical SAM-superfamily protein	CDIF27147_01434	radical SAM protein
CDR20291_1262	putative membrane protein	CDIF27147_01435	hypothetical protein
CDR20291_1263	putative membrane protein	CDIF27147_01436	EamA-like transporter family protein
CDR20291_1264	putative ATP-binding protein	CDIF27147_01437	ATP-binding protein
CDR20291_1265	putative drug/sodium antiporter	CDIF27147_01438	drug/sodium antiporter
CDR20291_1266	putative signaling protein	CDIF27147_01441	signaling protein
CDR20291_1267	putative signaling protein	CDIF27147_01442	signaling protein
CDR20291_1268	putative signaling protein	CDIF27147_01443	signaling protein
CDR20291_1269	MerR-family transcriptional regulator	CDIF27147_01444	MerR family transcriptional regulator
CDR20291_1270	hypothetical protein	CDIF27147_01445	hypothetical protein
CDR20291_1271	hypothetical protein	CDIF27147_01446,CDIF27147_03541	hypothetical protein
CDR20291_1272	putative membrane protein	CDIF27147_01448	MgtC/SapB transporter
CDR20291_1273	putative isochorismatase	CDIF27147_01449	isochorismatase
CDR20291_1274	putative transcriptional regulator	CDIF27147_01450	transcriptional regulator
CDR20291_1275	hypothetical protein	CDIF27147_01451	hypothetical protein
CDR20291_1276	conserved hypothetical protein	CDIF27147_01452	acetyltransferase
CDR20291_1277	putative uncharacterized protein	CDIF27147_01453	alpha/beta hydrolase
CDR20291_1278	transcriptional regulator, arac family protein	CDIF27147_01454	transcriptional regulator
CDR20291_1279	putative exported polysaccharide deacetylase	CDIF27147_01455	exported polysaccharide deacetylase
CDR20291_1280	putative exonuclease	CDIF27147_01456	exonuclease
CDR20291_1281	putative ribonuclease	CDIF27147_01457	ribonuclease
CDR20291_1282	putative bifunctional protein:	CDIF27147_01458	bifunctional protein: peroxiredoxin/chitinase
CDR20291_1283	putative membrane protein	CDIF27147_01459	hypothetical protein
CDR20291_1284	putative membrane protein	CDIF27147_01460	hypothetical protein
CDR20291_1285	putative exported protein	CDIF27147_01461	vancomycin b-type resistance protein vanW
CDR20291_1286	putative sigma-54-dependent transcriptional regulator	CDIF27147_01462	sigma-54-dependent transcriptional regulator
CDR20291_1287	putative multiprotein complex assembly protein	CDIF27147_01463	multiprotein complex assembly protein
CDR20291_1288	putative membrane protein	CDIF27147_01464	lrgA family protein
CDR20291_1289	putative membrane protein	CDIF27147_01465	putative effector of murein hydrolase
CDR20291_1290	putative membrane protein	CDIF27147_01466	transporter protein
CDR20291_1291	hypothetical protein	CDIF27147_01467	MORN repeat-containing protein
CDR20291_1292	putative exported protein	CDIF27147_01468	copper amine oxidase-like protein
CDR20291_1293	putative exported polysaccharide deacetylase	CDIF27147_01469	exported polysaccharide deacetylase
CDR20291_1294	para-aminobenzoate synthase glutamine amidotransferase component II	CDIF27147_01470	para-aminobenzoate synthase glutamine amidotransferase component II
CDR20291_1295	para-aminobenzoate synthase component I	CDIF27147_01471	para-aminobenzoate synthase component I
CDR20291_1296	putative aminodeoxychorismate lyase	CDIF27147_01472	aminodeoxychorismate lyase
CDR20291_1297	conserved hypothetical protein	CDIF27147_01473	hypothetical protein
CDR20291_1298	putative GTP cyclohydrolase I	CDIF27147_01474	GTP cyclohydrolase I
CDR20291_1299	dihydropteroate synthase	CDIF27147_01475	dihydropteroate synthase
CDR20291_1300	dihydroneopterin aldolase	CDIF27147_01476	dihydroneopterin aldolase
CDR20291_1301	2-amino-4-hydroxy-6-hydroxymethyldihydropteridi ne pyrophosphokinase	CDIF27147_01477	2-amino-4-hydroxy-6- hydroxymethyldihydropteridine pyrophosphokinase
CDR20291_1302	putative chorismate biosynthesis-related protein	CDIF27147_01478	chorismate biosynthesis-like protein
CDR20291_1303	DNA primase	CDIF27147_01479	DNA primase
CDR20291_1304	RNA polymerase sigma factor (sigma-43)	CDIF27147_01480	RNA polymerase sigma factor (sigma-43)
CDR20291_1305	conserved hypothetical protein	CDIF27147_01481	putative SAM-dependent methyltransferase
CDR20291_1306	conserved hypothetical protein	CDIF27147_01482	dinuclear metal center protein, YbgI/ family
CDR20291_1307	putative flavoprotein	CDIF27147_01483	flavoprotein
CDR20291_1308	putative 5-nitroimidazole reductase	CDIF27147_01484	5-nitroimidazole reductase
CDR20291_1309	putative phosphohydrolase	CDIF27147_01485	phosphohydrolase
CDR20291_1310	putative membrane protein	CDIF27147_01486	putative membrane protein
CDR20291_1311	GntR-family transcriptional regulator	CDIF27147_01487	GntR family transcriptional regulator
CDR20291_1312	putative membrane protein	CDIF27147_01488	hypothetical protein
CDR20291_1313	two-component response regulator	CDIF27147_01489	two-component response regulator
CDR20291_1314	two-component sensor kinase	CDIF27147_01490	two-component sensor kinase
CDR20291_1315	ABC transporter, ATP-binding protein	CDIF27147_01491	ABC transporter ATP-binding protein
CDR20291_1316	ABC transporter, permease protein	CDIF27147_01492	ABC transporter permease
CDR20291_1317	putative iron-sulfur protein	CDIF27147_01493	iron-sulfur protein
CDR20291_1318	cell surface protein (putative penicillin-binding protein)	CDIF27147_01494	penicillin-binding protein
CDR20291_1319	putative phage shock protein	CDIF27147_01495	phage shock protein
CDR20291_1320	putative membrane protein (putative phage infection protein)	CDIF27147_01496	phage infection protein
CDR20291_1321	ABC transporter, ATP-binding/permease protein	CDIF27147_01497	ABC transporter ATP-binding protein/permease
CDR20291_1322	ABC transporter, ATP-binding/permease protein	CDIF27147_01498	ABC transporter ATP-binding/permease
CDR20291_1323,CDR20291_1373	putative ruberythrin	CDIF27147_01499,CDIF27147_01552	ruberythrin
CDR20291_1325	putative hydrolase	CDIF27147_01501	hydrolase
CDR20291_1326	putative ferrous iron transport protein	CDIF27147_01502	ferrous iron transport protein
CDR20291_1327	putative ferrous iron transport protein A	CDIF27147_01503	ferrous iron transport protein A
CDR20291_1328	ferrous iron transport protein B	CDIF27147_01504	ferrous iron transport protein B
CDR20291_1329	putative exported protein	CDIF27147_01505	Virus attachment protein p12 family protein
CDR20291_1330	conserved hypothetical protein	CDIF27147_01506	hypothetical protein
CDR20291_1331	putative aliphatic sulfonate ABC transporter, permease protein	CDIF27147_01507	aliphatic sulfonate ABC transporter permease
CDR20291_1332	putative aliphatic sulfonates ABC transporter, ATP-binding protein	CDIF27147_01508	aliphatic sulfonate ABC transporter ATP-binding protein
CDR20291_1333	putative aliphatic sulfonates ABC transporter, substrate-binding lipoprotein	CDIF27147_01509	aliphatic sulfonate ABC transporter substrate-binding protein
CDR20291_1334	conserved hypothetical protein	CDIF27147_01510	hypothetical protein
CDR20291_1335	putative lipoprotein	CDIF27147_01511	lipoprotein
CDR20291_1336	hypothetical protein	CDIF27147_01512	hypothetical protein
CDR20291_1337	putative transcriptional regulator	CDIF27147_01513	transcriptional regulator
CDR20291_1339	D-methionine ABC transporter, ATP-binding protein	CDIF27147_01516	D-methionine ABC transporter ATP-binding protein
CDR20291_1340	putative D-methionine ABC transporter, permease protein	CDIF27147_01517	D-methionine ABC transporter permease
CDR20291_1341	putative D-methionine ABC transporter, substrate-binding lipoprotein	CDIF27147_01518	D-methionine ABC transporter substrate-binding protein
CDR20291_1342	putative two-component sensor histidine kinase	CDIF27147_01519	two-component sensor histidine kinase
CDR20291_1343	putative 3-methyladenine DNA glycosylase	CDIF27147_01520	3-methyladenine DNA glycosylase
CDR20291_1344	putative transcriptional regulator	CDIF27147_01521	transcriptional regulator
CDR20291_1345	pyrroline-5-carboxylate reductase	CDIF27147_01522	pyrroline-5-carboxylate reductase
CDR20291_1346	putative exported protein	CDIF27147_01523	putative secreted protein
CDR20291_1347	hypothetical protein	CDIF27147_01524	hypothetical protein
CDR20291_1348	RNA polymerase sigma factor rpoD	CDIF27147_01525	RNA polymerase sigma factor rpoD
CDR20291_1349	putative membrane protein (virulence factor (MviN) homologue)	CDIF27147_01526	virulence factor MviN-like protein
CDR20291_1350	putative deoxyribose-phosphate aldolase	CDIF27147_01527	deoxyribose-phosphate aldolase
CDR20291_1351	putative transcriptional regulator	CDIF27147_01528	transcriptional regulator
CDR20291_1352	ABC transporter, ATP-binding protein	CDIF27147_01529	ABC transporter ATP-binding protein
CDR20291_1353	putative ABC transporter, permease protein	CDIF27147_01530	ABC transporter permease
CDR20291_1354	putative drug/sodium antiporters	CDIF27147_01531	drug/sodium antiporters
CDR20291_1355	putative thioredoxin	CDIF27147_01532	thioredoxin
CDR20291_1357	putative iron-sulfur cluster-binding protein	CDIF27147_01533	iron-sulfur cluster-binding protein
CDR20291_1358	putative lipoprotein	CDIF27147_01534	lipoprotein
CDR20291_1359	conserved hypothetical protein	CDIF27147_01535	lactate utilization protein B/C
CDR20291_1360	conserved hypothetical protein	CDIF27147_01536	hypothetical protein
CDR20291_1361	putative pantoate--beta-alanine ligase	CDIF27147_01538	pantoate--beta-alanine ligase
CDR20291_1362	3-methyl-2-oxobutanoate hydroxymethyltransferase	CDIF27147_01539	3-methyl-2-oxobutanoate hydroxymethyltransferase
CDR20291_1363	conserved hypothetical protein	CDIF27147_01540	NADP oxidoreductase, coenzyme F420-dependent
CDR20291_1364	putative signaling protein	CDIF27147_01541	signaling protein
CDR20291_1365	MerR-family transcriptional activator	CDIF27147_01543	MerR family transcriptional regulator
CDR20291_1366	putative ferrous ion transport protein	CDIF27147_01544	ferrous ion transport protein
CDR20291_1367	putative ferrous ion transport protein	CDIF27147_01545	ferrous ion transport protein
CDR20291_1368	putative acetyltransferase	CDIF27147_01546	acetyltransferase
CDR20291_1369	putative membrane protein	CDIF27147_01547	hypothetical protein
CDR20291_1370	tyrosyl-tRNA synthetase	CDIF27147_01549	tyrosyl-tRNA synthetase
CDR20291_1371	putative polysaccharide deacetylase	CDIF27147_01550	polysaccharide deacetylase
CDR20291_1372	putative membrane protein	CDIF27147_01551	transporter
CDR20291_1374	putative iron-sulfur protein	CDIF27147_01553	iron-sulfur protein
CDR20291_1375	dihydroorotase	CDIF27147_01554	dihydroorotase
CDR20291_1376	ABC transporter, permease protein	CDIF27147_01555	ABC transporter permease
CDR20291_1377	ABC transporter, ATP-binding protein	CDIF27147_01556	ABC transporter ATP-binding protein
CDR20291_1378	putative ABC transporter, permease protein	CDIF27147_01557	ABC transporter permease
CDR20291_1379	two-component sensor histidine kinase	CDIF27147_01558	two-component sensor histidine kinase
CDR20291_1380	two-component response regulator	CDIF27147_01559	two-component response regulator
CDR20291_1381	ABC transporter, ATP-binding protein	CDIF27147_01560	ABC transporter ATP-binding protein
CDR20291_1382	putative ABC transporter, permease protein	CDIF27147_01561	ABC transporter permease
CDR20291_1383	putative gamma-glutamyltranspeptidase	CDIF27147_01562	gamma-glutamyltranspeptidase
CDR20291_1384	putative 3-mercaptopyruvate sulfurtransferase	CDIF27147_01563	3-mercaptopyruvate sulfurtransferase
CDR20291_1385	putative dehydrogenase, electron transfer subunit	CDIF27147_01564	ferredoxin-NADP(+) reductase subunit alpha
CDR20291_1386	putative glutamate synthase [NADPH] small chain	CDIF27147_01565	oxidoreductase
CDR20291_1387	putative signaling protein	CDIF27147_01566	signaling protein
CDR20291_1388	ABC transporter, ATP-binding protein	CDIF27147_01567	ABC transporter ATP-binding protein
CDR20291_1389	ABC transporter, permease protein	CDIF27147_01568	ABC transporter permease
CDR20291_1390	putative drug/sodium antiporter	CDIF27147_01569	drug/sodium antiporter
CDR20291_1391	conserved hypothetical protein	CDIF27147_01570	filamentation induced by cAMP protein fic
CDR20291_1392	putative acyl carrier protein phosphodiesterase	CDIF27147_01571	acyl carrier protein phosphodiesterase
CDR20291_1393	hypothetical protein	CDIF27147_01572	hypothetical protein
CDR20291_1394	conserved hypothetical protein	CDIF27147_01573	hypothetical protein
CDR20291_1395	putative hemolysin-like membrane protein	CDIF27147_01574	hemolysin-like membrane protein
CDR20291_1396	putative ATP phosphoribosyltransferase regulatory subunit	CDIF27147_01576	ATP phosphoribosyltransferase regulatory subunit
CDR20291_1397	putative ATP phosphoribosyltransferase	CDIF27147_01577	ATP phosphoribosyltransferase
CDR20291_1398	putative histidinol-phosphate aminotransferase	CDIF27147_01578	histidinol-phosphate aminotransferase
CDR20291_1399	imidazoleglycerol-phosphate dehydratase	CDIF27147_01579	imidazoleglycerol-phosphate dehydratase
CDR20291_1400	putative imidazole glycerol phosphate synthase subunit	CDIF27147_01580	imidazole glycerol phosphate synthase subunit HisH
CDR20291_1401	putative 1-(5-phosphoribosyl)-5-[(5-phosphoribosylamino)methyliden eamino] imidazole-4-carboxamide isomerase	CDIF27147_01581	1-(5-phosphoribosyl)-5-[(5- phosphoribosylamino)methylidene amino] imidazole-4-carboxamide isomerase
CDR20291_1402	putative imidazole glycerol phosphate synthase subunit	CDIF27147_01582	imidazole glycerol phosphate synthase subunit
CDR20291_1403	histidine biosynthesis bifunctional protein	CDIF27147_01583	histidine biosynthesis bifunctional protein
CDR20291_1404	putative amino acid permease	CDIF27147_01584	amino acid permease
CDR20291_1405	putative polysaccharide deacetylase	CDIF27147_01585	polysaccharide deacetylase
CDR20291_1406	putative peptidyl-prolyl isomerase	CDIF27147_01586	peptidyl-prolyl isomerase
CDR20291_1407	RNA polymerase sigma factor	CDIF27147_01587	RNA polymerase sigma factor
CDR20291_1408	conserved hypothetical protein	CDIF27147_01588	anti-sigma(v) factor
CDR20291_1409	putative exported protein	CDIF27147_01589	anti-sigma(v) factor
CDR20291_1410	putative dehydrogenase accessory protein	CDIF27147_01590	dehydrogenase accessory protein
CDR20291_1411	conserved hypothetical protein	CDIF27147_01591	putative metal-dependent hydrolase
CDR20291_1412	hypothetical protein	CDIF27147_01593	hypothetical protein
CDR20291_1413	ketol-acid reductoisomerase	CDIF27147_01594	ketol-acid reductoisomerase
CDR20291_1414	putative acetolactate synthase large subunit	CDIF27147_01595	acetolactate synthase large subunit
CDR20291_1415	prophage lambdaba04, site-specific recombinase, phage integrase family	CDIF27147_01596	prophage lambdaba04, site-specific recombinase
CDR20291_1416	putative uncharacterized protein	CDIF27147_01597	hiran domain family protein
CDR20291_1417	hipa-like	CDIF27147_01598	HipA-like protein
CDR20291_1418	putative phage-related protein	CDIF27147_01599	putative Zn peptidase
CDR20291_1419	putative uncharacterized protein	CDIF27147_01603	anti-repressor
CDR20291_1420	putative uncharacterized protein	CDIF27147_01609	hypothetical protein
CDR20291_1421	putative uncharacterized protein	CDIF27147_01610	phage-like protein
CDR20291_1422	hypothetical protein	CDIF27147_01612	sigma-70 family RNA polymerase sigma factor
CDR20291_1423	putative uncharacterized protein	CDIF27147_01613	phage-like protein
CDR20291_1424	dna-directed dna polymerase i	CDIF27147_01614	dna-directed dna polymerase i
CDR20291_1425	putative virulence-associated protein e	CDIF27147_01615	virulence-associated protein e
CDR20291_1426	phosphoribosylformimino-5-aminoimidazole carboxamide ribotide isomerase	CDIF27147_01618	phosphoribosylformimino-5-aminoimidazole carboxamide ribotide isomerase
CDR20291_1427	putative uncharacterized protein	CDIF27147_01619	sigma-70 region 4 type 2
CDR20291_1428	bro family, n-terminal	CDIF27147_01620	prophage antirepressor
CDR20291_1429	hypothetical protein	CDIF27147_01621	hypothetical protein
CDR20291_1430	hypothetical protein	CDIF27147_01622	hypothetical protein
CDR20291_1431	putative phage DNA-binding protein	CDIF27147_01623	phage DNA-binding protein
CDR20291_1432	phage terminase large subunit	CDIF27147_01624	phage terminase large subunit
CDR20291_1433	phage portal protein	CDIF27147_01625	phage portal protein
CDR20291_1434	phage protein	CDIF27147_01626	phage protein
CDR20291_1435	scaffold protein	CDIF27147_01628	phage scaffold protein
CDR20291_1436	putative phage major capsid protein	CDIF27147_01629	phage major capsid protein
CDR20291_1437	hypothetical phage protein	CDIF27147_01631	hypothetical protein
CDR20291_1438	phage protein	CDIF27147_01632	phage protein
CDR20291_1439	putative uncharacterized protein	CDIF27147_01634	hypothetical protein
CDR20291_1440	phage protein	CDIF27147_01635	phage protein
CDR20291_1441	phage protein	CDIF27147_01637	phage protein
CDR20291_1442	phage protein	CDIF27147_01638	phage protein
CDR20291_1443	phage-related protein	CDIF27147_01639	hypothetical protein
CDR20291_1444	phage protein	CDIF27147_01640	phage protein
CDR20291_1446	prophage antirepressor-related protein	CDIF27147_01642	prophage antirepressor-related protein
CDR20291_1447	putative uncharacterized protein	CDIF27147_01644	Telomeric repeat-binding factor 2
CDR20291_1448	putative uncharacterized protein	CDIF27147_01645	hypothetical protein
CDR20291_1449	putative phage tail tape measure protein	CDIF27147_01646	phage tail tape measure protein
CDR20291_1450	putative phage cell wall hydrolase	CDIF27147_01647	phage cell wall hydrolase
CDR20291_1451	putative phage cell wall hydrolase	CDIF27147_01648	phage cell wall hydrolase
CDR20291_1452	phage protein	CDIF27147_01649	phage protein
CDR20291_1453	phage protein	CDIF27147_01650	phage protein
CDR20291_1454	putative phage tail protein	CDIF27147_01651	phage protein
CDR20291_1455	phage protein	CDIF27147_01652	phage protein
CDR20291_1456	putative phage tail fiber protein	CDIF27147_01653	phage tail fiber protein
CDR20291_1457	hypotheticalphage protein	CDIF27147_01654	hypothetical protein
CDR20291_1458	hypothetical phage protein	CDIF27147_01655	hypothetical protein
CDR20291_1459	hypothetical phage protein	CDIF27147_01656	hypothetical protein
CDR20291_1460	putative uncharacterized protein	CDIF27147_01657	hypothetical protein
CDR20291_1461	holin	CDIF27147_01659	holin
CDR20291_1462	putative uncharacterized protein	CDIF27147_01660	AbiF-like protein
CDR20291_1463	n-acetylmuramoyl-l-alanine amidase (cell wall hydrolase) region relative to most database matches fragment	CDIF27147_01661	N-acetylmuramoyl-l-alanine amidase
CDR20291_1464	cell surface protein (putative penicillin-binding protein) precursor	CDIF27147_01662	penicillin-binding protein
CDR20291_1465	putative manganese-containing catalase	CDIF27147_01665	manganese-containing catalase
CDR20291_1466	conserved hypothetical protein	CDIF27147_01666	thymidylate kinase
CDR20291_1467	MarR-family transcriptional regulator	CDIF27147_01667	MarR family transcriptional regulator
CDR20291_1469	transposase-like protein b	CDIF27147_01670	transposase-like protein b
CDR20291_1470	putative transcriptional regulator	CDIF27147_01672	transcriptional regulator
CDR20291_1471	conserved hypothetical protein	CDIF27147_01673	acetyltransferase
CDR20291_1472	putative exported protein	CDIF27147_01674	3D/G5 domain-containing protein
CDR20291_1473	putative arylesterase	CDIF27147_01675	arylesterase
CDR20291_1474	putative phosphoglucomutase	CDIF27147_01676	phosphoglucomutase
CDR20291_1475	putative membrane-associated ribonuclease	CDIF27147_01677	membrane-associated ribonuclease
CDR20291_1476	putative two-component histidine kinase	CDIF27147_01678	two-component histidine kinase
CDR20291_1477	homoserine dehydrogenase	CDIF27147_01681	homoserine dehydrogenase
CDR20291_1478	hypothetical protein	CDIF27147_01682	hypothetical protein
CDR20291_1479	histidinol dehydrogenase	CDIF27147_01683	histidinol dehydrogenase
CDR20291_1480	conserved hypothetical protein	CDIF27147_01684	alpha/beta hydrolase
CDR20291_1481	conserved hypothetical protein	CDIF27147_01685	Mor transcription activator domain-containing protein
CDR20291_1482	putative sugar metabolism repressor	CDIF27147_01686	sugar metabolism repressor
CDR20291_1483	putative N-acetylglucosamine kinase	CDIF27147_01687	N-acetylglucosamine kinase
CDR20291_1484	hypothetical protein	CDIF27147_01688	hypothetical protein
CDR20291_1485	putative ribose ABC transporter, ATP-binding protein	CDIF27147_01689	ribose ABC transporter ATP-binding protein
CDR20291_1486	putative ribose ABC transporter, permease protein	CDIF27147_01690	ribose ABC transporter permease
CDR20291_1487	putative ribose ABC transporter, substrate-binding lipoprotein	CDIF27147_01691	ribose ABC transporter substrate-binding protein
CDR20291_1488	putative membrane protein	CDIF27147_01692	membrane protein
CDR20291_1489	potassium-transporting ATPase A chain	CDIF27147_01694	potassium-transporting ATPase subunit A
CDR20291_1490	potassium-transporting ATPase B chain	CDIF27147_01695	potassium-transporting ATPase subunit B
CDR20291_1491	potassium-transporting ATPase C chain	CDIF27147_01696	potassium-transporting ATPase subunit C
CDR20291_1492	putative O-acetylserine sulfhydrylase	CDIF27147_01697	O-acetylserine sulfhydrylase
CDR20291_1493	serine acetyltransferase	CDIF27147_01698	serine acetyltransferase
CDR20291_1494	methionine aminopeptidase	CDIF27147_01700	methionine aminopeptidase
CDR20291_1495	hypothetical protein	CDIF27147_01701	hypothetical protein
CDR20291_1496	putative endonuclease	CDIF27147_01702	endonuclease
CDR20291_1497	putative phosphomethylpyrimidine kinase	CDIF27147_01704	phosphomethylpyrimidine kinase
CDR20291_1498	4-methyl-5-beta-hydroxyethylthiazole kinase	CDIF27147_01705	hydroxyethylthiazole kinase
CDR20291_1499	thiamine-phosphate pyrophosphorylase	CDIF27147_01706	thiamine-phosphate pyrophosphorylase
CDR20291_1500	PTS system, IIb component	CDIF27147_01707	PTS system transporter subunit IIB
CDR20291_1501	ABC transporter, permease protein	CDIF27147_01708	ABC transporter permease
CDR20291_1502	ABC transporter, ATP-binding protein	CDIF27147_01709	ABC transporter ATP-binding protein
CDR20291_1503	conserved hypothetical protein	CDIF27147_01710	transcription activator effector binding protein
CDR20291_1504	GntR-family transcriptional regulator	CDIF27147_01711	GntR family transcriptional regulator
CDR20291_1505	ABC transporter, ATP-binding protein	CDIF27147_01712	ABC transporter ATP-binding protein
CDR20291_1506	putative ABC transporter, permease protein	CDIF27147_01713	ABC transporter permease
CDR20291_1507	putative exported protein	CDIF27147_01714	hypothetical protein
CDR20291_1508	putative membrane protein	CDIF27147_01715	ABC transporter permease
CDR20291_1509	putative exported protein	CDIF27147_01716	hypothetical protein
CDR20291_1510	putative amidohydrolase	CDIF27147_01717	amidohydrolase
CDR20291_1511	hypothetical protein	CDIF27147_01718	hypothetical protein
CDR20291_1512	putative sodium extrusion ABC transporter, ATP-binding protein	CDIF27147_01719	sodium extrusion ABC transporter ATP-binding protein
CDR20291_1513	putative sodium extrusion ABC transporter, permease protein	CDIF27147_01720	sodium extrusion ABC transporter permease
CDR20291_1514	putative signaling protein	CDIF27147_01721	signaling protein
CDR20291_1515	GntR-family transcriptional regulator	CDIF27147_01722	GntR family transcriptional regulator
CDR20291_1516	ABC transporter, ATP-binding protein	CDIF27147_01723	ABC transporter ATP-binding protein
CDR20291_1517	putative ABC transporter, peremase protein	CDIF27147_01724	ABC transporter permease
CDR20291_1518	putative permease	CDIF27147_01725	permease
CDR20291_1519	putative mechanosensitive ion channel protein	CDIF27147_01726	mechanosensitive ion channel protein
CDR20291_1520	putative lipoprotein	CDIF27147_01728	lipoprotein
CDR20291_1521	putative nitric oxide reductase flavoprotein	CDIF27147_01729	nitric oxide reductase flavoprotein
CDR20291_1522	two-component response regulator	CDIF27147_01730	two-component response regulator
CDR20291_1523	two-component sensor histidine kinase	CDIF27147_01731	two-component sensor histidine kinase
CDR20291_1524	putative D-alanine:D-alanine ligase (putative	CDIF27147_01732	vancomycin/teicoplanin A-type resistance protein
CDR20291_1525	putative D-alanyl-D-alanine carboxypeptidase	CDIF27147_01733	D-alanyl-D-alanine carboxypeptidase
CDR20291_1526	serine/alanine racemase	CDIF27147_01734	serine/alanine racemase
CDR20291_1527	putative membrane protein	CDIF27147_01735	DedA family protein
CDR20291_1528	putative membrane-associated metal-dependent hydrolase	CDIF27147_01736	membrane-associated metal-dependent hydrolase
CDR20291_1529	putative superoxide dismutase [Mn]	CDIF27147_01737	superoxide dismutase (Mn)
CDR20291_1530	asparagine synthetase	CDIF27147_01738	asparagine synthetase
CDR20291_1531	putative serine protease	CDIF27147_01739	serine protease
CDR20291_1532	tellurium resistance protein	CDIF27147_01740	tellurium resistance protein
CDR20291_1533	tellurium resistance protein	CDIF27147_01741	tellurium resistance protein
CDR20291_1534	tellurium resistance protein	CDIF27147_01742	tellurium resistance protein
CDR20291_1535	putative calcium-transporting ATPase	CDIF27147_01743	calcium-transporting ATPase
CDR20291_1536	conserved hypothetical protein	CDIF27147_01744	tellurium resistance protein
CDR20291_1537	putative tellurite resistance protein	CDIF27147_01745	tellurite resistance protein
CDR20291_1538	conserved hypothetical protein	CDIF27147_01746	ATP/GTP-binding protein
CDR20291_1539	conserved hypothetical protein	CDIF27147_01747	hypothetical protein
CDR20291_1540	conserved hypothetical protein	CDIF27147_01748	Citrate lyase beta subunit
CDR20291_1541	conserved hypothetical protein	CDIF27147_01749	Cof-like hydrolase
CDR20291_1542	putative transcriptional regulator	CDIF27147_01750	transcriptional regulator
CDR20291_1543	putative membrane protein	CDIF27147_01751	putative integral membrane protein
CDR20291_1544	putative dipeptidase	CDIF27147_01752	dipeptidase
CDR20291_1545	putative iron compound ABC transporter, permease protein	CDIF27147_01753	iron compound ABC transporter permease
CDR20291_1546	putative iron compound ABC transporter, permease protein	CDIF27147_01754	iron compound ABC transporter permease
CDR20291_1547	putative iron compound ABC transporter, ATP-binding protein	CDIF27147_01755	iron compound ABC transporter ATP-binding protein
CDR20291_1548	putative iron compound ABC transporter, substrate-binding protein	CDIF27147_01756	iron compound ABC transporter substrate-binding protein
CDR20291_1549	putative signaling protein	CDIF27147_01757	signaling protein
CDR20291_1550	putative tellurium resistance protein	CDIF27147_01758	tellurium resistance protein
CDR20291_1551	putative lipoprotein	CDIF27147_01759	lipoprotein
CDR20291_1552	putative lipoate-protein ligase	CDIF27147_01761	lipoate-protein ligase
CDR20291_1553	putative Na+/H+ antiporter	CDIF27147_01763	Na+/H+ antiporter
CDR20291_1555	putative bi-functional glycine	CDIF27147_01766	bifunctional glycine dehydrogenase/aminomethyl transferase protein
CDR20291_1556	glycine cleavage system P protein	CDIF27147_01767	glycine dehydrogenase subunit 2
CDR20291_1557	probable cation-transporting ATPase	CDIF27147_01768	cation-transporting ATPase
CDR20291_1558	conserved hypothetical protein	CDIF27147_01769	hypothetical protein
CDR20291_1559	conserved hypothetical protein	CDIF27147_01770	Protein of unknown function
CDR20291_1560	guanine deaminase	CDIF27147_01771	guanine deaminase
CDR20291_1561	putative transcriptional regulator	CDIF27147_01774	transcriptional regulator
CDR20291_1562	cysteine synthase A	CDIF27147_01775	cysteine synthase A
CDR20291_1563	putative glycerophosphoryl diester phosphodiesterase	CDIF27147_01776	glycerophosphoryl diester phosphodiesterase
CDR20291_1564	probable sugar O-acetyltransferase	CDIF27147_01777	sugar O-acetyltransferase
CDR20291_1565	putative membrane protein	CDIF27147_01779	ABC-type transport system involved in multi-copper enzyme maturation, permease component
CDR20291_1566	ABC transporter, ATP-binding protein	CDIF27147_01780	ABC transporter ATP-binding protein
CDR20291_1567	putative ABC transporter, permease protein	CDIF27147_01781	ABC transporter permease
CDR20291_1568	two-component response regulator	CDIF27147_01782	two-component response regulator
CDR20291_1569	two-component sensor histidine kinase	CDIF27147_01783	two-component sensor histidine kinase
CDR20291_1570	putative membrane protein	CDIF27147_01784	TraX protein
CDR20291_1571	putative NADPH-dependent FMN reductase	CDIF27147_01785	NADPH-dependent FMN reductase
CDR20291_1572	putative transcriptional regulator	CDIF27147_01786	transcriptional regulator
CDR20291_1573	pyrrolidone-carboxylate peptidase	CDIF27147_01787	pyrrolidone-carboxylate peptidase
CDR20291_1574	putative membrane protein	CDIF27147_01788	permease
CDR20291_1575	putative membrane protein	CDIF27147_01789	permease
CDR20291_1577	putative flavodoxin	CDIF27147_01790	flavodoxin
CDR20291_1578	putative FMN-binding exported protein	CDIF27147_01791	FMN-binding exported protein
CDR20291_1579	TetR-family transcriptional regulator	CDIF27147_01792	TetR family transcriptional regulator
CDR20291_1580	inosine-uridine preferring nucleoside hydrolase	CDIF27147_01793	inosine-uridine preferring nucleoside hydrolase
CDR20291_1581	putative membrane protein	CDIF27147_01794	integral membrane protein
CDR20291_1582	radical SAM-superfamily protein	CDIF27147_01795	radical SAM superfamily protein
CDR20291_1583	conserved hypothetical protein	CDIF27147_01796	DNA alkylation repair enzyme
CDR20291_1584	putative DNA-binding protein	CDIF27147_01797	DNA-binding protein
CDR20291_1585	putative lipoprotein	CDIF27147_01798	lipoprotein
CDR20291_1586	two-component response regulator	CDIF27147_01799	two-component response regulator
CDR20291_1587	two-component sensor histidine kinase	CDIF27147_01800	two-component sensor histidine kinase
CDR20291_1588	thioredoxin	CDIF27147_01801	thioredoxin
CDR20291_1589	thioredoxin reductase	CDIF27147_01802	thioredoxin reductase
CDR20291_1590	ArsR-family transcriptional regulator	CDIF27147_01803	ArsR family transcriptional regulator
CDR20291_1591	putative dinitrogenase iron-molybdenum cofactor	CDIF27147_01804	dinitrogenase iron-molybdenum cofactor
CDR20291_1592	hypothetical protein	CDIF27147_01805	hypothetical protein
CDR20291_1593	putative arsenical pump membrane protein	CDIF27147_01806	arsenical pump membrane protein
CDR20291_1594	putative sodium:amino acid symporter	CDIF27147_01807	sodium:amino acid symporter
CDR20291_1595	riboflavin synthase beta chain (6,7-dimethyl-8-ribityllumazine synthase)	CDIF27147_01808	riboflavin synthase subunit beta
CDR20291_1596	riboflavin biosynthesis protein	CDIF27147_01809	riboflavin biosynthesis protein
CDR20291_1597	riboflavin synthase alpha chain	CDIF27147_01810	riboflavin synthase subunit alpha
CDR20291_1598	riboflavin biosynthesis protein	CDIF27147_01811	riboflavin biosynthesis protein
CDR20291_1599	ATP-dependent DNA helicase	CDIF27147_01813	ATP-dependent DNA helicase
CDR20291_1600	thiamine biosynthesis protein	CDIF27147_01815	thiamine biosynthesis protein ThiC
CDR20291_1601	putative thiamine biosynthesis protein	CDIF27147_01816	thiamine biosynthesis protein
CDR20291_1602	putative thiamine biosynthesis protein	CDIF27147_01817	thiamine biosynthesis protein
CDR20291_1603	thiazole biosynthesis protein	CDIF27147_01818	thiazole synthase
CDR20291_1604	putative thiamine biosynthesis protein	CDIF27147_01819	thiamine biosynthesis protein ThiH
CDR20291_1605	putative thiamine biosynthesis protein	CDIF27147_01820	thiamine biosynthesis protein
CDR20291_1606	putative C4-dicarboxylate anaerobic carrier	CDIF27147_01821	C4-dicarboxylate anaerobic carrier
CDR20291_1607	conserved hypothetical protein	CDIF27147_01822	RelA/SpoT domain-containing protein
CDR20291_1608	putative molybdopterin-guanine biosynthesis protein	CDIF27147_01823	molybdopterin-guanine biosynthesis protein
CDR20291_1609	hypothetical protein	CDIF27147_01824	putative CoA-binding protein
CDR20291_1610	conserved hypothetical protein	CDIF27147_01825	hypothetical protein
CDR20291_1611	putative molybdenum cofactor biosynthesis protein	CDIF27147_01826	molybdenum cofactor biosynthesis protein
CDR20291_1612	molybdenum cofactor biosynthesis protein	CDIF27147_01827	molybdenum cofactor biosynthesis protein
CDR20291_1613	molybdenum cofactor biosynthesis protein	CDIF27147_01828	molybdenum cofactor biosynthesis protein MoaC
CDR20291_1614	putative molybdenum cofactor sulfurase	CDIF27147_01829	molybdenum cofactor sulfurase
CDR20291_1615	probable permease	CDIF27147_01831	permease
CDR20291_1616	conserved hypothetical protein	CDIF27147_01832	hypothetical protein
CDR20291_1617	putative hydantoinase	CDIF27147_01833	hydantoinase
CDR20291_1618	conserved hypothetical protein	CDIF27147_01834	hypothetical protein
CDR20291_1619	putative transcriptional regulator	CDIF27147_01835	transcriptional regulator
CDR20291_1620	probable acyltransferase	CDIF27147_01836	acyltransferase
CDR20291_1621	hypothetical protein	CDIF27147_01837	hypothetical protein
CDR20291_1622	AraC-family transcriptional regulator	CDIF27147_01838	AraC family transcription regulator
CDR20291_1623	conserved hypothetical protein	CDIF27147_01839	hypothetical protein
CDR20291_1624	putative membrane protein	CDIF27147_01840	hypothetical protein
CDR20291_1625	conserved hypothetical protein	CDIF27147_01841	hypothetical protein
CDR20291_1626	putative sodium/phosphate cotransporter	CDIF27147_01843	sodium/phosphate cotransporter
CDR20291_1627	putative ATP-binding protein	CDIF27147_01845	ATP-binding protein
CDR20291_1628	putative acetyltransferase	CDIF27147_01846	acetyltransferase
CDR20291_1629	putative corrinoid protein	CDIF27147_01847	corrinoid protein
CDR20291_1630	putative methyltransferase	CDIF27147_01848	methyltransferase
CDR20291_1631	hypothetical protein	CDIF27147_01849	vitamin B12 dependent methionine synthase, activation domain-containing protein
CDR20291_1632	putative hydrolase	CDIF27147_01850	hydrolase
CDR20291_1633	putative transcriptional regulator	CDIF27147_01851	transcriptional regulator
CDR20291_1634	putative gluconate permease	CDIF27147_01852	gluconate permease
CDR20291_1635	two-component sensor histidine kinase	CDIF27147_01853	two-component sensor histidine kinase
CDR20291_1636	two-component response regulator	CDIF27147_01854	two-component response regulator
CDR20291_1637	sarcosine reductase complex component B alpha subunit	CDIF27147_01855	sarcosine reductase complex component B subunit alpha
CDR20291_1638	sarcosine reductase complex component b beta subunit	CDIF27147_01856	sarcosine reductase complex component B subunit alpha
CDR20291_1639	putative ferrous iron transport protein A	CDIF27147_01859	ferrous iron transport protein A
CDR20291_1640	sodium/glutamate symporter	CDIF27147_01860	sodium/glutamate symporter
CDR20291_1641	adenosine deaminase	CDIF27147_01861	adenosine deaminase
CDR20291_1642	conserved hypothetical protein	CDIF27147_01862	EcsC protein family protein
CDR20291_1643	putative 2-hydroxyacyl-CoA dehydratase	CDIF27147_01863	2-hydroxyacyl-CoA dehydratase
CDR20291_1644	putative (R)-2-hydroxyglutaryl-CoA dehydratase alpha-subunit	CDIF27147_01864	(R)-2-hydroxyglutaryl-CoA dehydratase subunit alpha
CDR20291_1645	cell surface protein (putative cell surface-associated cysteine protease)	CDIF27147_01865	cell surface-associated cysteine protease
CDR20291_1646	TetR-family transcriptional regulator	CDIF27147_01867	TetR family transcriptional regulator
CDR20291_1647	ABC transporter, ATP-binding protein	CDIF27147_01868	ABC transporter ATP-binding protein
CDR20291_1648	putative ABC transporter, permease protein	CDIF27147_01869	ABC transporter permease
CDR20291_1649	putative ABC transporter, permease protein	CDIF27147_01870	ABC transporter permease
CDR20291_1650	putative transcriptional regulator	CDIF27147_01871	transcriptional regulator
CDR20291_1651	peptide deformylase 1	CDIF27147_01872	peptide deformylase 1
CDR20291_1652	conserved hypothetical protein	CDIF27147_01873	Pyrimidine dimer DNA glycosylase
CDR20291_1653	radical SAM-superfamily protein	CDIF27147_01874	radical SAM superfamily protein
CDR20291_1654	conserved hypothetical protein	CDIF27147_01875	methyltransferase type 11
CDR20291_1655	putative iron-sulfur protein	CDIF27147_01876	iron-sulfur protein
CDR20291_1657	conserved hypothetical protein	CDIF27147_01880	hypothetical protein
CDR20291_1658	putative membrane protein	CDIF27147_01881	membrane component
CDR20291_1659	conserved hypothetical protein	CDIF27147_01882	B3/4 domain-containing protein
CDR20291_1660	Nudix-family hydrolase	CDIF27147_01883	NUDIX family hydrolase
CDR20291_1661	putative lipoprotein	CDIF27147_01884	lipoprotein
CDR20291_1662	glyceraldehyde-3-phosphate dehydrogenase 1	CDIF27147_01885	glyceraldehyde-3-phosphate dehydrogenase 1
CDR20291_1663	putative membrane protein	CDIF27147_01886	hypothetical protein
CDR20291_1664	conserved hypothetical protein	CDIF27147_01887	putative CoA-substrate-specific enzyme activase
CDR20291_1665	methylated-DNA--protein-cysteine methyltransferase 2	CDIF27147_01888	methylated-DNA--protein-cysteine methyltransferase 2
CDR20291_1666	conserved hypothetical protein	CDIF27147_01889	C GCAxxG C C family protein subfamily protein
CDR20291_1667	hypothetical protein	CDIF27147_01890	N-acetyltransferase GCN5
CDR20291_1668	conserved hypothetical protein	CDIF27147_01891	hypothetical protein
CDR20291_1669	amino acid ABC transporter, substrate-binding protein	CDIF27147_01893	amino acid ABC transporter substrate-binding protein
CDR20291_1670	amino acid ABC transporter, permease protein	CDIF27147_01894	amino acid ABC transporter permease
CDR20291_1671	amino acid ABC transporter, ATP-binding protein	CDIF27147_01895	amino acid ABC transporter ATP-binding protein
CDR20291_1672	putative arsenate reductase	CDIF27147_01896	arsenate reductase
CDR20291_1673	conserved hypothetical protein	CDIF27147_01897	hypothetical protein
CDR20291_1674	conserved hypothetical protein	CDIF27147_01898	ExsB family protein
CDR20291_1675	putative methylase	CDIF27147_01899	methylase
CDR20291_1676	putative lipoprotein	CDIF27147_01900	lipoprotein
CDR20291_1677	two-component response regulator	CDIF27147_01901	two-component response regulator
CDR20291_1678	two-component sensor histidine kinase	CDIF27147_01902	two-component sensor histidine kinase
CDR20291_1679	tRNA pseudouridine synthase 2	CDIF27147_01903	tRNA pseudouridine synthase A
CDR20291_1680	argininosuccinate synthase	CDIF27147_01905	argininosuccinate synthase
CDR20291_1681	hypothetical protein	CDIF27147_01906	hypothetical protein
CDR20291_1682	MerR-family transcriptional regulator	CDIF27147_01907	MerR family transcriptional regulator
CDR20291_1683	putative membrane protein	CDIF27147_01908	hypothetical protein
CDR20291_1684	putative membrane protein	CDIF27147_01909	membrane protein
CDR20291_1685	putative exonuclease	CDIF27147_01910	exonuclease
CDR20291_1686	hypothetical protein	CDIF27147_01911	hypothetical protein
CDR20291_1687	putative L-threonine dehydrogenase	CDIF27147_01912	L-threonine dehydrogenase
CDR20291_1688	putative membrane protein	CDIF27147_01913	C GCAxxG C C family protein subfamily protein
CDR20291_1689	hypothetical protein	CDIF27147_01914	hypothetical protein
CDR20291_1690	conserved hypothetical protein	CDIF27147_01915	hypothetical protein
CDR20291_1691	putative nitrite and sulfite reductase subunit	CDIF27147_01916	nitrite and sulfite reductase subunit
CDR20291_1692	putative pyridine nucleotide-disulfide oxidoreductase	CDIF27147_01917	pyridine nucleotide-disulfide oxidoreductase
CDR20291_1693	LysR-family transcriptional regulator	CDIF27147_01918	LysR family transcriptional regulator
CDR20291_1694	tellurium resistance protein	CDIF27147_01919	tellurium resistance protein
CDR20291_1695	tellurium resistance protein	CDIF27147_01920	tellurium resistance protein
CDR20291_1696	conserved hypothetical membrane protein	CDIF27147_01921	transporter protein
CDR20291_1697	putative hydrolase	CDIF27147_01922	hydrolase
CDR20291_1698	cell surface protein	CDIF27147_01923	cell surface protein
CDR20291_1699	putative sucrose operon repressor (LacI-family transcriptional regulator)	CDIF27147_01924	sucrose operon repressor
CDR20291_1700	putative sucrose-6-phosphate hydrolase	CDIF27147_01925	sucrose-6-phosphate hydrolase
CDR20291_1701	putative fructokinase	CDIF27147_01926	fructokinase
CDR20291_1702	putative NADPH-dependent FMN reductase	CDIF27147_01927	NADPH-dependent FMN reductase
CDR20291_1703	putative pyridoxal-dependent decarboxylase	CDIF27147_01928	pyridoxal-dependent decarboxylase
CDR20291_1704	g196	CDIF27147_01930	multi-drug resistance efflux pump
CDR20291_1705	putative regulatory protein	CDIF27147_01931	regulatory protein
CDR20291_1706	putative two-component sensor histidine kinase	CDIF27147_01932	two-component sensor histidine kinase (partial)
CDR20291_1707	putative two-component system response regulator	CDIF27147_01933	two-component system response regulator (partial)
CDR20291_1708	hypothetical protein	CDIF27147_01934	hypothetical protein
CDR20291_1709	putative phosphoglycerate mutase	CDIF27147_01935	phosphoglycerate mutase
CDR20291_1710	conserved hypothetical protein	CDIF27147_01936	pyridine nucleotide-disulphide oxidoreductase
CDR20291_1711	cytidylate kinase	CDIF27147_01937	cytidylate kinase
CDR20291_1712	putative acyltransferase	CDIF27147_01938	acyltransferase
CDR20291_1713	putative 4-hydroxy-3-methylbut-2-enyl diphosphate reductase	CDIF27147_01939	4-hydroxy-3-methylbut-2-enyl diphosphate reductase
CDR20291_1714	putative membrane protein	CDIF27147_01940	hypothetical protein
CDR20291_1715	adenine deaminase	CDIF27147_01941	adenine deaminase
CDR20291_1716	putative thiol peroxidase (bacterioferritin comigratory protein)	CDIF27147_01942	thiol peroxidase
CDR20291_1717	conserved hypothetical protein	CDIF27147_01943	hypothetical protein
CDR20291_1718	putative cations-transporting ATPase	CDIF27147_01944	cations-transporting ATPase
CDR20291_1719	putative O-acetylhomoserine sulfhydrylase	CDIF27147_01946	O-acetylhomoserine sulfhydrylase
CDR20291_1720	homoserine O-succinyltransferase	CDIF27147_01947	homoserine O-succinyltransferase
CDR20291_1721	MarR-family transcriptional regulator	CDIF27147_01948	MarR family transcriptional regulator
CDR20291_1722	cell division protein	CDIF27147_01949	cell division protein
CDR20291_1723	two-component sensor histidine kinase	CDIF27147_01950	two-component sensor histidine kinase
CDR20291_1724	two-component response regulator	CDIF27147_01951	two-component response regulator
CDR20291_1725	putative cation transport-related, membrane protein	CDIF27147_01952	cation transport-related membrane protein
CDR20291_1727	putative chorismate biosynthesis-related protein	CDIF27147_01953	3-deoxy-7-phosphoheptulonate synthase
CDR20291_1728	3-dehydroquinate synthase	CDIF27147_01954	3-dehydroquinate synthase
CDR20291_1729	3-phosphoshikimate 1-carboxyvinyltransferase	CDIF27147_01955	3-phosphoshikimate 1-carboxyvinyltransferase
CDR20291_1730	chorismate synthase (5-enolpyruvylshikimate-3-phosphate phospholyase)	CDIF27147_01956	chorismate synthase
CDR20291_1731	P-protein	CDIF27147_01957	P-protein
CDR20291_1732	shikimate dehydrogenase	CDIF27147_01958	shikimate dehydrogenase
CDR20291_1733	shikimate kinase	CDIF27147_01959	shikimate kinase
CDR20291_1734	putative prephenate dehydrogenase	CDIF27147_01960	prephenate dehydrogenase
CDR20291_1735	putative signaling protein	CDIF27147_01961	signaling protein
CDR20291_1736	putative signaling protein	CDIF27147_01962	signaling protein
CDR20291_1737	putative membrane protein	CDIF27147_01963	GdmH
CDR20291_1738	conserved hypothetical protein	CDIF27147_01964	pyridoxamine 5'-phosphate oxidase-like FMN-binding protein
CDR20291_1741	putative membrane protein precursor	CDIF27147_01966	hypothetical protein
CDR20291_1742	putative conjugative transposon protein	CDIF27147_01967	conjugative transposon protein
CDR20291_1743	putative conjugal transfer protein pseudogene	CDIF27147_01969	conjugal transfer protein
CDR20291_1744	site-specific recombinase, resolvase family, putative	CDIF27147_01970	site-specific recombinase, resolvase family
CDR20291_1745	putative uncharacterized protein	CDIF27147_01971	glutathione synthase
CDR20291_1746	putative uncharacterized protein	CDIF27147_01972	hypothetical protein
CDR20291_1748	two-component response regulator	CDIF27147_01974	two-component response regulator
CDR20291_1749	sensor protein	CDIF27147_01975	sensor protein
CDR20291_1750	putative lantibiotic abc transporter,atp-binding protein	CDIF27147_01976	lantibiotic ABC transporter ATP-binding protein
CDR20291_1751	putative lantibiotic abc transporter, permease protein	CDIF27147_01977	lantibiotic ABC transporter permease
CDR20291_1752	putative lantibiotic abc transporter, permease protein	CDIF27147_01978	lantibiotic ABC transporter permease
CDR20291_1753	putative uncharacterized protein	CDIF27147_01979	hypothetical protein
CDR20291_1754	rna polymerase, sigma-24 subunit, ecf subfamily (ecf subfamily rna polymerase sigma-70 factor)	CDIF27147_01980	RNA polymerase, sigma-24 subunit, ecf subfamily (ecf subfamily RNA polymerase sigma-70 factor)
CDR20291_1755	sigma-24 (feci)	CDIF27147_01981	sigma-24 (feci)
CDR20291_1762	phage protein	CDIF27147_01983	phage protein
CDR20291_1763	replicative dna helicase	CDIF27147_01984	IstB domain-containing protein ATP-binding protein
CDR20291_1765	putative uncharacterized protein	CDIF27147_01986	glutathione synthase
CDR20291_1766	transcription regulator (yobd protein)	CDIF27147_01987	transcription regulator (yobd protein)
CDR20291_1768	putative uncharacterized protein	CDIF27147_01988	hypothetical protein
CDR20291_1769	putative uncharacterized protein	CDIF27147_02009	DNA primase
CDR20291_1770	putative uncharacterized protein	CDIF27147_01990	virulence-associated E domain-containing protein
CDR20291_1771	putative uncharacterized protein	CDIF27147_01991	conjugative transposon site-specific recombinase
CDR20291_1772	putative uncharacterized protein	CDIF27147_01993	recombinase
CDR20291_1773	putative uncharacterized protein	CDIF27147_01995	conjugative transposon regulatory protein
CDR20291_1774	putative uncharacterized protein	CDIF27147_01996	23S rRNA m(2)A-2503 methyltransferase
CDR20291_1775	putative uncharacterized protein	CDIF27147_01998	two-component response regulator
CDR20291_1776	putative conjugal transfer protein (putative single-stranded dna binding protein)	CDIF27147_02000	single-strand binding protein
CDR20291_1777	putative uncharacterized protein	CDIF27147_02003	glutathione synthase
CDR20291_1778	putative uncharacterized protein	CDIF27147_02004	MarR family transcriptional regulator
CDR20291_1779	putative uncharacterized protein	CDIF27147_02005	efflux pump protein
CDR20291_1780	putative uncharacterized protein	CDIF27147_02006	transcription regulator (yobd protein)
CDR20291_1784	putative uncharacterized protein	CDIF27147_02008	DNA strand transferase
CDR20291_1786	putative uncharacterized protein	CDIF27147_02010	phage-like protein
CDR20291_1788	putative uncharacterized protein	CDIF27147_02012	conjugative transposon site-specific recombinase
CDR20291_1789	putative conjugative transposon membrane protein	CDIF27147_02013	conjugative transposon membrane protein
CDR20291_1790	putative conjugal transfer protein	CDIF27147_02016	conjugal transfer protein
CDR20291_1791	conserved hypothetical protein	CDIF27147_02017	conjugative transposon cell wall hydrolase
CDR20291_1792	putative cell surface protein	CDIF27147_02019	cell surface protein
CDR20291_1793	putative DNA topoisomerase	CDIF27147_02020	DNA topoisomerase
CDR20291_1794	putative uncharacterized protein	CDIF27147_02021	KilA-N domain protein
CDR20291_1795	putative helicase	CDIF27147_02022	helicase
CDR20291_1796	putative uncharacterized protein	CDIF27147_02023	single-strand binding protein
CDR20291_1797	putative conjugative transposon DNA recombination protein	CDIF27147_02025	conjugative transposon DNA recombination protein
CDR20291_1798	putative conjugative transposon conserved hypothetical protein	CDIF27147_02026	conjugative transposon protein
CDR20291_1799	putative uncharacterized protein	CDIF27147_02028	hypothetical protein
CDR20291_1800	putative conjugative transposon mobilization protein	CDIF27147_02029	conjugative transposon mobilization protein
CDR20291_1801	putative exported protein	CDIF27147_02031	alkyl hydroperoxide reductase
CDR20291_1802	putative iron-sulfur-binding membrane protein	CDIF27147_02032	iron-sulfur-binding membrane protein
CDR20291_1803	ABC transporter, permease protein	CDIF27147_02033	ABC transporter permease
CDR20291_1804	abc transporter, atp-binding protein	CDIF27147_02034	ABC transporter ATP-binding protein
CDR20291_1805	ABC transporter, permease protein	CDIF27147_02035	ABC transporter permease
CDR20291_1806	two-component system, response regulator	CDIF27147_02036	two-component system response regulator
CDR20291_1807	sensor protein	CDIF27147_02037	two-component system sensor histidine kinase
CDR20291_1808	putative sigma factor	CDIF27147_02039	sigma factor
CDR20291_1810	hypothetical protein	CDIF27147_02042	cupin
CDR20291_1811	ABC transporter substrate-binding protein	CDIF27147_02043	ABC transporter substrate-binding protein
CDR20291_1812	conserved hypothetical protein	CDIF27147_02044	methylase involved in ubiquinone/menaquinone biosynthesis
CDR20291_1813	putative regulatory protein	CDIF27147_02045	regulatory protein
CDR20291_1814	putative plasmid-related protein	CDIF27147_02046	plasmid-like protein
CDR20291_1815	putative membrane protein	CDIF27147_02047	Gas vesicle protein
CDR20291_1816	putative lipoprotein	CDIF27147_02048	lipoprotein
CDR20291_1817	hypothetical protein	CDIF27147_02049	hypothetical protein
CDR20291_1818	putative phage-related cell wall hydrolase (endolysin)	CDIF27147_02050	phage-related cell wall hydrolase
CDR20291_1819	putative phage-related deoxycytidylate deaminase (putative late competence protein)	CDIF27147_02051	phage-related deoxycytidylate deaminase
CDR20291_1820	hypothetical protein	CDIF27147_02052	hypothetical protein
CDR20291_1821	putative phage repressor	CDIF27147_02053	phage repressor
CDR20291_1824	ABC transporter, permease protein	CDIF27147_02054	ABC transporter permease
CDR20291_1826	site-specific recombinases	CDIF27147_02055	site-specific recombinase
CDR20291_1827	hypothetical protein	CDIF27147_02056	hypothetical protein
CDR20291_1828	putative ethanolamine/propanediol utilization propanol dehydrogenase	CDIF27147_02057	ethanolamine/propanediol utilization propanol dehydrogenase
CDR20291_1829	putative ethanolamine/propanediol utilization protein	CDIF27147_02058	ethanolamine/propanediol utilization protein
CDR20291_1830	putative ethanolamine/propanediol utilization protein	CDIF27147_02059	ethanolamine/propanediol utilization protein
CDR20291_1831	two-component response regulator	CDIF27147_02060	two-component response regulator
CDR20291_1832	two-component sensor histidine kinase	CDIF27147_02061	two-component sensor histidine kinase
CDR20291_1833	putative ethanolamine/propanediol utilisation protein	CDIF27147_02062	reactivating factor for ethanolamine ammonia lyase
CDR20291_1834	putative ethanolamine/propanediol ammonia-lyase heavy chain	CDIF27147_02063	ethanolamine/propanediol ammonia-lyase heavy chain
CDR20291_1835	putative ethanolamine/propanediol ammonia-lyase light chain	CDIF27147_02064	ethanolamine ammonia-lyase small subunit
CDR20291_1836	putative ethanolamine/propanediol utilization protein	CDIF27147_02065	ethanolamine/propanediol utilization protein
CDR20291_1837	putative ethanolamine/propanediol utilisation protein	CDIF27147_02066	ethanolamine/propanediol utilisation protein
CDR20291_1838	putative ethanolamine/propanediol utilisation aldehyde-alcohol dehydrogenase	CDIF27147_02067	ethanolamine/propanediol utilisation aldehyde-alcohol dehydrogenase
CDR20291_1839	putative ethanolamine/propanediol utilization protein	CDIF27147_02068	propanediol utilization protein
CDR20291_1840	putative ethanolamine/propanediol utilization cobalamin adenosyltransferase	CDIF27147_02069	ethanolamine/propanediol utilization cobalamin adenosyltransferase
CDR20291_1841	putative propanediol/ethanolamine utilization protein	CDIF27147_02070	propanediol/ethanolamine utilization protein
CDR20291_1842	putative ethanolamine utilization/propanediol conserved hypothetical protein	CDIF27147_02071	ethanolamine utilization/propanediol protein
CDR20291_1843	putative ethanolamine/propanediol utilization protein	CDIF27147_02072	ethanolamine/propanediol utilization protein
CDR20291_1844	putative ethanolamine/propanediol utilization protein	CDIF27147_02073	ethanolamine/propanediol utilization protein
CDR20291_1845	putative ethanolamine/propanediol transporter	CDIF27147_02074	ethanolamine/propanediol transporter
CDR20291_1846	putative ethanolamine/propanediol utilization protein	CDIF27147_02075	ethanolamine/propanediol utilization protein
CDR20291_1847	possible transcriptional regulator	CDIF27147_02076	transcriptional regulator
CDR20291_1848	putative peptidase	CDIF27147_02077	peptidase
CDR20291_1849	putative aminobenzoyl-glutamate transport protein	CDIF27147_02078	aminobenzoyl-glutamate transport protein
CDR20291_1850	putative aminotransferase	CDIF27147_02079	aminotransferase
CDR20291_1851	putative membrane protein	CDIF27147_02081	hypothetical protein
CDR20291_1852	putative membrane protein	CDIF27147_02082	OmpA/MotB domain-containing protein
CDR20291_1853	putative exported protein	CDIF27147_02083	beta-lactamase
CDR20291_1854	SOS regulatory protein	CDIF27147_02084	SOS regulatory protein
CDR20291_1855	putative tyrosine recombinase	CDIF27147_02085	tyrosine recombinase
CDR20291_1856	putative membrane protein	CDIF27147_02086	hypothetical protein
CDR20291_1857	conserved hypothetical protein	CDIF27147_02087	amino acid-binding ACT domain-containing protein
CDR20291_1858	stage V sporulation protein S	CDIF27147_02088	stage V sporulation protein S
CDR20291_1859	acetyl-coenzyme A carboxylase carboxyl transferase subunit alpha	CDIF27147_02089	acetyl-coenzyme A carboxylase carboxyl transferase subunit alpha
CDR20291_1860	acetyl-coenzyme A carboxylase carboxyl transferase subunit beta	CDIF27147_02090	acetyl-coenzyme A carboxylase carboxyl transferase subunit beta
CDR20291_1861	biotin carboxylase (acetyl-CoA carboxylase subunit A)	CDIF27147_02091	biotin carboxylase (acetyl-CoA carboxylase subunit A)
CDR20291_1862	biotin carboxyl carrier protein of acetyl-CoA carboxylase	CDIF27147_02092	biotin carboxyl carrier protein of acetyl-CoA carboxylase
CDR20291_1863	putative membrane protein	CDIF27147_02093	hypothetical protein
CDR20291_1864	hypothetical protein	CDIF27147_02095	hypothetical protein
CDR20291_1865	tRNA guanine-N(7)-methyltransferase	CDIF27147_02096	tRNA guanine-N(7)-methyltransferase
CDR20291_1866	conserved hypothetical protein	CDIF27147_02097	hesb/yadr/yfhf family protein
CDR20291_1867	putative uncharacterized protein	CDIF27147_02098	glyoxalase/bleomycin resistance
CDR20291_1868	putative glyoxalase	CDIF27147_02099	glyoxalase
CDR20291_1869	AraC-family transcriptional regulator	CDIF27147_02100	AraC family transcription regulator
CDR20291_1870	ABC transporter, ATP-binding protein	CDIF27147_02101	ABC transporter ATP-binding protein
CDR20291_1871	putative ABC transporter, permease protein	CDIF27147_02102	ABC transporter permease
CDR20291_1872	putative two-component sensor histidine kinase	CDIF27147_02103	two-component sensor histidine kinase
CDR20291_1873	putative membrane protein	CDIF27147_02104	transporter protein
CDR20291_1874	putative acetyltransferase	CDIF27147_02105	acetyltransferase
CDR20291_1875	LysR-family transcriptional regulator	CDIF27147_02106	LysR family transcriptional regulator
CDR20291_1876	conserved hypothetical protein	CDIF27147_02107	F420-0--gamma-glutamyl ligase
CDR20291_1877	putative ABC transporter, permease protein	CDIF27147_02108	ABC transporter permease
CDR20291_1878	ABC transporter, ATP-binding protein	CDIF27147_02109	ABC transporter ATP-binding protein
CDR20291_1879	two-component sensor histidine kinase	CDIF27147_02110	two-component sensor histidine kinase
CDR20291_1880	two-component response regulator	CDIF27147_02111	two-component response regulator
CDR20291_1881	putative reductive dehalogenase	CDIF27147_02112	reductive dehalogenase
CDR20291_1882	two-component system response regulator	CDIF27147_02113	two-component system response regulator
CDR20291_1883	two-component sensor histidine kinase	CDIF27147_02114	two-component sensor histidine kinase
CDR20291_1884	ABC transporter, ATP-binding protein	CDIF27147_02115	ABC transporter ATP-binding protein
CDR20291_1885	ABC transporter, permease protein	CDIF27147_02116	ABC transporter permease
CDR20291_1886	conserved hypothetical protein	CDIF27147_02117	SAM-dependent methyltransferase
CDR20291_1887	conserved hypothetical protein	CDIF27147_02118	TetR family transcriptional regulator
CDR20291_1888	putative membrane protein	CDIF27147_02119	hypothetical protein
CDR20291_1889	putative acyl-CoA thioesterase	CDIF27147_02120	acyl-CoA thioesterase
CDR20291_1890	hypothetical protein	CDIF27147_02121	hypothetical protein
CDR20291_1891	putative membrane protein	CDIF27147_02122	membrane protein
CDR20291_1892	putative regulatory protein	CDIF27147_02123	regulatory protein
CDR20291_1893	putative cyclase	CDIF27147_02124	cyclase
CDR20291_1894	hypothetical protein	CDIF27147_02125	hypothetical protein
CDR20291_1895	putative peptidase	CDIF27147_02126	dipeptidase PepV
CDR20291_1896	conserved hypothetical protein	CDIF27147_02127	c-s lyase
CDR20291_1897	HfQ protein	CDIF27147_02128	HfQ protein
CDR20291_1898	tRNA delta(2)-isopentenylpyrophosphate transferase	CDIF27147_02129	tRNA delta(2)-isopentenylpyrophosphate transferase
CDR20291_1899	DNA mismatch repair protein	CDIF27147_02130	DNA mismatch repair protein
CDR20291_1900	DNA mismatch repair protein	CDIF27147_02131	DNA mismatch repair protein
CDR20291_1901	ABC transporter, ATP-binding protein	CDIF27147_02132	ABC transporter ATP-binding protein
CDR20291_1902	ABC transporter, substrate-binding protein	CDIF27147_02133	ABC transporter substrate-binding protein
CDR20291_1903	ABC transporter, permease protein	CDIF27147_02134	ABC transporter permease
CDR20291_1904	conserved hypothetical protein	CDIF27147_02135	hypothetical protein
CDR20291_1905	putative transcriptional regulator	CDIF27147_02139	transcriptional regulator
CDR20291_1907	conserved hypothetical protein	CDIF27147_02142	epimerase
CDR20291_1908	NUDIX-family protein	CDIF27147_02143	NUDIX family protein
CDR20291_1909	putative membrane protein	CDIF27147_02144	hypothetical protein
CDR20291_1910	putative radical sam protein	CDIF27147_02145	radical SAM protein
CDR20291_1911	cell surface protein	CDIF27147_02146	cell surface protein
CDR20291_1912	putative tryptophan transport protein	CDIF27147_02148	tryptophan transport protein
CDR20291_1913	putative membrane protein	CDIF27147_02150	hypothetical protein
CDR20291_1914	hypothetical protein	CDIF27147_02151	SH3 domain protein
CDR20291_1915	cold shock protein	CDIF27147_02156	cold shock protein
CDR20291_1916	putative lipoprotein	CDIF27147_02158	lipoprotein
CDR20291_1917	hypothetical protein	CDIF27147_02159	hypothetical protein
CDR20291_1918	putative decarboxylase	CDIF27147_02160	decarboxylase
CDR20291_1919	putative membrane protein	CDIF27147_02161	Immunity protein SdpI
CDR20291_1920	ArsR-family transcriptional regulator	CDIF27147_02162	ArsR family transcriptional regulator
CDR20291_1921	putative membrane protein	CDIF27147_02164	transporter
CDR20291_1922	AraC-family transcriptional regulator	CDIF27147_02166	AraC family transcription regulator
CDR20291_1923	hth transcriptional regulator merr family	CDIF27147_02167	MerR family transcriptional regulator
CDR20291_1924	putative uncharacterized protein	CDIF27147_02168	4-hydroxy-2-oxo-heptane-1,7-dioate aldolase
CDR20291_1925	flavodoxin	CDIF27147_02169	flavodoxin
CDR20291_1926	major intracellular serine protease	CDIF27147_02170	major intracellular serine protease
CDR20291_1927	dihydroxy-acid dehydratase	CDIF27147_02171	dihydroxy-acid dehydratase
CDR20291_1928	putative membrane protein	CDIF27147_02173	VanZ-like protein
CDR20291_1929	hypothetical protein	CDIF27147_02174	hypothetical protein
CDR20291_1930	putative phage regulatory protein	CDIF27147_02175	phage regulatory protein
CDR20291_1931	AraC-family transcriptional regulator	CDIF27147_02177	AraC family transcription regulator
CDR20291_1932	probable transporter	CDIF27147_02178	transporter
CDR20291_1933	chaperone	CDIF27147_02179	chaperone
CDR20291_1934	hypothetical protein	CDIF27147_02180	hypothetical protein
CDR20291_1935	hypothetical protein	CDIF27147_02181	Firmicute plasmid replication protein (RepL)
CDR20291_1936	GntR-family transcriptional regulator	CDIF27147_02182	GntR family transcriptional regulator
CDR20291_1937	ABC transporter, ATP-binding protein	CDIF27147_02183	ABC transporter ATP-binding protein
CDR20291_1938	putative ABC transporter, permease protein	CDIF27147_02184	ABC transporter permease
CDR20291_1939	putative acetyltransferase	CDIF27147_02185	acetyltransferase
CDR20291_1940	N-carbamoyl-L-amino acid hydrolase	CDIF27147_02186	N-carbamoyl-L-amino acid hydrolase
CDR20291_1941	probable amino acid racemase	CDIF27147_02187	amino acid racemase
CDR20291_1942	putative lipoprotein	CDIF27147_02188	lipoprotein
CDR20291_1943	ornithine carbamoyltransferase	CDIF27147_02189	ornithine carbamoyltransferase
CDR20291_1944	succinylornithine transaminase	CDIF27147_02190	succinylornithine transaminase
CDR20291_1945	acetylglutamate kinase	CDIF27147_02191	acetylglutamate kinase
CDR20291_1946	arginine biosynthesis bifunctional protein ArgJ	CDIF27147_02192	arginine biosynthesis bifunctional protein ArgJ
CDR20291_1947	N-acetyl-gamma-glutamyl-phosphate reductase	CDIF27147_02193	N-acetyl-gamma-glutamyl-phosphate reductase
CDR20291_1948	putative uncharacterized protein	CDIF27147_02195	GCN5-related N-acetyltransferase
CDR20291_1949	putative uncharacterized protein	CDIF27147_02196	N-acetyltransferase GCN5
CDR20291_1950	putative transcriptional regulator	CDIF27147_02197	transcriptional regulator
CDR20291_1951	putative hydrolase	CDIF27147_02198	hydrolase
CDR20291_1952	putative membrane protein	CDIF27147_02199	hypothetical protein
CDR20291_1953	putative transcriptional regulator	CDIF27147_02200	transcriptional regulator
CDR20291_1954	hypothetical protein	CDIF27147_02201	hypothetical protein
CDR20291_1955	RpiR-family transcriptional regulator	CDIF27147_02202	transcriptional regulator
CDR20291_1956	conserved hypothetical protein	CDIF27147_02203	rRNA methylase
CDR20291_1957	putative 23S RNA and tRNA pseudouridine synthase	CDIF27147_02204	23S RNA and tRNA pseudouridine synthase
CDR20291_1958	putative membrane protein	CDIF27147_02205	permease
CDR20291_1959	putative lipoprotein	CDIF27147_02206	lipoprotein
CDR20291_1960	diaminopimelate decarboxylase	CDIF27147_02207	diaminopimelate decarboxylase
CDR20291_1961	aspartokinase	CDIF27147_02208	aspartokinase
CDR20291_1962	hypothetical protein	CDIF27147_02210	hypothetical protein
CDR20291_1963	putative membrane protein	CDIF27147_02211	hypothetical protein
CDR20291_1964	conserved hypothetical protein	CDIF27147_02212	hypothetical protein
CDR20291_1965	putative exported protein	CDIF27147_02213	hypothetical protein
CDR20291_1966	putative glutaminyl-tRNA synthetase	CDIF27147_02214	glutaminyl-tRNA synthetase
CDR20291_1967	conserved hypothetical protein	CDIF27147_02215	lipid kinase
CDR20291_1968	conserved hypothetical protein	CDIF27147_02216	outer membrane protein/protective antigen OMA87
CDR20291_1969	conserved hypothetical protein	CDIF27147_02217	hypothetical protein
CDR20291_1970	putative membrane protein	CDIF27147_02218	hypothetical protein
CDR20291_1971	hypothetical protein	CDIF27147_02219	transcriptional regulator
CDR20291_1972	putative regulatory protein	CDIF27147_02220	regulatory protein
CDR20291_1973	integrase	CDIF27147_02221	integrase
CDR20291_1974	putative exported protein	CDIF27147_02222	hypothetical protein
CDR20291_1975	ABC transporter, ATP-binding protein	CDIF27147_02223	ABC transporter ATP-binding protein
CDR20291_1976	putative molybdopterin biosynthesis protein	CDIF27147_02224	molybdopterin biosynthesis protein
CDR20291_1977	putative molybdopterin-guanine dinucleotide biosynthesis protein	CDIF27147_02225	molybdopterin-guanine dinucleotide biosynthesis protein
CDR20291_1978	conserved hypothetical protein	CDIF27147_02226	putative selenium-dependent hydroxylase accessory protein YqeC
CDR20291_1979	putative transposase	CDIF27147_02227	transposase
CDR20291_1980	xanthine dehydrogenase, molybdenum binding subunit	CDIF27147_02228	xanthine dehydrogenase, molybdenum binding subunit
CDR20291_1981	putative FAD-binding subunit of xanthine dehydrogenase dehydrogenase	CDIF27147_02229	FAD-binding subunit of xanthine dehydrogenase
CDR20291_1982	xanthine permease	CDIF27147_02230	xanthine permease
CDR20291_1983	conserved hypothetical protein	CDIF27147_02231	chromosome segregation protein
CDR20291_1984	dihydroorotate dehydrogenase, catalytic subunit	CDIF27147_02232	dihydroorotate dehydrogenase, catalytic subunit
CDR20291_1985	putative amidohydrolase	CDIF27147_02233	amidohydrolase
CDR20291_1986	xanthine dehydrogenase, molybdenum binding subunit	CDIF27147_02234	xanthine dehydrogenase, molybdenum binding subunit
CDR20291_1987	putative FAD-binding subunit of xanthine dehydrogenase	CDIF27147_02235	FAD-binding subunit of xanthine dehydrogenase
CDR20291_1988	xanthine dehydrogenase iron-sulfur binding subunit	CDIF27147_02236	xanthine dehydrogenase iron-sulfur binding subunit
CDR20291_1989	probable amidohydrolase	CDIF27147_02237	amidohydrolase
CDR20291_1990	D-hydantoinase	CDIF27147_02238	D-hydantoinase
CDR20291_1991	putative amidohydrolase	CDIF27147_02239	peptidase
CDR20291_1992	diaminopropionate ammonia-lyase	CDIF27147_02240	diaminopropionate ammonia-lyase
CDR20291_1993	putative iron-sulfur flavoprotein	CDIF27147_02241	iron-sulfur flavoprotein
CDR20291_1994	putative xanthine dehydrogenase	CDIF27147_02242	xanthine dehydrogenase
CDR20291_1995	putative carbon monoxide dehydrogenase, iron-sulfur-binding subunit	CDIF27147_02243	carbon monoxide dehydrogenase,iron-sulfur-binding subunit
CDR20291_1996	probable amidohydrolase	CDIF27147_02244	amidohydrolase
CDR20291_1997	putative xanthine/uracile permease	CDIF27147_02245	xanthine/uracile permease
CDR20291_1998	putative xanthine/uracile permease	CDIF27147_02246	xanthine/uracile permease
CDR20291_1999	putative sigma-54-dependent transcriptional regulator	CDIF27147_02247	sigma-54-dependent transcriptional regulator
CDR20291_2000	conserved hypothetical protein	CDIF27147_02248	5-methylcytosine restriction system component-like protein
CDR20291_2001	putative restriction enzyme	CDIF27147_02249	restriction enzyme
CDR20291_2002	hypothetical protein	CDIF27147_02250	cell division protein FtsZ
CDR20291_2003	conserved hypothetical protein	CDIF27147_02251	transcriptional regulator
CDR20291_2004	putative membrane protein	CDIF27147_02252	citrulline cluster-linked gene
CDR20291_2005	hypothetical protein	CDIF27147_02253	hypothetical protein
CDR20291_2006	putative molybdenum-binding subunit of oxidoreductase	CDIF27147_02254	molybdenum-binding subunit of oxidoreductase
CDR20291_2007	putative [2Fe-2S]-binding subunit of oxidoreductase	CDIF27147_02255	[2Fe-2S]-binding subunit of oxidoreductase
CDR20291_2008	putative FAD-binding subunit of oxidoreductase	CDIF27147_02256	FAD-binding subunit of oxidoreductase
CDR20291_2009	putative Na(+)/H(+) antiporter	CDIF27147_02257	Na(+)/H(+) antiporter
CDR20291_2010	putative ABC transporter, permease protein	CDIF27147_02259	ABC transporter permease
CDR20291_2011	putative ABC transporter, permease protein	CDIF27147_02260	ABC transporter permease
CDR20291_2012	ABC transporter, ATP-binding protein	CDIF27147_02261	ABC transporter ATP-binding protein
CDR20291_2013	putative ATP-dependent RNA helicase	CDIF27147_02262	ATP-dependent RNA helicase
CDR20291_2014	putative xanthine/uracil permease	CDIF27147_02263	xanthine/uracil permease
CDR20291_2015	putative drug/sodium antiporter	CDIF27147_02265	drug/sodium antiporter
CDR20291_2016	putative sodium:sulfate symporter	CDIF27147_02266	sodium:sulfate symporter
CDR20291_2017	fructose-6-phosphate aldolase 2	CDIF27147_02267	fructose-6-phosphate aldolase 2
CDR20291_2018	DeoR-family transcriptional regulator	CDIF27147_02268	DeoR family transcriptional regulator
CDR20291_2019	hypothetical protein	CDIF27147_02269	hypothetical protein
CDR20291_2020	two-component sensor histidine kinase	CDIF27147_02270	two-component sensor histidine kinase
CDR20291_2021	two-component system response regulator	CDIF27147_02271	two-component system response regulator
CDR20291_2022	putative copper-transporting P-type ATPase	CDIF27147_02272	copper-transporting P-type ATPase
CDR20291_2023	GTP-binding protein	CDIF27147_02275	GTP-binding protein
CDR20291_2024	thioredoxin reductase	CDIF27147_02276	thioredoxin reductase
CDR20291_2025	threonine synthase	CDIF27147_02279	threonine synthase
CDR20291_2026	homoserine kinase	CDIF27147_02280	homoserine kinase
CDR20291_2027	putative 2-nitropropane dioxygenase	CDIF27147_02281	2-nitropropane dioxygenase
CDR20291_2028	conserved hypothetical protein	CDIF27147_02282	flavin reductase
CDR20291_2029	putative cations transporter	CDIF27147_02283	cations transporter
CDR20291_2030	putative multiprotein-complex assembly protein	CDIF27147_02284	multiprotein-complex assembly protein
CDR20291_2031	putative transporter	CDIF27147_02285	transporter
CDR20291_2032	putative acetyltransferase	CDIF27147_02287	acetyltransferase
CDR20291_2033	putative membrane protein precursor	CDIF27147_02290	hypothetical protein
CDR20291_2034	putative membrane protein	CDIF27147_02291	hypothetical protein
CDR20291_2035	4-hydroxy-3-methylbut-2-en-1-yl diphosphate synthase	CDIF27147_02292	4-hydroxy-3-methylbut-2-en-1-yl diphosphate synthase
CDR20291_2036	putative membrane-associated protease	CDIF27147_02293	membrane-associated protease
CDR20291_2037	1-deoxy-d-xylulose 5-phosphate reductoisomerase	CDIF27147_02294	1-deoxy-D-xylulose 5-phosphate reductoisomerase
CDR20291_2038	putative regulatory protein	CDIF27147_02295	regulatory protein
CDR20291_2039	conserved hypothetical protein	CDIF27147_02296	hypothetical protein
CDR20291_2040	putative signaling protein	CDIF27147_02297	signaling protein
CDR20291_2041	putative phosphatidate cytidylyltransferase	CDIF27147_02298	phosphatidate cytidylyltransferase
CDR20291_2042	undecaprenyl pyrophosphate synthetase	CDIF27147_02299	undecaprenyl pyrophosphate synthetase
CDR20291_2043	hypothetical protein	CDIF27147_02300	hypothetical protein
CDR20291_2044	ribosome recycling factor	CDIF27147_02301	ribosome recycling factor
CDR20291_2045	uridylate kinase	CDIF27147_02302	uridylate kinase
CDR20291_2046	elongation factor Ts	CDIF27147_02303	elongation factor Ts
CDR20291_2047	30S ribosomal protein S2	CDIF27147_02304	30S ribosomal protein S2
CDR20291_2048	D-alanyl-D-alanine carboxypeptidase	CDIF27147_02305	D-alanyl-D-alanine carboxypeptidase
CDR20291_2049	putative membrane protein	CDIF27147_02306	Ion channel family protein
CDR20291_2050	putative transcriptional regulator	CDIF27147_02307	transcriptional regulator
CDR20291_2051	putative membrane protein	CDIF27147_02308	putative sporulation protein YtaF
CDR20291_2052	DNA mismatch repair protein	CDIF27147_02309	DNA mismatch repair protein
CDR20291_2053	conserved hypothetical protein	CDIF27147_02310	release factor H-coupled RctB family protein
CDR20291_2054	putative serine/threonine protein kinase	CDIF27147_02311	serine/threonine protein kinase
CDR20291_2055	putative exported protein	CDIF27147_02312	vancomycin b-type resistance protein vanW
CDR20291_2056	putative endonuclease/exonuclease/phosphatase	CDIF27147_02313	endonuclease/exonuclease/phosphatase
CDR20291_2057	putative membrane protein	CDIF27147_02315	putative integral membrane protein
CDR20291_2058	putative glutamyl-aminopeptidase	CDIF27147_02316	glutamyl-aminopeptidase
CDR20291_2059	conserved hypothetical protein	CDIF27147_02317	CopG family transcriptional regulator
CDR20291_2060	putative ATP/GTP-binding protein	CDIF27147_02318	ATP/GTP-binding protein
CDR20291_2061	radical SAM-superfamily protein	CDIF27147_02319	biotin synthase
CDR20291_2062	radical SAM-superfamily protein	CDIF27147_02320	thiamine biosynthesis protein ThiH
CDR20291_2063	hypothetical protein	CDIF27147_02321	hypothetical protein
CDR20291_2064	4-aminobutyrate aminotransferase	CDIF27147_02322	4-aminobutyrate aminotransferase
CDR20291_2065	putative membrane protein	CDIF27147_02323	metal dependent phosphohydrolase
CDR20291_2066	putative membrane protein	CDIF27147_02324	VanZ family protein
[truncated: 1,455 more rows]

## Sheet: Proteins in R20291 (He)
R20291 (He et al., 2010)		DSM 27147 (R2091)
R20291_He – Locus Tag	R20291_He – Annotation	CDIF27147 – Locus Tag	CDIF27147 – Annotation
CDR20291_0110	hypothetical protein	*	-
CDR20291_0203	conserved hypothetical protein	*	-
CDR20291_0320	hypothetical protein	*	-
CDR20291_0525	putative plasmid-related protein	*	-
CDR20291_0526	putative membrane protein	*	-
CDR20291_0544	hypothetical protein	*	-
CDR20291_0597	putative membrane protein	*	-
CDR20291_0636	hypothetical transmembrane protein	*	-
CDR20291_0710	hypothetical protein	*	-
CDR20291_0739	putative membrane protein	*	-
CDR20291_0979	hypothetical protein	*	-
CDR20291_1156	hypothetical protein	*	-
CDR20291_1184	hypothetical protein	*	-
CDR20291_1219	putative phage-related protein	*	-
CDR20291_1241	putative membrane protein	*	-
CDR20291_1324	putative uncharacterized protein	*	-
CDR20291_1356	conserved hypothetical protein	*	-
CDR20291_1445	hypothetical phage protein	*	-
CDR20291_1554	putative membrane protein	*	-
CDR20291_1726	hypothetical protein	*	-
CDR20291_1747	putative conjugative transposon regulatory protein	*	-
CDR20291_1756	rna polymerase, sigma-24 subunit, ecf subfamily	*	-
CDR20291_1757	putative uncharacterized protein	*	-
CDR20291_1759	addiction module toxin, rele/stbe family	*	-
CDR20291_1760	addiction module antitoxin, relb/dinj family	*	-
CDR20291_1761	putative uncharacterized protein	*	-
CDR20291_1764	putative uncharacterized protein	*	-
CDR20291_1767	putative uncharacterized protein	*	-
CDR20291_1781	putative uncharacterized protein	*	-
CDR20291_1782	putative uncharacterized protein	*	-
CDR20291_1783	putative uncharacterized protein	*	-
CDR20291_1787	putative uncharacterized protein	*	-
CDR20291_1823	putative lipoprotein signal peptidase	*	-
CDR20291_2196	integrase, catalytic region	*	-
CDR20291_2554	PTS system, glucose-specific IIa component	*	-
CDR20291_2674	putative membrane protein	*	-

## Sheet: Proteins in DSM 27147
R20291 (He et al., 2010)		DSM 27147 (R20291)
R20291_He – Locus Tag	R20291_He – Annotation	CDIF27147 – Locus Tag	CDIF27147 – Annotation
*	-	CDIF27147_00001	chromosomal replication initiator protein
*	-	CDIF27147_00002	DNA polymerase III subunit beta
*	-	CDIF27147_00003	RNA-binding mediating protein
*	-	CDIF27147_00004	DNA replication and repair protein
*	-	CDIF27147_00005	DNA gyrase subunit B
*	-	CDIF27147_00006	DNA gyrase subunit A
*	-	CDIF27147_00007	Gas vesicle protein
*	-	CDIF27147_00008	membrane protein
*	-	CDIF27147_00009	anti-sigma-B factor antagonist
*	-	CDIF27147_00033	hypothetical protein
*	-	CDIF27147_00082	hypothetical protein
*	-	CDIF27147_00115	hypothetical protein
*	-	CDIF27147_00118	FAD-dependent thymidylate synthase
*	-	CDIF27147_00265	hypothetical protein
*	-	CDIF27147_00320	hypothetical protein
*	-	CDIF27147_00321	hypothetical protein
*	-	CDIF27147_00371	WxcM domain-containing protein
*	-	CDIF27147_00422	Negative regulatory protein YxlE
*	-	CDIF27147_00438	hypothetical protein
*	-	CDIF27147_00439	GNAT family acetyltransferase
*	-	CDIF27147_00440	GNAT family acetyltransferase
*	-	CDIF27147_00453	hypothetical protein
*	-	CDIF27147_00471	exosporium glycoprotein
*	-	CDIF27147_00472	exosporium glycoprotein
*	-	CDIF27147_00473	exosporium glycoprotein
*	-	CDIF27147_00498	hypothetical protein
*	-	CDIF27147_00513	pseudouridine synthase
*	-	CDIF27147_00543	transposase-like protein B
*	-	CDIF27147_00545	transposase-like protein A
*	-	CDIF27147_00546	TetR family transcriptional regulator
*	-	CDIF27147_00590	hypothetical protein
*	-	CDIF27147_00643	hypothetical protein
*	-	CDIF27147_00644	transposase-like protein A
*	-	CDIF27147_00646	PD-(D/E)XK nuclease family transposase
*	-	CDIF27147_00649	transcriptional regulator
*	-	CDIF27147_00658	hypothetical protein
*	-	CDIF27147_00661	hypothetical protein
*	-	CDIF27147_00662	transposase-like protein B
*	-	CDIF27147_00667	hypothetical protein
*	-	CDIF27147_00675	plasmid-like protein
*	-	CDIF27147_00678	chloride channel protein
*	-	CDIF27147_00680	Voltage gated chloride channel family protein
*	-	CDIF27147_00704	hypothetical protein
*	-	CDIF27147_00711	hypothetical protein
*	-	CDIF27147_00716	hypothetical protein
*	-	CDIF27147_00729	hypothetical protein
*	-	CDIF27147_00737	hypothetical protein
*	-	CDIF27147_00742	hypothetical protein
*	-	CDIF27147_00750	dinuclear metal center protein, YbgI/ family
*	-	CDIF27147_00762	sodium:solute symporter
*	-	CDIF27147_00776	hypothetical protein
*	-	CDIF27147_00793	purine nucleoside phosphorylase
*	-	CDIF27147_00796	hypothetical protein
*	-	CDIF27147_00945	sigma-54 factor, interaction domain-containing protein,transcriptional regulatory protein levr
*	-	CDIF27147_00982	metallo-beta-lactamase
*	-	CDIF27147_00985	hypothetical protein
*	-	CDIF27147_01048	TIM-barrel fold family protein
*	-	CDIF27147_01065	sporulation integral membrane protein YtvI
*	-	CDIF27147_01066	sporulation integral membrane protein YtvI
*	-	CDIF27147_01125	transcriptional regulator
*	-	CDIF27147_01131	hypothetical protein
*	-	CDIF27147_01237	RNA polymerase sigma-27/28 subunit RpsK/SigK
*	-	CDIF27147_01243	phage anti-repressor
*	-	CDIF27147_01245	hypothetical protein
*	-	CDIF27147_01246	hypothetical protein
*	-	CDIF27147_01251	regulatory protein
*	-	CDIF27147_01254	sporulation sigma factor SigK
*	-	CDIF27147_01392	hypothetical protein
*	-	CDIF27147_01414	hypothetical protein
*	-	CDIF27147_01439	integrase
*	-	CDIF27147_01440	integrase, catalytic region
*	-	CDIF27147_01500	hypothetical protein
*	-	CDIF27147_01537	hypothetical protein
*	-	CDIF27147_01542	hypothetical protein
*	-	CDIF27147_01575	hypothetical protein
*	-	CDIF27147_01600	phage regulatory protein
*	-	CDIF27147_01601	phage repressor
*	-	CDIF27147_01602	DNA-binding protein
*	-	CDIF27147_01604	hypothetical protein
*	-	CDIF27147_01605	hypothetical protein
*	-	CDIF27147_01606	phage regulatory protein
*	-	CDIF27147_01607	Helix-turn-helix domain protein
*	-	CDIF27147_01608	hypothetical protein
*	-	CDIF27147_01611	hypothetical protein
*	-	CDIF27147_01616	hypothetical protein
*	-	CDIF27147_01617	phage-like protein
*	-	CDIF27147_01627	hypothetical protein
*	-	CDIF27147_01630	hypothetical protein
*	-	CDIF27147_01633	phage protein
*	-	CDIF27147_01636	hypothetical protein
*	-	CDIF27147_01641	hypothetical protein
*	-	CDIF27147_01643	hypothetical protein
*	-	CDIF27147_01658	hypothetical protein
*	-	CDIF27147_01663	putative PemI
*	-	CDIF27147_01664	hypothetical protein
*	-	CDIF27147_01668	hydrolase, alpha/beta fold family
*	-	CDIF27147_01669	transposase-like protein B
*	-	CDIF27147_01671	hydrolase, alpha/beta fold family
*	-	CDIF27147_01693	hypothetical protein
*	-	CDIF27147_01699	ferredoxin
*	-	CDIF27147_01727	hypothetical protein
*	-	CDIF27147_01772	hypothetical protein
*	-	CDIF27147_01773	hypothetical protein
*	-	CDIF27147_01778	hypothetical protein
*	-	CDIF27147_01842	hypothetical protein
*	-	CDIF27147_01844	hypothetical protein
*	-	CDIF27147_01858	sarcosine reductase complex component B subunit alpha
*	-	CDIF27147_01866	hypothetical protein
*	-	CDIF27147_01877	phenazine biosynthesis protein PhzF family protein
*	-	CDIF27147_01878	epimerase
*	-	CDIF27147_01929	permease
*	-	CDIF27147_01965	cell surface protein
*	-	CDIF27147_01968	conjugative transposon protein
*	-	CDIF27147_01973	putative transposase
*	-	CDIF27147_01982	DNA strand transferase
*	-	CDIF27147_01985	conjugal transfer protein
*	-	CDIF27147_01989	hypothetical protein
*	-	CDIF27147_01992	hypothetical protein
*	-	CDIF27147_01994	hypothetical protein
*	-	CDIF27147_01997	hypothetical protein
*	-	CDIF27147_01999	conjugal transfer protein
*	-	CDIF27147_02001	conjugative transposon membrane protein
*	-	CDIF27147_02002	XRE family transcriptional regulator
*	-	CDIF27147_02007	hypothetical protein
*	-	CDIF27147_02011	hypothetical protein
*	-	CDIF27147_02014	conjugative transposon membrane exported protein
*	-	CDIF27147_02015	conjugative transposon membrane protein
*	-	CDIF27147_02018	hypothetical protein
*	-	CDIF27147_02024	conjugative transposon regulatory protein
*	-	CDIF27147_02027	hypothetical protein
*	-	CDIF27147_02030	mobilization protein
*	-	CDIF27147_02038	hypothetical protein
*	-	CDIF27147_02040	hypothetical protein
*	-	CDIF27147_02041	cell surface protein
*	-	CDIF27147_02080	ABC transporter ATP-binding protein
*	-	CDIF27147_02094	hypothetical protein
*	-	CDIF27147_02138	hypothetical protein
*	-	CDIF27147_02141	epimerase
*	-	CDIF27147_02147	hypothetical protein
*	-	CDIF27147_02153	regulatory protein
*	-	CDIF27147_02155	hypothetical protein
*	-	CDIF27147_02157	hypothetical protein
*	-	CDIF27147_02163	hypothetical protein
*	-	CDIF27147_02165	hypothetical protein
*	-	CDIF27147_02172	hypothetical protein
*	-	CDIF27147_02176	hypothetical protein
*	-	CDIF27147_02258	hypothetical protein
*	-	CDIF27147_02273	hypothetical protein
*	-	CDIF27147_02274	hypothetical protein
*	-	CDIF27147_02277	hypothetical protein
*	-	CDIF27147_02286	hypothetical protein
*	-	CDIF27147_02288	hypothetical protein
*	-	CDIF27147_02289	hypothetical protein
*	-	CDIF27147_02314	hypothetical protein
*	-	CDIF27147_02328	hypothetical protein
*	-	CDIF27147_02336	Na+/H+-dicarboxylate symporter
*	-	CDIF27147_02380	hypothetical protein
*	-	CDIF27147_02421	proton-dependent oligopeptide transporter
*	-	CDIF27147_02446	regulatory protein
*	-	CDIF27147_02462	hypothetical protein
*	-	CDIF27147_02504	glycine reductase complex component B gamma subunit
*	-	CDIF27147_02508	glycine/sarcosine/betaine reductase complex protein A
*	-	CDIF27147_02517	ABC transporter permease
*	-	CDIF27147_02542	hypothetical protein
*	-	CDIF27147_02544	peptidoglycan-binding/hydrolysing protein
*	-	CDIF27147_02570	transposase
*	-	CDIF27147_02599	hypothetical protein
*	-	CDIF27147_02640	competence membrane protein
*	-	CDIF27147_02690	recombination regulator RecX
*	-	CDIF27147_02725	hypothetical protein
*	-	CDIF27147_02833	PTS system glucose-specific transporter subunit IIBC
*	-	CDIF27147_02854	hypothetical protein
*	-	CDIF27147_02909	hypothetical protein
*	-	CDIF27147_02975	rSAM-modified six-cysteine peptide SCIFF
*	-	CDIF27147_02995	bifunctional deaminase-reductase domain-containing protein
*	-	CDIF27147_02996	bifunctional deaminase-reductase domain-containing protein
*	-	CDIF27147_02999	transposase
*	-	CDIF27147_03007	flavodoxin
*	-	CDIF27147_03017	hypothetical protein
*	-	CDIF27147_03039	hypothetical protein
*	-	CDIF27147_03065	signaling protein
*	-	CDIF27147_03071	hypothetical protein
*	-	CDIF27147_03129	iron ABC transporter permease
*	-	CDIF27147_03131	iron ABC transporter permease
*	-	CDIF27147_03142	hypothetical protein
*	-	CDIF27147_03209	DNA polymerase subunit beta
*	-	CDIF27147_03210	hypothetical protein
*	-	CDIF27147_03250	hypothetical protein
*	-	CDIF27147_03252	transcriptional regulator
*	-	CDIF27147_03261	transcriptional regulator
*	-	CDIF27147_03265	hypothetical protein
*	-	CDIF27147_03266	transcriptional regulator
*	-	CDIF27147_03287	hypothetical protein
*	-	CDIF27147_03291	hypothetical protein
*	-	CDIF27147_03298	transposase
*	-	CDIF27147_03299	integrase, catalytic region
*	-	CDIF27147_03302	hypothetical protein
*	-	CDIF27147_03311	hypothetical protein
*	-	CDIF27147_03320	membrane protein
*	-	CDIF27147_03340	transcriptional regulator
*	-	CDIF27147_03377	hypothetical protein
*	-	CDIF27147_03381	hypothetical protein
*	-	CDIF27147_03390	AraC family transcription regulator
*	-	CDIF27147_03420	proline reductase
*	-	CDIF27147_03443	hypothetical protein
*	-	CDIF27147_03504	formate dehydrogenase H
*	-	CDIF27147_03528	AsnC family transcriptional regulator
*	-	CDIF27147_03594	hypothetical protein
*	-	CDIF27147_03595	hypothetical protein
*	-	CDIF27147_03615	hypothetical protein
*	-	CDIF27147_03620	phage-related cell wall hydrolase
*	-	CDIF27147_03621	N-acetylmuramoyl-l-alanine amidase
*	-	CDIF27147_03624	hypothetical protein
*	-	CDIF27147_03627	hypothetical protein
*	-	CDIF27147_03664	hypothetical protein
*	-	CDIF27147_03704	iron ABC transporter ATP-binding protein
*	-	CDIF27147_03772	hypothetical protein
*	-	CDIF27147_03802	conjugative transposon protein
*	-	CDIF27147_03803	hypothetical protein
*	-	CDIF27147_03809	conjugative transposon protein
*	-	CDIF27147_03814	conjugative transposon protein
*	-	CDIF27147_03825	hypothetical protein
*	-	CDIF27147_03826	hypothetical protein
*	-	CDIF27147_03827	hypothetical protein
*	-	CDIF27147_03829	conjugative transposon regulatory protein
*	-	CDIF27147_03834	potassium/proton antiporter
