# Supplementary material for: Characterization of Clostridioides difficile DSM 101085 with A−B−CDT+ Phenotype from a Late Recurrent Colonization
Source: Genome Biol Evol. 2020 Apr 17;12(5):566–77. doi: 10.1093/gbe/evaa072 (PMC7250501; doi:10.1093/gbe/evaa072)
Supplement: evaa072_Supplementary_Data [file evaa072_supplementary_data.zip › Supplementary_Table_2.xlsx]

## Sheet: Core
DSM 28645 (630∆erm)		DSM 27147 (R20291)		DSM 29020		DSM 29747		DSM 101085 (3022)
CDIF630erm – Locus Tag	CDIF630erm – Annotation	CDIF27147 – Locus Tag	CDIF27147 – Annotation	CDIF29020 - Locus Tag	CDIF29020 - Annotation	CDIF29747 - Locus Tag	CDIF29747 - Annotation	CDIF101085 – Locus Tag	CDIF101085 – Annotation
CDIF630erm_00001	chromosomal replication initiator protein	CDIF27147_00001	chromosomal replication initiator protein	CDIF29020_00001	chromosomal replication initiator protein	CDIF29747_00001	chromosomal replication initiator protein	CDIF101085_00001	chromosomal replication initiator protein
CDIF630erm_00002	DNA polymerase III subunit beta	CDIF27147_00002	DNA polymerase III subunit beta	CDIF29020_00002	DNA polymerase III subunit beta	CDIF29747_00002	DNA polymerase III subunit beta	CDIF101085_00002	DNA polymerase III subunit beta
CDIF630erm_00003	putative RNA-binding mediating protein	CDIF27147_00003	RNA-binding mediating protein	CDIF29020_00003	RNA-binding mediating protein	CDIF29747_00003	RNA-binding mediating protein	CDIF101085_00003	RNA-binding mediating protein
CDIF630erm_00004	DNA replication and repair protein RecF	CDIF27147_00004	DNA replication and repair protein	CDIF29020_00004	DNA replication and repair protein	CDIF29747_00004	DNA replication and repair protein	CDIF101085_00004	DNA replication and repair protein
CDIF630erm_00005	DNA gyrase subunit B	CDIF27147_00005	DNA gyrase subunit B	CDIF29020_00005	DNA gyrase subunit B	CDIF29747_00005	DNA gyrase subunit B	CDIF101085_00005	DNA gyrase subunit B
CDIF630erm_00006	DNA gyrase subunit A	CDIF27147_00006	DNA gyrase subunit A	CDIF29020_00006	DNA gyrase subunit A	CDIF29747_00006	DNA gyrase subunit A	CDIF101085_00006	DNA gyrase subunit A
CDIF630erm_00007	putative spore protein	CDIF27147_00007	Gas vesicle protein	CDIF29020_00007	Gas vesicle protein	CDIF29747_00007	Gas vesicle protein	CDIF101085_00007	Gas vesicle protein
CDIF630erm_00008	hypothetical protein	CDIF27147_00008	membrane protein	CDIF29020_00008	membrane protein	CDIF29747_00008	membrane protein	CDIF101085_00008	membrane protein
CDIF630erm_00009	anti-sigma factor antagonist	CDIF27147_00009	anti-sigma-B factor antagonist	CDIF29020_00009	anti-sigma-B factor antagonist	CDIF29747_00009	anti-sigma-B factor antagonist	CDIF101085_00009	anti-sigma-B factor antagonist
CDIF630erm_00010	serine-protein kinase RsbW	CDIF27147_00010	serine-protein kinase	CDIF29020_00010	serine-protein kinase	CDIF29747_00010	serine-protein kinase	CDIF101085_00010	serine-protein kinase
CDIF630erm_00011	RNA polymerase sigma-B factor (sigma-37)	CDIF27147_00011	RNA polymerase sigma-B factor	CDIF29020_00011	RNA polymerase sigma-B factor	CDIF29747_00011	RNA polymerase sigma-B factor	CDIF101085_00011	RNA polymerase sigma-B factor
CDIF630erm_00021	transcription repressor NiaR	CDIF27147_00021	small-molecule-binding protein	CDIF29020_00021	small-molecule-binding protein	CDIF29747_00021	small-molecule-binding protein	CDIF101085_00021	small-molecule-binding protein
CDIF630erm_00022	small-conductance mechanosensitive channel	CDIF27147_00022	mechanosensitive ion channel protein	CDIF29020_00022	mechanosensitive ion channel protein	CDIF29747_00022	mechanosensitive ion channel protein	CDIF101085_00022	mechanosensitive ion channel protein
CDIF630erm_00024	serine--tRNA ligase	CDIF27147_00024	seryl-tRNA synthetase	CDIF29020_00024	seryl-tRNA synthetase	CDIF29747_00024	seryl-tRNA synthetase	CDIF101085_00024	seryl-tRNA synthetase
CDIF630erm_00025	tRNA-specific adenosine deaminase	CDIF27147_00025	cytosine/adenosine deaminase	CDIF29020_00025	cytosine/adenosine deaminase	CDIF29747_00025	cytosine/adenosine deaminase	CDIF101085_00025	cytosine/adenosine deaminase
CDIF630erm_00030	DNA polymerase III subunit gamma/tau	CDIF27147_00030	DNA polymerase III subunits gamma/tau	CDIF29020_00030	DNA polymerase III subunits gamma/tau	CDIF29747_00030	DNA polymerase III subunits gamma/tau	CDIF101085_00030	DNA polymerase III subunits gamma/tau
CDIF630erm_00031	nucleoid-associated protein YbaB	CDIF27147_00031	DNA-binding protein, YbaB/EbfC family	CDIF29020_00031	DNA-binding protein, YbaB/EbfC family	CDIF29747_00031	DNA-binding protein, YbaB/EbfC family	CDIF101085_00031	DNA-binding protein, YbaB/EbfC family
CDIF630erm_00032	recombination protein RecR	CDIF27147_00032	recombination protein	CDIF29020_00032	recombination protein	CDIF29747_00032	recombination protein	CDIF101085_00032	recombination protein
CDIF630erm_00033	hypothetical protein	CDIF27147_00033	hypothetical protein	CDIF29020_00033	hypothetical protein	CDIF29747_00033	hypothetical protein	CDIF101085_00033	hypothetical protein
CDIF630erm_00034	processive diacylglycerol beta-glucosyltransferase	CDIF27147_00034	glycosyl transferase	CDIF29020_00034	glycosyl transferase	CDIF29747_00034	glycosyl transferase	CDIF101085_00034	glycosyl transferase
CDIF630erm_00081	hypothetical protein	CDIF27147_00081	hypothetical protein	CDIF29020_00081	hypothetical protein	CDIF29747_00081	hypothetical protein	CDIF101085_00081	hypothetical protein
CDIF630erm_00082	hypothetical protein	CDIF27147_00082	hypothetical protein	CDIF29020_00082	hypothetical protein	CDIF29747_00082	hypothetical protein	CDIF101085_00082	hypothetical protein
CDIF630erm_00083	pyruvate carboxylase	CDIF27147_00083	pyruvate carboxylase	CDIF29020_00083	pyruvate carboxylase	CDIF29747_00083	pyruvate carboxylase	CDIF101085_00083	pyruvate carboxylase
CDIF630erm_00084	elongation factor G (EF-g)	CDIF27147_00084	translation elongation factor	CDIF29020_00084	translation elongation factor	CDIF29747_00084	translation elongation factor	CDIF101085_00084	translation elongation factor
CDIF630erm_00085	transcriptional regulator CtsR	CDIF27147_00085	transcriptional regulator	CDIF29020_00085	transcriptional regulator	CDIF29747_00085	transcriptional regulator	CDIF101085_00085	transcriptional regulator
CDIF630erm_00086	protein-arginine kinase activator protein	CDIF27147_00086	DNA repair protein	CDIF29020_00086	DNA repair protein	CDIF29747_00086	DNA repair protein	CDIF101085_00086	DNA repair protein
CDIF630erm_00087	protein-arginine kinase	CDIF27147_00087	ATP:guanido phosphotransferase	CDIF29020_00087	ATP:guanido phosphotransferase	CDIF29747_00087	ATP:guanido phosphotransferase	CDIF101085_00087	ATP:guanido phosphotransferase
CDIF630erm_00088	class III stress response-related ATPase, AAA+ superfamily	CDIF27147_00088	ATP-dependent Clp protease	CDIF29020_00088	ATP-dependent Clp protease	CDIF29747_00088	ATP-dependent Clp protease	CDIF101085_00088	ATP-dependent Clp protease
CDIF630erm_00089	DNA repair protein	CDIF27147_00089	DNA repair protein RadA	CDIF29020_00089	DNA repair protein RadA	CDIF29747_00089	DNA repair protein RadA	CDIF101085_00089	DNA repair protein RadA
CDIF630erm_00090	DNA integrity scanning protein DisA	CDIF27147_00090	DNA integrity scanning protein DisA	CDIF29020_00090	DNA integrity scanning protein DisA	CDIF29747_00090	DNA integrity scanning protein DisA	CDIF101085_00090	DNA integrity scanning protein DisA
CDIF630erm_00091	putative membrane protein	CDIF27147_00091	PIN/TRAM domain-containing protein	CDIF29020_00091	PIN/TRAM domain-containing protein	CDIF29747_00091	PIN/TRAM domain-containing protein	CDIF101085_00091	PIN/TRAM domain-containing protein
CDIF630erm_00092	predicted cleavage at residue 26	CDIF27147_00092	predicted cleavage at residue 26	CDIF29020_00092	membrane protein	CDIF29747_00092	membrane protein	CDIF101085_00092	membrane protein
CDIF630erm_00093	transcriptional regulator, AraC family	CDIF27147_00093	AraC family transcription regulator	CDIF29020_00093	AraC family transcription regulator	CDIF29747_00093	AraC family transcription regulator	CDIF101085_00093	AraC family transcription regulator
CDIF630erm_00094	putative beta-glucosidase	CDIF27147_00094	beta-glucosidase	CDIF29020_00094	beta-glucosidase	CDIF29747_00094	beta-glucosidase	CDIF101085_00094	beta-glucosidase
CDIF630erm_00095	xylan 1,4-beta-xylosidase	CDIF27147_00095	beta-xylosidase	CDIF29020_00095	beta-xylosidase	CDIF29747_00095	beta-xylosidase	CDIF101085_00095	beta-xylosidase
CDIF630erm_00096	putative xylose transporter, sodium:galactoside symporter family	CDIF27147_00096	xylose transporter	CDIF29020_00096	xylose transporter	CDIF29747_00096	xylose transporter	CDIF101085_00096	xylose transporter
CDIF630erm_00097	transcriptional regulator with putative sugar-binding domain	CDIF27147_00097	transcriptional regulator	CDIF29020_00100	transcriptional regulator	CDIF29747_00100	transcriptional regulator	CDIF101085_00100	transcriptional regulator
CDIF630erm_00098	acetoin dehydrogenase E1 component (TPP-dependent alpha subunit)	CDIF27147_00098	acetoin:2,6-dichlorophenolindophenol oxidoreductase subunit alpha	CDIF29020_00101	acetoin:2,6-dichlorophenolindophenol oxidoreductase subunit alpha	CDIF29747_00101	acetoin:2,6-dichlorophenolindophenol oxidoreductase subunit alpha	CDIF101085_00101	acetoin:2,6-dichlorophenolindophenol oxidoreductase subunit alpha
CDIF630erm_00099	acetoin dehydrogenase E1 component (TPP-dependent beta subunit)	CDIF27147_00099	acetoin:2,6-dichlorophenolindophenol oxidoreductase subunit beta	CDIF29020_00102	acetoin:2,6-dichlorophenolindophenol oxidoreductase subunit beta	CDIF29747_00102	acetoin:2,6-dichlorophenolindophenol oxidoreductase subunit beta	CDIF101085_00102	acetoin:2,6-dichlorophenolindophenol oxidoreductase subunit beta
CDIF630erm_00100	acetoin dehydrogenase E2 component (dihydrolipoamide acetyltransferase)	CDIF27147_00100	E2 component of acetoin dehydrogenase enzyme system (dihydrolipoamide acetyltransferase)	CDIF29020_00103	E2 component of acetoin dehydrogenase enzyme system (dihydrolipoamide acetyltransferase)	CDIF29747_00103	E2 component of acetoin dehydrogenase enzyme system (dihydrolipoamide acetyltransferase)	CDIF101085_00103	E2 component of acetoin dehydrogenase enzyme system (dihydrolipoamide acetyltransferase)
CDIF630erm_00101	acetoin dehydrogenase E3 component (dihydrolipoamide dehydrogenase)	CDIF27147_00101	E3 component of acetoin dehydrogenase enzyme system (dihydrolipoyl dehydrogenase)	CDIF29020_00104	E3 component of acetoin dehydrogenase enzyme system (dihydrolipoyl dehydrogenase)	CDIF29747_00104	E3 component of acetoin dehydrogenase enzyme system (dihydrolipoyl dehydrogenase)	CDIF101085_00104	E3 component of acetoin dehydrogenase enzyme system (dihydrolipoyl dehydrogenase)
CDIF630erm_00102	transcription antiterminator, PTS operon regulator	CDIF27147_00102	transcription antiterminator	CDIF29020_00105	transcription antiterminator	CDIF29747_00105	transcription antiterminator	CDIF101085_00105	transcription antiterminator
CDIF630erm_00103	PTS system, galactitol-type IIA component	CDIF27147_00103	PTS system transporter subunit IIA	CDIF29020_00106	PTS system transporter subunit IIA	CDIF29747_00106	PTS system transporter subunit IIA	CDIF101085_00106	PTS system transporter subunit IIA
CDIF630erm_00104	PTS system, galactitol-type IIB component	CDIF27147_00104	PTS system transporter subunit IIB	CDIF29020_00107	PTS system transporter subunit IIB	CDIF29747_00107	PTS system transporter subunit IIB	CDIF101085_00107	PTS system transporter subunit IIB
CDIF630erm_00105	PTS system, galactitol-type IIC component	CDIF27147_00105	PTS system transporter subunit IIC	CDIF29020_00108	PTS system transporter subunit IIC	CDIF29747_00108	PTS system transporter subunit IIC	CDIF101085_00108	PTS system transporter subunit IIC
CDIF630erm_00106	hypothetical protein	CDIF27147_00106	hypothetical protein	CDIF29020_00109	hypothetical protein	CDIF29747_00109	hypothetical protein	CDIF101085_00109	hypothetical protein
CDIF630erm_00107	putative sugar-phosphate aldolase	CDIF27147_00107	sugar-phosphate aldolase	CDIF29020_00110	sugar-phosphate aldolase	CDIF29747_00110	sugar-phosphate aldolase	CDIF101085_00110	sugar-phosphate aldolase
CDIF630erm_00108	putative lipoate-protein ligase	CDIF27147_00108	lipoate-protein ligase	CDIF29020_00111	lipoate-protein ligase	CDIF29747_00111	lipoate-protein ligase	CDIF101085_00111	lipoate-protein ligase
CDIF630erm_00109	2-C-methyl-D-erythritol 4-phosphate cytidylyltransferase	CDIF27147_00109	2-C-methyl-D-erythritol 4-phosphate cytidylyltransferase	CDIF29020_00112	2-C-methyl-D-erythritol 4-phosphate cytidylyltransferase	CDIF29747_00112	2-C-methyl-D-erythritol 4-phosphate cytidylyltransferase	CDIF101085_00112	2-C-methyl-D-erythritol 4-phosphate cytidylyltransferase
CDIF630erm_00110	2-C-methyl-D-erythritol 2,4-cyclodiphosphate synthase	CDIF27147_00110	2-C-methyl-D-erythritol 2,4-cyclodiphosphate synthase	CDIF29020_00113	2-C-methyl-D-erythritol 2,4-cyclodiphosphate synthase	CDIF29747_00113	2-C-methyl-D-erythritol 2,4-cyclodiphosphate synthase	CDIF101085_00113	2-C-methyl-D-erythritol 2,4-cyclodiphosphate synthase
CDIF630erm_00112	proline--tRNA ligase	CDIF27147_00112	prolyl-tRNA synthetase	CDIF29020_00115	prolyl-tRNA synthetase	CDIF29747_00115	prolyl-tRNA synthetase	CDIF101085_00115	prolyl-tRNA synthetase
CDIF630erm_00113	proline--tRNA ligase	CDIF27147_00113	prolyl-tRNA synthetase	CDIF29020_00116	prolyl-tRNA synthetase	CDIF29747_00116	prolyl-tRNA synthetase	CDIF101085_00116	prolyl-tRNA synthetase
CDIF630erm_00114	glutamate--tRNA ligase	CDIF27147_00114	glutamyl-tRNA synthetase	CDIF29020_00117	glutamyl-tRNA synthetase	CDIF29747_00117	glutamyl-tRNA synthetase	CDIF101085_00117	glutamyl-tRNA synthetase
CDIF630erm_00115	hypothetical protein	CDIF27147_00115	hypothetical protein	CDIF29020_00118	hypothetical protein	CDIF29747_00118	hypothetical protein	CDIF101085_00118	hypothetical protein
CDIF630erm_00116	cysteine--tRNA ligase	CDIF27147_00116	cysteinyl-tRNA synthetase	CDIF29020_00119	cysteinyl-tRNA synthetase	CDIF29747_00119	cysteinyl-tRNA synthetase	CDIF101085_00119	cysteinyl-tRNA synthetase
CDIF630erm_00117	mini-ribonuclease 3	CDIF27147_00117	ribonuclease III	CDIF29020_00120	ribonuclease III	CDIF29747_00120	ribonuclease III	CDIF101085_00120	ribonuclease III
CDIF630erm_00118	thymidylate synthase (FAD)	CDIF27147_00123	thymidylate synthase	CDIF29020_00121	FAD-dependent thymidylate synthase	CDIF29747_00121	FAD-dependent thymidylate synthase	CDIF101085_00121	FAD-dependent thymidylate synthase
CDIF630erm_00119	putative tRNA/rRNA methyltransferase, TrmH family, group3	CDIF27147_00124	tRNA/rRNA methyltransferase	CDIF29020_00122	tRNA/rRNA methyltransferase	CDIF29747_00122	tRNA/rRNA methyltransferase	CDIF101085_00122	tRNA/rRNA methyltransferase
CDIF630erm_00120	uncharacterized protein, YacP-like	CDIF27147_00125	tetracycline resistance protein	CDIF29020_00123	tetracycline resistance protein	CDIF29747_00123	tetracycline resistance protein	CDIF101085_00123	tetracycline resistance protein
CDIF630erm_00121	RNA polymerase factor sigma-70	CDIF27147_00126	RNA polymerase factor sigma-70	CDIF29020_00124	RNA polymerase factor sigma-70	CDIF29747_00124	RNA polymerase factor sigma-70	CDIF101085_00124	RNA polymerase factor sigma-70
CDIF630erm_00137,CDIF630erm_00122	elongation factor EFTu/EF1A	CDIF27147_00142,CDIF27147_00127	elongation factor Tu	CDIF29020_00140,CDIF29020_00125	elongation factor Tu	CDIF29747_00140,CDIF29747_00125	elongation factor Tu	CDIF101085_00125,CDIF101085_00140	elongation factor Tu
CDIF630erm_00123	50S ribosomal protein L33	CDIF27147_00128	50S ribosomal protein L33	CDIF29020_00126	50S ribosomal protein L33	CDIF29747_00126	50S ribosomal protein L33	CDIF101085_00126	50S ribosomal protein L33
CDIF630erm_00124	preprotein translocase SecE subunit	CDIF27147_00129	preprotein translocase SecE subunit	CDIF29020_00127	preprotein translocase SecE subunit	CDIF29747_00127	preprotein translocase SecE subunit	CDIF101085_00127	preprotein translocase SecE subunit
CDIF630erm_00125	transcription antitermination protein	CDIF27147_00130	transcription antitermination protein	CDIF29020_00128	transcription antitermination protein	CDIF29747_00128	transcription antitermination protein	CDIF101085_00128	transcription antitermination protein
CDIF630erm_00126	50S ribosomal protein L11	CDIF27147_00131	50S ribosomal protein L11	CDIF29020_00129	50S ribosomal protein L11	CDIF29747_00129	50S ribosomal protein L11	CDIF101085_00129	50S ribosomal protein L11
CDIF630erm_00127	50S ribosomal protein L1	CDIF27147_00132	50S ribosomal protein L1	CDIF29020_00130	50S ribosomal protein L1	CDIF29747_00130	50S ribosomal protein L1	CDIF101085_00130	50S ribosomal protein L1
CDIF630erm_00129	50S ribosomal protein L10	CDIF27147_00134	50S ribosomal protein L10	CDIF29020_00132	50S ribosomal protein L10	CDIF29747_00132	50S ribosomal protein L10	CDIF101085_00132	50S ribosomal protein L10
CDIF630erm_00130	50S ribosomal protein L7/L12	CDIF27147_00135	50S ribosomal protein L7/L12	CDIF29020_00133	50S ribosomal protein L7/L12	CDIF29747_00133	50S ribosomal protein L7/L12	CDIF101085_00133	50S ribosomal protein L7/L12
CDIF630erm_00131	NADP-dependent 7-alpha-hydroxysteroid dehydrogenase	CDIF27147_00136	NADP-dependent 7-alpha-hydroxysteroid dehydrogenase	CDIF29020_00134	NADP-dependent 7-alpha-hydroxysteroid dehydrogenase	CDIF29747_00134	NADP-dependent 7-alpha-hydroxysteroid dehydrogenase	CDIF101085_00134	NADP-dependent 7-alpha-hydroxysteroid dehydrogenase
CDIF630erm_00132	DNA-directed RNA polymerase subunit beta	CDIF27147_00137	DNA-directed RNA polymerase subunit beta	CDIF29020_00135	DNA-directed RNA polymerase subunit beta	CDIF29747_00135	DNA-directed RNA polymerase subunit beta	CDIF101085_00135	DNA-directed RNA polymerase subunit beta
CDIF630erm_00133	DNA-directed RNA polymerase subunit beta'	CDIF27147_00138	DNA-directed RNA polymerase subunit beta'	CDIF29020_00136	DNA-directed RNA polymerase subunit beta'	CDIF29747_00136	DNA-directed RNA polymerase subunit beta'	CDIF101085_00136	DNA-directed RNA polymerase subunit beta'
CDIF630erm_00134	30S ribosomal protein S12	CDIF27147_00139	30S ribosomal protein S12	CDIF29020_00137	30S ribosomal protein S12	CDIF29747_00137	30S ribosomal protein S12	CDIF101085_00137	30S ribosomal protein S12
CDIF630erm_00135	30S ribosomal protein S7	CDIF27147_00140	30S ribosomal protein S7	CDIF29020_00138	30S ribosomal protein S7	CDIF29747_00138	30S ribosomal protein S7	CDIF101085_00138	30S ribosomal protein S7
CDIF630erm_00136	elongation factor G (EF-g)	CDIF27147_00141	elongation factor G	CDIF29020_00139	elongation factor G	CDIF29747_00139	elongation factor G	CDIF101085_00139	elongation factor G
CDIF630erm_00138	30S ribosomal protein S10	CDIF27147_00143	30S ribosomal protein S10	CDIF29020_00141	30S ribosomal protein S10	CDIF29747_00141	30S ribosomal protein S10	CDIF101085_00141	30S ribosomal protein S10
CDIF630erm_00139	50S ribosomal protein L3	CDIF27147_00144	50S ribosomal protein L3	CDIF29020_00142	50S ribosomal protein L3	CDIF29747_00142	50S ribosomal protein L3	CDIF101085_00142	50S ribosomal protein L3
CDIF630erm_00140	50S ribosomal protein L4	CDIF27147_00145	50S ribosomal protein L4	CDIF29020_00143	50S ribosomal protein L4	CDIF29747_00143	50S ribosomal protein L4	CDIF101085_00143	50S ribosomal protein L4
CDIF630erm_00141	50S ribosomal protein L23	CDIF27147_00146	50S ribosomal protein L23	CDIF29020_00144	50S ribosomal protein L23	CDIF29747_00144	50S ribosomal protein L23	CDIF101085_00144	50S ribosomal protein L23
CDIF630erm_00142	50S ribosomal protein L2	CDIF27147_00147	50S ribosomal protein L2	CDIF29020_00145	50S ribosomal protein L2	CDIF29747_00145	50S ribosomal protein L2	CDIF101085_00145	50S ribosomal protein L2
CDIF630erm_00143	30S ribosomal protein S19	CDIF27147_00148	30S ribosomal protein S19	CDIF29020_00146	30S ribosomal protein S19	CDIF29747_00146	30S ribosomal protein S19	CDIF101085_00146	30S ribosomal protein S19
CDIF630erm_00144	50S ribosomal protein L22	CDIF27147_00149	50S ribosomal protein L22	CDIF29020_00147	50S ribosomal protein L22	CDIF29747_00147	50S ribosomal protein L22	CDIF101085_00147	50S ribosomal protein L22
CDIF630erm_00145	30S ribosomal protein S3	CDIF27147_00150	30S ribosomal protein S3	CDIF29020_00148	30S ribosomal protein S3	CDIF29747_00148	30S ribosomal protein S3	CDIF101085_00148	30S ribosomal protein S3
CDIF630erm_00146	predicted cleavage at residue 50	CDIF27147_00151	predicted cleavage at residue 50	CDIF29020_00149	predicted cleavage at residue 50	CDIF29747_00149	predicted cleavage at residue 50	CDIF101085_00149	predicted cleavage at residue 50
CDIF630erm_00147	50S ribosomal protein L29	CDIF27147_00152	50S ribosomal protein L29	CDIF29020_00150	50S ribosomal protein L29	CDIF29747_00150	50S ribosomal protein L29	CDIF101085_00150	50S ribosomal protein L29
CDIF630erm_00148	30S ribosomal protein S17	CDIF27147_00153	30S ribosomal protein S17	CDIF29020_00151	30S ribosomal protein S17	CDIF29747_00151	30S ribosomal protein S17	CDIF101085_00151	30S ribosomal protein S17
CDIF630erm_00149	50S ribosomal protein L14	CDIF27147_00154	50S ribosomal protein L14	CDIF29020_00152	50S ribosomal protein L14	CDIF29747_00152	50S ribosomal protein L14	CDIF101085_00152	50S ribosomal protein L14
CDIF630erm_00150	50S ribosomal protein L24	CDIF27147_00155	50S ribosomal protein L24	CDIF29020_00153	50S ribosomal protein L24	CDIF29747_00153	50S ribosomal protein L24	CDIF101085_00153	50S ribosomal protein L24
CDIF630erm_00151	50S ribosomal protein L5	CDIF27147_00156	50S ribosomal protein L5	CDIF29020_00154	50S ribosomal protein L5	CDIF29747_00154	50S ribosomal protein L5	CDIF101085_00154	50S ribosomal protein L5
CDIF630erm_00152	30S ribosomal protein S14 type Z	CDIF27147_00157	30S ribosomal protein S14	CDIF29020_00155	30S ribosomal protein S14	CDIF29747_00155	30S ribosomal protein S14	CDIF101085_00155	30S ribosomal protein S14
CDIF630erm_00153	30S ribosomal protein S8	CDIF27147_00158	30S ribosomal protein S8	CDIF29020_00156	30S ribosomal protein S8	CDIF29747_00156	30S ribosomal protein S8	CDIF101085_00156	30S ribosomal protein S8
CDIF630erm_00154	50S ribosomal protein L6	CDIF27147_00159	50S ribosomal protein L6	CDIF29020_00157	50S ribosomal protein L6	CDIF29747_00157	50S ribosomal protein L6	CDIF101085_00157	50S ribosomal protein L6
CDIF630erm_00155	50S ribosomal protein L18	CDIF27147_00160	50S ribosomal protein L18	CDIF29020_00158	50S ribosomal protein L18	CDIF29747_00158	50S ribosomal protein L18	CDIF101085_00158	50S ribosomal protein L18
CDIF630erm_00156	30S ribosomal protein S5	CDIF27147_00161	30S ribosomal protein S5	CDIF29020_00159	30S ribosomal protein S5	CDIF29747_00159	30S ribosomal protein S5	CDIF101085_00159	30S ribosomal protein S5
CDIF630erm_00157	50S ribosomal protein L30	CDIF27147_00162	50S ribosomal protein L30	CDIF29020_00160	50S ribosomal protein L30	CDIF29747_00160	50S ribosomal protein L30	CDIF101085_00160	50S ribosomal protein L30
CDIF630erm_00158	50S ribosomal protein L15	CDIF27147_00163	50S ribosomal protein L15	CDIF29020_00161	50S ribosomal protein L15	CDIF29747_00161	50S ribosomal protein L15	CDIF101085_00161	50S ribosomal protein L15
CDIF630erm_00159	preprotein translocase SecY subunit	CDIF27147_00164	preprotein translocase SecY subunit	CDIF29020_00162	preprotein translocase SecY subunit	CDIF29747_00162	preprotein translocase SecY subunit	CDIF101085_00162	preprotein translocase SecY subunit
CDIF630erm_00160	adenylate kinase	CDIF27147_00165	adenylate kinase	CDIF29020_00163	adenylate kinase	CDIF29747_00163	adenylate kinase	CDIF101085_00163	adenylate kinase
CDIF630erm_00161	methionine aminopeptidase	CDIF27147_00166	methionine aminopeptidase	CDIF29020_00164	methionine aminopeptidase	CDIF29747_00164	methionine aminopeptidase	CDIF101085_00164	methionine aminopeptidase
CDIF630erm_00162	ribosomal protein L14E/L6E/L27E-like protein	CDIF27147_00167	ribosomal protein	CDIF29020_00165	ribosomal protein	CDIF29747_00165	ribosomal protein	CDIF101085_00165	ribosomal protein
CDIF630erm_00163	translation initiation factor IF-1	CDIF27147_00168	translation initiation factor IF-1	CDIF29020_00166	translation initiation factor IF-1	CDIF29747_00166	translation initiation factor IF-1	CDIF101085_00166	translation initiation factor IF-1
CDIF630erm_00164	50S ribosomal protein L36	CDIF27147_00169	50S ribosomal protein L36	CDIF29020_00167	50S ribosomal protein L36	CDIF29747_00167	50S ribosomal protein L36	CDIF101085_00167	50S ribosomal protein L36
CDIF630erm_00165	30S ribosomal protein S13	CDIF27147_00170	30S ribosomal protein S13	CDIF29020_00168	30S ribosomal protein S13	CDIF29747_00168	30S ribosomal protein S13	CDIF101085_00168	30S ribosomal protein S13
CDIF630erm_00166	30S ribosomal protein S11	CDIF27147_00171	30S ribosomal protein S11	CDIF29020_00169	30S ribosomal protein S11	CDIF29747_00169	30S ribosomal protein S11	CDIF101085_00169	30S ribosomal protein S11
CDIF630erm_00167	30S ribosomal protein S4	CDIF27147_00172	30S ribosomal protein S4	CDIF29020_00170	30S ribosomal protein S4	CDIF29747_00170	30S ribosomal protein S4	CDIF101085_00170	30S ribosomal protein S4
CDIF630erm_00168	DNA-directed RNA polymerase subunit alpha	CDIF27147_00173	DNA-directed RNA polymerase subunit alpha	CDIF29020_00171	DNA-directed RNA polymerase subunit alpha	CDIF29747_00171	DNA-directed RNA polymerase subunit alpha	CDIF101085_00171	DNA-directed RNA polymerase subunit alpha
CDIF630erm_00169	50S ribosomal protein L17	CDIF27147_00174	50S ribosomal protein L17	CDIF29020_00172	50S ribosomal protein L17	CDIF29747_00172	50S ribosomal protein L17	CDIF101085_00172	50S ribosomal protein L17
CDIF630erm_00170	energy-coupling factor transporter ATP-binding protein EcfA1	CDIF27147_00175	ABC transporter ATP-binding protein	CDIF29020_00173	ABC transporter ATP-binding protein	CDIF29747_00173	ABC transporter ATP-binding protein	CDIF101085_00173	ABC transporter ATP-binding protein
CDIF630erm_00171	energy-coupling factor transporter ATP-binding protein EcfA2	CDIF27147_00176	cobalt transporter ATP-binding subunit	CDIF29020_00174	cobalt transporter ATP-binding subunit	CDIF29747_00174	cobalt transporter ATP-binding subunit	CDIF101085_00174	cobalt transporter ATP-binding subunit
CDIF630erm_00172	energy-coupling factor transporter transmembrane protein EcfT	CDIF27147_00177	ABC transporter permease	CDIF29020_00175	ABC transporter permease	CDIF29747_00175	ABC transporter permease	CDIF101085_00175	ABC transporter permease
CDIF630erm_00173	transfer RNA pseudouridine synthase A	CDIF27147_00178	tRNA pseudouridine synthase 1	CDIF29020_00176	tRNA pseudouridine synthase 1	CDIF29747_00176	tRNA pseudouridine synthase 1	CDIF101085_00176	tRNA pseudouridine synthase 1
CDIF630erm_00174	50S ribosomal protein L13	CDIF27147_00179	50S ribosomal protein L13	CDIF29020_00177	50S ribosomal protein L13	CDIF29747_00177	50S ribosomal protein L13	CDIF101085_00177	50S ribosomal protein L13
CDIF630erm_00175	30S ribosomal protein S9	CDIF27147_00180	30S ribosomal protein S9	CDIF29020_00178	30S ribosomal protein S9	CDIF29747_00178	30S ribosomal protein S9	CDIF101085_00178	30S ribosomal protein S9
CDIF630erm_00176	germination-specific N-acetylmuramoyl-L-alanine amidase, autolysin	CDIF27147_00181	germination-specific N-acetylmuramoyl-L-alanine amidase	CDIF29020_00179	germination-specific N-acetylmuramoyl-L-alanine amidase	CDIF29747_00179	germination-specific N-acetylmuramoyl-L-alanine amidase	CDIF101085_00179	germination-specific N-acetylmuramoyl-L-alanine amidase
CDIF630erm_00203	aspartate aminotransferase	CDIF27147_00207	aspartate aminotransferase	CDIF29020_00206	aspartate aminotransferase	CDIF29747_00206	aspartate aminotransferase	CDIF101085_00206	aspartate aminotransferase
CDIF630erm_00204	anaerobic ribonucleoside triphosphate reductase	CDIF27147_00208	anaerobic ribonucleoside triphosphate reductase	CDIF29020_00207	anaerobic ribonucleoside triphosphate reductase	CDIF29747_00207	anaerobic ribonucleoside triphosphate reductase	CDIF101085_00207	anaerobic ribonucleoside triphosphate reductase
CDIF630erm_00205	anaerobic ribonucleoside-triphosphate reductase-activating protein	CDIF27147_00209	anaerobic ribonucleoside-triphosphate reductase activating protein	CDIF29020_00208	anaerobic ribonucleoside-triphosphate reductase activating protein	CDIF29747_00208	anaerobic ribonucleoside-triphosphate reductase activating protein	CDIF101085_00208	anaerobic ribonucleoside-triphosphate reductase activating protein
CDIF630erm_00225	putative diadenylate cyclase-like protein YbbP	CDIF27147_00229	DNA integrity scanning protein DisA	CDIF29020_00228	DNA integrity scanning protein DisA	CDIF29747_00228	DNA integrity scanning protein DisA	CDIF101085_00228	DNA integrity scanning protein DisA
CDIF630erm_00226	putative exported protein	CDIF27147_00230	membrane associated protein	CDIF29020_00229	membrane associated protein	CDIF29747_00229	membrane associated protein	CDIF101085_00229	membrane associated protein
CDIF630erm_00227	phosphate butyryltransferase	CDIF27147_00231	phosphate butyryltransferase	CDIF29020_00230	phosphate butyryltransferase	CDIF29747_00230	phosphate butyryltransferase	CDIF101085_00230	phosphate butyryltransferase
CDIF630erm_00228	butyrate kinase	CDIF27147_00232	butyrate kinase	CDIF29020_00231	butyrate kinase	CDIF29747_00231	butyrate kinase	CDIF101085_00231	butyrate kinase
CDIF630erm_00229	putative ATP/GTP-binding protein	CDIF27147_00233	ATP/GTP-binding protein	CDIF29020_00232	ATP/GTP-binding protein	CDIF29747_00232	ATP/GTP-binding protein	CDIF101085_00232	ATP/GTP-binding protein
CDIF630erm_00230	3-methyl-2-oxobutanoate dehydrogenase (ferredoxin), gamma subunit (ferredoxin)	CDIF27147_00234	ferredoxin	CDIF29020_00233	ferredoxin	CDIF29747_00233	ferredoxin	CDIF101085_00233	ferredoxin
CDIF630erm_00231	3-methyl-2-oxobutanoate dehydrogenase (ferredoxin), beta subunit	CDIF27147_00235	2-ketoisovalerate ferredoxin reductase	CDIF29020_00234	2-ketoisovalerate ferredoxin reductase	CDIF29747_00234	2-ketoisovalerate ferredoxin reductase	CDIF101085_00234	2-ketoisovalerate ferredoxin reductase
CDIF630erm_00232	3-methyl-2-oxobutanoate dehydrogenase (ferredoxin), alpha subunit	CDIF27147_00236	subunit of oxidoreductase	CDIF29020_00235	subunit of oxidoreductase	CDIF29747_00235	subunit of oxidoreductase	CDIF101085_00235	subunit of oxidoreductase
CDIF630erm_00233	3-methyl-2-oxobutanoate dehydrogenase (ferredoxin), alpha subunit N-terminal region	CDIF27147_00237	subunit of oxidoreductase	CDIF29020_00236	subunit of oxidoreductase	CDIF29747_00236	subunit of oxidoreductase	CDIF101085_00236	subunit of oxidoreductase
CDIF630erm_00234	phosphoglucosamine mutase	CDIF27147_00238	phosphoglucomutase/phosphomannomutase mutase	CDIF29020_00237	phosphoglucomutase/phosphomannomutase mutase	CDIF29747_00237	phosphoglucomutase/phosphomannomutase mutase	CDIF101085_00237	phosphoglucomutase/phosphomannomutase mutase
CDIF630erm_00236	glucosamine--fructose-6-phosphate aminotransferase [isomerizing]	CDIF27147_00240	glucosamine--fructose-6-phosphate aminotransferase	CDIF29020_00239	glucosamine--fructose-6-phosphate aminotransferase	CDIF29747_00239	glucosamine--fructose-6-phosphate aminotransferase	CDIF101085_00239	glucosamine--fructose-6-phosphate aminotransferase
CDIF630erm_00237	thiosulfate sulfurtransferase	CDIF27147_00241	thiosulfate sulfurtransferase	CDIF29020_00240	thiosulfate sulfurtransferase	CDIF29747_00240	thiosulfate sulfurtransferase	CDIF101085_00240	thiosulfate sulfurtransferase
CDIF630erm_00238	predicted cleavage at residue 24	CDIF27147_00242	predicted cleavage at residue 24	CDIF29020_00241	predicted cleavage at residue 24	CDIF29747_00241	predicted cleavage at residue 24	CDIF101085_00241	predicted cleavage at residue 24
CDIF630erm_00239	UDP-N-acetylglucosamine 1-carboxyvinyltransferase	CDIF27147_00243	UDP-N-acetylglucosamine 1-carboxyvinyltransferase	CDIF29020_00242	UDP-N-acetylglucosamine 1-carboxyvinyltransferase	CDIF29747_00242	UDP-N-acetylglucosamine 1-carboxyvinyltransferase	CDIF101085_00242	UDP-N-acetylglucosamine 1-carboxyvinyltransferase
CDIF630erm_00240	predicted cleavage at residue 33	CDIF27147_00244	predicted cleavage at residue 33	CDIF29020_00243	predicted cleavage at residue 33	CDIF29747_00243	predicted cleavage at residue 33	CDIF101085_00243	predicted cleavage at residue 33
CDIF630erm_00241	putative cell wall endopeptidase	CDIF27147_00245	cell wall endopeptidase	CDIF29020_00244	cell wall endopeptidase	CDIF29747_00244	cell wall endopeptidase	CDIF101085_00244	cell wall endopeptidase
CDIF630erm_00242	stage III sporulation protein D	CDIF27147_00246	stage III sporulation protein D	CDIF29020_00245	stage III sporulation protein D	CDIF29747_00245	stage III sporulation protein D	CDIF101085_00245	stage III sporulation protein D
CDIF630erm_00243	rod shape-determining protein MreB	CDIF27147_00247	rod shape-determining protein Mbl	CDIF29020_00246	rod shape-determining protein Mbl	CDIF29747_00246	rod shape-determining protein Mbl	CDIF101085_00246	rod shape-determining protein Mbl
CDIF630erm_00244	(3R)-hydroxymyristoyl-[acyl-carrier-protein] dehydratase	CDIF27147_00248	(3R)-hydroxymyristoyl-ACP dehydratase	CDIF29020_00247	(3R)-hydroxymyristoyl-ACP dehydratase	CDIF29747_00247	(3R)-hydroxymyristoyl-ACP dehydratase	CDIF101085_00247	(3R)-hydroxymyristoyl-ACP dehydratase
CDIF630erm_00245	putative sporulation protein yyac	CDIF27147_00249	sporulation protein YyaC	CDIF29020_00248	sporulation protein YyaC	CDIF29747_00248	sporulation protein YyaC	CDIF101085_00248	sporulation protein YyaC
CDIF630erm_00247	S-adenosylmethionine synthetase	CDIF27147_00251	S-adenosylmethionine synthetase	CDIF29020_00250	S-adenosylmethionine synthetase	CDIF29747_00250	S-adenosylmethionine synthetase	CDIF101085_00250	S-adenosylmethionine synthetase
CDIF630erm_00248	putative membrane protein	CDIF27147_00252	membrane protein	CDIF29020_00251	membrane protein	CDIF29747_00251	membrane protein	CDIF101085_00251	membrane protein
CDIF630erm_00249	ATP-dependent RecD-like DNA helicase	CDIF27147_00253	DNA-binding protein	CDIF29020_00252	DNA-binding protein	CDIF29747_00252	DNA-binding protein	CDIF101085_00252	DNA-binding protein
CDIF630erm_00250	putative phosphoribosyl transferase	CDIF27147_00254	phosphoribosyl transferase	CDIF29020_00253	phosphoribosyl transferase	CDIF29747_00253	phosphoribosyl transferase	CDIF101085_00253	phosphoribosyl transferase
CDIF630erm_00251	transcription antiterminator, PTS operon regulator	CDIF27147_00255	transcription antiterminator	CDIF29020_00254	transcription antiterminator	CDIF29747_00254	transcription antiterminator	CDIF101085_00254	transcription antiterminator
CDIF630erm_00252	PTS system, lactose/cellobiose-family IIA component	CDIF27147_00256	PTS system transporter subunit IIA	CDIF29020_00255	PTS system transporter subunit IIA	CDIF29747_00255	PTS system transporter subunit IIA	CDIF101085_00255	PTS system transporter subunit IIA
CDIF630erm_00253	PTS system, lactose/cellobiose-family IIB component	CDIF27147_00257	PTS system transporter subunit IIB	CDIF29020_00256	PTS system transporter subunit IIB	CDIF29747_00256	PTS system transporter subunit IIB	CDIF101085_00256	PTS system transporter subunit IIB
CDIF630erm_00254	PTS system, lactose/cellobiose-family IIC component	CDIF27147_00258	PTS system transporter subunit IIC	CDIF29020_00257	PTS system transporter subunit IIC	CDIF29747_00257	PTS system transporter subunit IIC	CDIF101085_00257	PTS system transporter subunit IIC
CDIF630erm_00255	uncharacterized protein, selenoprotein B-like	CDIF27147_00259	glycine reductase complex component b gamma subunit	CDIF29020_00258	glycine reductase complex component b gamma subunit	CDIF29747_00258	glycine reductase complex component b gamma subunit	CDIF101085_00258	glycine reductase complex component b gamma subunit
CDIF630erm_00256	putative nucleophile aminohydrolase	CDIF27147_00260	glycosylasparaginase	CDIF29020_00259	glycosylasparaginase	CDIF29747_00259	glycosylasparaginase	CDIF101085_00259	glycosylasparaginase
CDIF630erm_00257	peptidase M20A, peptidase V-related	CDIF27147_00261	peptidase	CDIF29020_00260	peptidase	CDIF29747_00260	peptidase	CDIF101085_00260	peptidase
CDIF630erm_00258	copper homeostasis protein	CDIF27147_00262	copper homeostasis protein	CDIF29020_00261	copper homeostasis protein	CDIF29747_00261	copper homeostasis protein	CDIF101085_00261	copper homeostasis protein
CDIF630erm_00259	putative RNA-binding protein	CDIF27147_00263	RNA-binding protein	CDIF29020_00262	RNA-binding protein	CDIF29747_00262	RNA-binding protein	CDIF101085_00262	RNA-binding protein
CDIF630erm_00260	protein translocase subunit SecA1	CDIF27147_00264	preprotein translocase SecA subunit	CDIF29020_00263	preprotein translocase SecA subunit	CDIF29747_00263	preprotein translocase SecA subunit	CDIF101085_00263	preprotein translocase SecA subunit
CDIF630erm_00262	peptide chain release factor 2 (RF-2)	CDIF27147_00266	peptide chain release factor 2	CDIF29020_00264	peptide chain release factor 2	CDIF29747_00264	peptide chain release factor 2	CDIF101085_00264	peptide chain release factor 2
CDIF630erm_00263	putative S1 RNA-binding domain-containing protein	CDIF27147_00267	RNA-binding protein	CDIF29020_00265	RNA-binding protein	CDIF29747_00265	RNA-binding protein	CDIF101085_00265	RNA-binding protein
CDIF630erm_00264	putative metal-dependent hydrolase	CDIF27147_00268	amidohydrolase	CDIF29020_00266	amidohydrolase	CDIF29747_00266	amidohydrolase	CDIF101085_00266	amidohydrolase
CDIF630erm_00266	riboflavin transporter	CDIF27147_00270	riboflavin transporter	CDIF29020_00268	riboflavin transporter	CDIF29747_00268	riboflavin transporter	CDIF101085_00268	riboflavin transporter
CDIF630erm_00267	uncharacterized protein	CDIF27147_00271	hypothetical protein	CDIF29020_00269	hypothetical protein	CDIF29747_00269	hypothetical protein	CDIF101085_00269	hypothetical protein
CDIF630erm_00268	tRNA threonylcarbamoyladenosine biosynthesis protein TsaE	CDIF27147_00272	ATP/GTP hydrolase	CDIF29020_00270	ATP/GTP hydrolase	CDIF29747_00270	ATP/GTP hydrolase	CDIF101085_00270	ATP/GTP hydrolase
CDIF630erm_00269	tRNA threonylcarbamoyladenosine biosynthesis protein TsaB	CDIF27147_00273	glycoprotease	CDIF29020_00271	glycoprotease	CDIF29747_00271	glycoprotease	CDIF101085_00271	glycoprotease
CDIF630erm_00270	putative alanine acetyltransferase, ribosomal family	CDIF27147_00274	ribosomal-protein-alanine acetyltransferase	CDIF29020_00272	ribosomal-protein-alanine acetyltransferase	CDIF29747_00272	ribosomal-protein-alanine acetyltransferase	CDIF101085_00272	ribosomal-protein-alanine acetyltransferase
CDIF630erm_00271	tRNA N6-adenosine threonylcarbamoyltransferase	CDIF27147_00275	DNA-binding/iron metalloprotein/AP endonuclease	CDIF29020_00273	DNA-binding/iron metalloprotein/AP endonuclease	CDIF29747_00273	DNA-binding/iron metalloprotein/AP endonuclease	CDIF101085_00273	DNA-binding/iron metalloprotein/AP endonuclease
CDIF630erm_00272	4-hydroxyphenylacetate decarboxylase large subunit	CDIF27147_00276	4-hydroxyphenylacetate decarboxylase, catalytic subunit	CDIF29020_00274	4-hydroxyphenylacetate decarboxylase, catalytic subunit	CDIF29747_00274	4-hydroxyphenylacetate decarboxylase, catalytic subunit	CDIF101085_00274	4-hydroxyphenylacetate decarboxylase, catalytic subunit
CDIF630erm_00273	4-hydroxyphenylacetate decarboxylase small subunit	CDIF27147_00277	4-hydroxyphenylacetate decarboxylase, regulatory subunit	CDIF29020_00275	4-hydroxyphenylacetate decarboxylase, regulatory subunit	CDIF29747_00275	4-hydroxyphenylacetate decarboxylase, regulatory subunit	CDIF101085_00275	4-hydroxyphenylacetate decarboxylase, regulatory subunit
CDIF630erm_00274	4-hydroxyphenylacetate decarboxylase activating subunit	CDIF27147_00278	4-hydroxyphenylacetate decarboxylase activating subunit	CDIF29020_00276	4-hydroxyphenylacetate decarboxylase activating subunit	CDIF29747_00276	4-hydroxyphenylacetate decarboxylase activating subunit	CDIF101085_00276	4-hydroxyphenylacetate decarboxylase activating subunit
CDIF630erm_00278	putative enzyme, glyoxalase family	CDIF27147_00281	glyoxalase	CDIF29020_00278	glyoxalase	CDIF29747_00278	glyoxalase	CDIF101085_00278	glyoxalase
CDIF630erm_00289	putative cyclic nucleotide-binding protein	CDIF27147_00292	cyclic nucleotide-binding protein	CDIF29020_00282	cyclic nucleotide-binding protein	CDIF29747_00282	cyclic nucleotide-binding protein	CDIF101085_00282	cyclic nucleotide-binding protein
CDIF630erm_00290	putative drug/sodium antiporter, MatE family	CDIF27147_00293	drug/sodium antiporter	CDIF29020_00283	drug/sodium antiporter	CDIF29747_00283	drug/sodium antiporter	CDIF101085_00283	drug/sodium antiporter
CDIF630erm_00291	ABC-type transport system, ATP-binding protein	CDIF27147_00294	ABC transporter ATP-binding protein	CDIF29020_00284	ABC transporter ATP-binding protein	CDIF29747_00284	ABC transporter ATP-binding protein	CDIF101085_00284	ABC transporter ATP-binding protein
CDIF630erm_00292	transcriptional regulator, redox-sensing repressor Rex	CDIF27147_00295	redox-sensing transcriptional repressor Rex	CDIF29020_00285	redox-sensing transcriptional repressor Rex	CDIF29747_00285	redox-sensing transcriptional repressor Rex	CDIF101085_00285	redox-sensing transcriptional repressor Rex
CDIF630erm_00293	uncharacterized protein, FmdE-family	CDIF27147_00296	formylmethanofuran dehydrogenase subunit E	CDIF29020_00286	formylmethanofuran dehydrogenase subunit E	CDIF29747_00286	formylmethanofuran dehydrogenase subunit E	CDIF101085_00286	formylmethanofuran dehydrogenase subunit E
CDIF630erm_00294	ferredoxin	CDIF27147_00297	ferredoxin	CDIF29020_00287	ferredoxin	CDIF29747_00287	ferredoxin	CDIF101085_00287	ferredoxin
CDIF630erm_00295	predicted cleavage at residue 33	CDIF27147_00298	predicted cleavage at residue 33	CDIF29020_00288	predicted cleavage at residue 33	CDIF29747_00288	predicted cleavage at residue 33	CDIF101085_00288	predicted cleavage at residue 33
CDIF630erm_00296	putative CO dehydrogenase (NAD), catalytic subunit	CDIF27147_00299	oxidoreductase, acetyl-CoA synthase subunit	CDIF29020_00289	oxidoreductase, acetyl-CoA synthase subunit	CDIF29747_00289	oxidoreductase, acetyl-CoA synthase subunit	CDIF101085_00289	oxidoreductase, acetyl-CoA synthase subunit
CDIF630erm_00297	putative CO dehydrogenase (NAD), electron transport subunit	CDIF27147_00300	oxidoreductase, electron transfer subunit	CDIF29020_00290	oxidoreductase, electron transfer subunit	CDIF29747_00290	oxidoreductase, electron transfer subunit	CDIF101085_00290	oxidoreductase, electron transfer subunit
CDIF630erm_00298	putative CO dehydrogenase (NAD), NADH dehydrogenase subunit	CDIF27147_00301	oxidoreductase, NAD/FAD binding subunit	CDIF29020_00291	oxidoreductase, NAD/FAD binding subunit	CDIF29747_00291	oxidoreductase, NAD/FAD binding subunit	CDIF101085_00291	oxidoreductase, NAD/FAD binding subunit
CDIF630erm_00299	cyclopropane-fatty-acyl-phospholipid synthase	CDIF27147_00302	cyclopropane-fatty-acyl-phospholipid synthase	CDIF29020_00292	cyclopropane-fatty-acyl-phospholipid synthase	CDIF29747_00292	cyclopropane-fatty-acyl-phospholipid synthase	CDIF101085_00292	cyclopropane-fatty-acyl-phospholipid synthase
CDIF630erm_02805,CDIF630erm_02021,CDIF630erm_01908,CDIF630erm_01842,CDIF630erm_01740,CDIF630erm_01665,CDIF630erm_01468,CDIF630erm_00935	transposase-like protein B	CDIF27147_03833,CDIF27147_03251,CDIF27147_03130,CDIF27147_03006,CDIF27147_02779,CDIF27147_02140,CDIF27147_01514,CDIF27147_01126,CDIF27147_00983,CDIF27147_00966,CDIF27147_00855,CDIF27147_00679,CDIF27147_00645,CDIF27147_00514	transposase-like protein B	CDIF29020_03514,CDIF29020_03361,CDIF29020_03208,CDIF29020_03155,CDIF29020_03031,CDIF29020_02951,CDIF29020_02738,CDIF29020_02720,CDIF29020_02370,CDIF29020_01806,CDIF29020_01782,CDIF29020_01684,CDIF29020_01339,CDIF29020_00934,CDIF29020_00931,CDIF29020_00909,CDIF29020_00783,CDIF29020_00767,CDIF29020_00659,CDIF29020_00368,CDIF29020_00318,CDIF29020_00294	transposase-like protein B	CDIF29747_03428,CDIF29747_03275,CDIF29747_03122,CDIF29747_03069,CDIF29747_02946,CDIF29747_02866,CDIF29747_02670,CDIF29747_02652,CDIF29747_02286,CDIF29747_01762,CDIF29747_01738,CDIF29747_01656,CDIF29747_01296,CDIF29747_00893,CDIF29747_00890,CDIF29747_00868,CDIF29747_00742,CDIF29747_00726,CDIF29747_00619,CDIF29747_00368,CDIF29747_00318,CDIF29747_00294	transposase-like protein B	CDIF101085_00294,CDIF101085_03510,CDIF101085_03365,CDIF101085_03210,CDIF101085_03157,CDIF101085_02949,CDIF101085_02866,CDIF101085_02670,CDIF101085_02651,CDIF101085_02302,CDIF101085_01784,CDIF101085_01760,CDIF101085_01677,CDIF101085_01304,CDIF101085_00903,CDIF101085_00900,CDIF101085_00878,CDIF101085_00752,CDIF101085_00736,CDIF101085_00657,CDIF101085_00394,CDIF101085_00319	transposase-like protein B
CDIF630erm_00300	putative ATPase	CDIF27147_00303	ATP-binding protein	CDIF29020_00295	ATP-binding protein	CDIF29747_00295	ATP-binding protein	CDIF101085_00295	ATP-binding protein
CDIF630erm_00301	glutamate dehydrogenase	CDIF27147_00304	NAD-specific glutamate dehydrogenase	CDIF29020_00296	NAD-specific glutamate dehydrogenase	CDIF29747_00296	NAD-specific glutamate dehydrogenase	CDIF101085_00296	NAD-specific glutamate dehydrogenase
CDIF630erm_00303	putative membrane-associated metalloprotease, M56 family	CDIF27147_00306	membrane-associated metalloprotease	CDIF29020_00297	membrane-associated metalloprotease	CDIF29747_00297	membrane-associated metalloprotease	CDIF101085_00297	membrane-associated metalloprotease
CDIF630erm_00304	predicted cleavage at residue 25	CDIF27147_00307	predicted cleavage at residue 25	CDIF29020_00298	predicted cleavage at residue 25	CDIF29747_00298	predicted cleavage at residue 25	CDIF101085_00298	predicted cleavage at residue 25
CDIF630erm_00305	aspartate carbamoyltransferase	CDIF27147_00308	aspartate carbamoyltransferase catalytic chain	CDIF29020_00299	aspartate carbamoyltransferase catalytic chain	CDIF29747_00299	aspartate carbamoyltransferase catalytic chain	CDIF101085_00299	aspartate carbamoyltransferase catalytic chain
CDIF630erm_00306	dihydroorotate dehydrogenase (NAD+), electron transfer subunit	CDIF27147_00309	dihydroorotate dehydrogenase electron transfer subunit	CDIF29020_00300	dihydroorotate dehydrogenase electron transfer subunit	CDIF29747_00300	dihydroorotate dehydrogenase electron transfer subunit	CDIF101085_00300	dihydroorotate dehydrogenase electron transfer subunit
CDIF630erm_00307	dihydroorotate dehydrogenase (NAD+), catalytic subunit	CDIF27147_00310	dihydroorotate dehydrogenase 1B	CDIF29020_00301	dihydroorotate dehydrogenase 1B	CDIF29747_00301	dihydroorotate dehydrogenase 1B	CDIF101085_00301	dihydroorotate dehydrogenase 1B
CDIF630erm_00308	orotate phosphoribosyltransferase	CDIF27147_00311	orotate phosphoribosyltransferase	CDIF29020_00302	orotate phosphoribosyltransferase	CDIF29747_00302	orotate phosphoribosyltransferase	CDIF101085_00302	orotate phosphoribosyltransferase
CDIF630erm_00309	putative 2-dehydropantoate 2-reductase	CDIF27147_00312	ketopantoate reductase	CDIF29020_00303	ketopantoate reductase	CDIF29747_00303	ketopantoate reductase	CDIF101085_00303	ketopantoate reductase
CDIF630erm_00310	transcriptional regulator, LysR family	CDIF27147_00313	LysR family transcriptional regulator	CDIF29020_00304	LysR family transcriptional regulator	CDIF29747_00304	LysR family transcriptional regulator	CDIF101085_00304	LysR family transcriptional regulator
CDIF630erm_00311	putative membrane protein	CDIF27147_00314	membrane protein	CDIF29020_00305	membrane protein	CDIF29747_00305	membrane protein	CDIF101085_00305	membrane protein
CDIF630erm_00312	putative 8-oxoguanine-DNA-glycosylase	CDIF27147_00315	DNA glycosylase	CDIF29020_00306	DNA glycosylase	CDIF29747_00306	DNA glycosylase	CDIF101085_00306	DNA glycosylase
CDIF630erm_00313	cardiolipin synthase	CDIF27147_00316	cardiolipin synthetase	CDIF29020_00307	cardiolipin synthetase	CDIF29747_00307	cardiolipin synthetase	CDIF101085_00307	cardiolipin synthetase
CDIF630erm_00314	10 kDa chaperonin	CDIF27147_00317	10 kDa chaperonin	CDIF29020_00308	10 kDa chaperonin	CDIF29747_00308	10 kDa chaperonin	CDIF101085_00308	10 kDa chaperonin
CDIF630erm_00315	60 kDa chaperonin	CDIF27147_00318	60 kDa chaperonin	CDIF29020_00309	60 kDa chaperonin	CDIF29747_00309	60 kDa chaperonin	CDIF101085_00309	60 kDa chaperonin
CDIF630erm_00316	Ni2+ loading protein for larE	CDIF27147_00319	NCAIR mutase-like protein	CDIF29020_00310	NCAIR mutase-like protein	CDIF29747_00310	NCAIR mutase-like protein	CDIF101085_00310	NCAIR mutase-like protein
CDIF630erm_00317	Ni2+ carrier LarC	CDIF27147_00320	hypothetical protein	CDIF29020_00311	hypothetical protein	CDIF29747_00311	hypothetical protein	CDIF101085_00311	hypothetical protein
CDIF630erm_00320	GMP synthase (glutamine-hydrolysing)	CDIF27147_00323	GMP synthase	CDIF29020_00314	GMP synthase	CDIF29747_00314	GMP synthase	CDIF101085_00314	GMP synthase
CDIF630erm_00321	putative 5'-nucleotidase	CDIF27147_00324	membrane-associated nucleotidase	CDIF29020_00319	membrane-associated nucleotidase	CDIF29747_00319	membrane-associated nucleotidase	CDIF101085_00320	membrane-associated nucleotidase
CDIF630erm_00323	putative chromate transporter	CDIF27147_00327	chromate transporter	CDIF29020_00322	chromate transporter	CDIF29747_00322	chromate transporter	CDIF101085_00323	chromate transporter
CDIF630erm_04119	recombinase site-specific resolvase family Tn5397, CTn3	CDIF27147_03262,CDIF27147_01993	conjugative transposon site-specific recombinase	CDIF29020_02004	conjugative transposon site-specific recombinase	CDIF29747_01918	conjugative transposon site-specific recombinase	CDIF101085_00324	recombinase
CDIF630erm_00325	putative UvrABC system protein A 1	CDIF27147_00328	DNA repair protein	CDIF29020_00324	DNA repair protein	CDIF29747_00324	DNA repair protein	CDIF101085_00349	DNA repair protein
CDIF630erm_00327	transcription antiterminator, PTS operon regulator	CDIF27147_00330	transcription antiterminator	CDIF29020_00326	transcription antiterminator	CDIF29747_00326	transcription antiterminator	CDIF101085_00352	transcription antiterminator
CDIF630erm_00328	PTS system, fructose-like IIA component	CDIF27147_00331	PTS system transporter subunit IIA	CDIF29020_00327	PTS system transporter subunit IIA	CDIF29747_00327	PTS system transporter subunit IIA	CDIF101085_00353	PTS system transporter subunit IIA
CDIF630erm_00329	PTS system, fructose-like IIC component	CDIF27147_00332	fructose-like permease EIIC subunit 2	CDIF29020_00328	fructose-like permease EIIC subunit 2	CDIF29747_00328	fructose-like permease EIIC subunit 2	CDIF101085_00354	fructose-like permease EIIC subunit 2
CDIF630erm_00330	PTS system, fructose-like IIB component	CDIF27147_00333	PTS system fructose-like transporter subunit EIIB	CDIF29020_00329	PTS system fructose-like transporter subunit EIIB	CDIF29747_00329	PTS system fructose-like transporter subunit EIIB	CDIF101085_00355	PTS system fructose-like transporter subunit EIIB
CDIF630erm_00331	uncharacterized protein, GatZ/KbaZ-like	CDIF27147_00334	sugar-phosphate kinase	CDIF29020_00330	sugar-phosphate kinase	CDIF29747_00330	sugar-phosphate kinase	CDIF101085_00356	sugar-phosphate kinase
CDIF630erm_00332	putative hydrolase, HAD superfamily, subfamily IA	CDIF27147_00335	hydrolase	CDIF29020_00331	hydrolase	CDIF29747_00331	hydrolase	CDIF101085_00357	hydrolase
CDIF630erm_00335	putative spore coat protein	CDIF27147_00336	spore coat protein	CDIF29020_00332	spore coat protein	CDIF29747_00332	spore coat protein	CDIF101085_00358	spore coat protein
CDIF630erm_00336	uncharacterized protein	CDIF27147_00337	hypothetical protein	CDIF29020_00333	hypothetical protein	CDIF29747_00333	hypothetical protein	CDIF101085_00359	hypothetical protein
CDIF630erm_00339	putative nitroreductase-like oxidoreductase	CDIF27147_00338	nitroreductase	CDIF29020_00334	nitroreductase	CDIF29747_00334	nitroreductase	CDIF101085_00360	nitroreductase
CDIF630erm_00340	5-(carboxyamino)imidazole ribonucleotide mutase	CDIF27147_00339	phosphoribosylaminoimidazole carboxylase catalytic subunit	CDIF29020_00335	phosphoribosylaminoimidazole carboxylase catalytic subunit	CDIF29747_00335	phosphoribosylaminoimidazole carboxylase catalytic subunit	CDIF101085_00361	phosphoribosylaminoimidazole carboxylase catalytic subunit
CDIF630erm_00341	phosphoribosylaminoimidazole-succinocarboxamide synthase	CDIF27147_00340	phosphoribosylaminoimidazole-succinocarboxamide synthase	CDIF29020_00336	phosphoribosylaminoimidazole-succinocarboxamide synthase	CDIF29747_00336	phosphoribosylaminoimidazole-succinocarboxamide synthase	CDIF101085_00362	phosphoribosylaminoimidazole-succinocarboxamide synthase
CDIF630erm_00342	amidophosphoribosyltransferase	CDIF27147_00341	amidophosphoribosyltransferase	CDIF29020_00337	amidophosphoribosyltransferase	CDIF29747_00337	amidophosphoribosyltransferase	CDIF101085_00363	amidophosphoribosyltransferase
CDIF630erm_00343	phosphoribosylformylglycinamidine cyclo-ligase	CDIF27147_00342	phosphoribosylformylglycinamidine cyclo-ligase	CDIF29020_00338	phosphoribosylformylglycinamidine cyclo-ligase	CDIF29747_00338	phosphoribosylformylglycinamidine cyclo-ligase	CDIF101085_00364	phosphoribosylformylglycinamidine cyclo-ligase
CDIF630erm_00344	phosphoribosylglycinamide formyltransferase	CDIF27147_00343	phosphoribosylglycinamide formyltransferase	CDIF29020_00339	phosphoribosylglycinamide formyltransferase	CDIF29747_00339	phosphoribosylglycinamide formyltransferase	CDIF101085_00365	phosphoribosylglycinamide formyltransferase
CDIF630erm_00345	bifunctional phosphoribosylaminoimidazolecarboxamide	CDIF27147_00344	bifunctional phosphoribosylaminoimidazolecarboxamide	CDIF29020_00340	bifunctional phosphoribosylaminoimidazolecarboxamide	CDIF29747_00340	bifunctional phosphoribosylaminoimidazolecarboxamide	CDIF101085_00366	bifunctional phosphoribosylaminoimidazolecarboxamide
CDIF630erm_00346	phosphoribosylamine--glycine ligase	CDIF27147_00345	phosphoribosylamine--glycine ligase	CDIF29020_00341	phosphoribosylamine--glycine ligase	CDIF29747_00341	phosphoribosylamine--glycine ligase	CDIF101085_00367	phosphoribosylamine--glycine ligase
CDIF630erm_00347	phosphoribosylformylglycinamidine synthase	CDIF27147_00346	formylglycinamidine ribonucleotide synthetase	CDIF29020_00342	formylglycinamidine ribonucleotide synthetase	CDIF29747_00342	formylglycinamidine ribonucleotide synthetase	CDIF101085_00368	formylglycinamidine ribonucleotide synthetase
CDIF630erm_00348	putative lytic transglycosylase	CDIF27147_00351	transglycosylase	CDIF29020_00347	transglycosylase	CDIF29747_00347	transglycosylase	CDIF101085_00373	transglycosylase
CDIF630erm_00349	hypothetical protein	CDIF27147_00352	hypothetical protein	CDIF29020_00348	hypothetical protein	CDIF29747_00348	hypothetical protein	CDIF101085_00374	hypothetical protein
CDIF630erm_00350	flagellar motor switch protein FliN	CDIF27147_00353	flagellar motor switch protein	CDIF29020_00349	flagellar motor switch protein	CDIF29747_00349	flagellar motor switch protein	CDIF101085_00375	flagellar motor switch protein
CDIF630erm_00351	negative regulator of flagellin synthesis (anti-sigma-d factor)	CDIF27147_00354	negative regulator of flagellin synthesis (anti-sigma-d factor)	CDIF29020_00350	negative regulator of flagellin synthesis (anti-sigma-d factor)	CDIF29747_00350	negative regulator of flagellin synthesis (anti-sigma-d factor)	CDIF101085_00376	negative regulator of flagellin synthesis (anti-sigma-d factor)
CDIF630erm_00352	putative flagellar biosynthesis protein	CDIF27147_00355	flagellar biosynthesis protein	CDIF29020_00351	flagellar biosynthesis protein	CDIF29747_00351	flagellar biosynthesis protein	CDIF101085_00377	flagellar biosynthesis protein
CDIF630erm_00353	flagellar hook-associated protein FlgK (or HAP1)	CDIF27147_00356	flagellar hook-associated protein	CDIF29020_00352	flagellar hook-associated protein	CDIF29747_00352	flagellar hook-associated protein	CDIF101085_00378	flagellar hook-associated protein
CDIF630erm_00354	flagellar hook-associated protein FlgL (or HAP3)	CDIF27147_00357	flagellar hook-associated protein	CDIF29020_00353	flagellar hook-associated protein	CDIF29747_00353	flagellar hook-associated protein	CDIF101085_00379	flagellar hook-associated protein
CDIF630erm_00355	flagellar assembly factor FliW	CDIF27147_00358	flagellar assembly protein FliW	CDIF29020_00354	flagellar assembly protein FliW	CDIF29747_00354	flagellar assembly protein FliW	CDIF101085_00380	flagellar assembly protein FliW
CDIF630erm_00356	carbon storage regulator CsrA	CDIF27147_00359	carbon storage regulator	CDIF29020_00355	carbon storage regulator	CDIF29747_00355	carbon storage regulator	CDIF101085_00381	carbon storage regulator
CDIF630erm_00357	flagellar protein FliS	CDIF27147_00360	flagellar protein FliS	CDIF29020_00356	flagellar protein FliS	CDIF29747_00356	flagellar protein FliS	CDIF101085_00382	flagellar protein FliS
CDIF630erm_00358	flagellar protein FliS	CDIF27147_00361	flagellar protein	CDIF29020_00357	flagellar protein	CDIF29747_00357	flagellar protein	CDIF101085_00383	flagellar protein
CDIF630erm_00359	flagellar hook-associated protein 2 FliD (or HAP2)	CDIF27147_00362	flagellar cap protein	CDIF29020_00358	flagellar cap protein	CDIF29747_00358	flagellar cap protein	CDIF101085_00384	flagellar cap protein
CDIF630erm_00360	flagellar protein FliT	CDIF27147_00363	Flagellar protein FliT	CDIF29020_00359	Flagellar protein FliT	CDIF29747_00359	Flagellar protein FliT	CDIF101085_00385	Flagellar protein FliT
CDIF630erm_00361	flagellin C	CDIF27147_00364	flagellin subunit	CDIF29020_00360	flagellin subunit	CDIF29747_00360	flagellin subunit	CDIF101085_00386	flagellin subunit
CDIF630erm_00362	flagellin N-acetylglucosamine transferase	CDIF27147_00365	glycosyltransferase	CDIF29020_00361	glycosyltransferase	CDIF29747_00361	glycosyltransferase	CDIF101085_00387	glycosyltransferase
CDIF630erm_00396	tetratricopeptide repeat protein	CDIF27147_00402	multiprotein complex assembly protein	CDIF29020_00369	multiprotein complex assembly protein	CDIF29747_00369	multiprotein complex assembly protein	CDIF101085_00395	multiprotein complex assembly protein
CDIF630erm_00397	heat shock protein HtpG	CDIF27147_00403	heat shock protein 90	CDIF29020_00370	heat shock protein 90	CDIF29747_00370	heat shock protein 90	CDIF101085_00396	heat shock protein 90
CDIF630erm_00398	putative iron-containing alcohol dehydrogenase	CDIF27147_00404	1,3-propanediol dehydrogenase	CDIF29020_00371	1,3-propanediol dehydrogenase	CDIF29747_00371	1,3-propanediol dehydrogenase	CDIF101085_00397	1,3-propanediol dehydrogenase
CDIF630erm_00399	spore photoproduct (thymine dimer) lyase	CDIF27147_00405	spore photoproduct lyase	CDIF29020_00372	spore photoproduct lyase	CDIF29747_00372	spore photoproduct lyase	CDIF101085_00398	spore photoproduct lyase
CDIF630erm_00400	transcriptional regulator, AraC family	CDIF27147_00406	AraC family transcription regulator	CDIF29020_00373	AraC family transcription regulator	CDIF29747_00373	AraC family transcription regulator	CDIF101085_00399	AraC family transcription regulator
CDIF630erm_00401	hypothetical protein	CDIF27147_00407	hypothetical protein	CDIF29020_00374	hypothetical protein	CDIF29747_00374	hypothetical protein	CDIF101085_00400	hypothetical protein
CDIF630erm_00402	transcriptional regulator, hxlR family	CDIF27147_00408	transcriptional regulator	CDIF29020_00375	transcriptional regulator	CDIF29747_00375	transcriptional regulator	CDIF101085_00401	transcriptional regulator
CDIF630erm_00403	pyridoxamine 5'-phosphate oxidase family protein	CDIF27147_00409	NimC/NimA family protein	CDIF29020_00376	NimC/NimA family protein	CDIF29747_00376	NimC/NimA family protein	CDIF101085_00402	NimC/NimA family protein
CDIF630erm_00404	hypothetical protein	CDIF27147_00410	hypothetical protein	CDIF29020_00377	hypothetical protein	CDIF29747_00377	hypothetical protein	CDIF101085_00403	hypothetical protein
CDIF630erm_00406	putative PHP hydrolase	CDIF27147_00411	hydrolase	CDIF29020_00378	hydrolase	CDIF29747_00378	hydrolase	CDIF101085_00404	hydrolase
CDIF630erm_00407	transcription antiterminator, PTS operon regulator	CDIF27147_00412	transcription antiterminator	CDIF29020_00379	transcription antiterminator	CDIF29747_00379	transcription antiterminator	CDIF101085_00405	transcription antiterminator
CDIF630erm_00408	PTS system, mannose-type IIA component	CDIF27147_00413	PTS system transporter subunit IIA	CDIF29020_00380	PTS system transporter subunit IIA	CDIF29747_00380	PTS system transporter subunit IIA	CDIF101085_00406	PTS system transporter subunit IIA
CDIF630erm_00409	PTS system, mannose-type IIB component	CDIF27147_00414	PTS system transporter subunit IIB	CDIF29020_00381	PTS system transporter subunit IIB	CDIF29747_00381	PTS system transporter subunit IIB	CDIF101085_00407	PTS system transporter subunit IIB
CDIF630erm_00410	PTS system, mannose-type IIA component	CDIF27147_00415	PTS system transporter subunit IIA	CDIF29020_00382	PTS system transporter subunit IIA	CDIF29747_00382	PTS system transporter subunit IIA	CDIF101085_00408	PTS system transporter subunit IIA
CDIF630erm_00411	PTS system, mannose-type IIB component	CDIF27147_00416	PTS system transporter subunit IIB	CDIF29020_00383	PTS system transporter subunit IIB	CDIF29747_00383	PTS system transporter subunit IIB	CDIF101085_00409	PTS system transporter subunit IIB
CDIF630erm_00412	PTS system, mannose-type IIC component	CDIF27147_00417	PTS system transporter subunit IIC	CDIF29020_00384	PTS system transporter subunit IIC	CDIF29747_00384	PTS system transporter subunit IIC	CDIF101085_00410	PTS system transporter subunit IIC
CDIF630erm_00413	PTS system, mannose-type IID component	CDIF27147_00418	PTS system transporter subunit IID	CDIF29020_00385	PTS system transporter subunit IID	CDIF29747_00385	PTS system transporter subunit IID	CDIF101085_00411	PTS system transporter subunit IID
CDIF630erm_00414	putative L-2-amino-thiazoline-4-carboxylic acid hydrolase	CDIF27147_00419	hypothetical protein	CDIF29020_00386	hypothetical protein	CDIF29747_00386	hypothetical protein	CDIF101085_00412	hypothetical protein
CDIF630erm_00415	putative peptidase, M20A family	CDIF27147_00420	peptidase	CDIF29020_00387	peptidase	CDIF29747_00387	peptidase	CDIF101085_00413	peptidase
CDIF630erm_00416	transcriptional regulator, HTH-type	CDIF27147_00421	DNA-binding protein	CDIF29020_00388	DNA-binding protein	CDIF29747_00388	DNA-binding protein	CDIF101085_00414	DNA-binding protein
CDIF630erm_00417	uncharacterized protein	CDIF27147_00422	Negative regulatory protein YxlE	CDIF29020_00389	Negative regulatory protein YxlE	CDIF29747_00389	Negative regulatory protein YxlE	CDIF101085_00415	Negative regulatory protein YxlE
CDIF630erm_00418	ABC-type transport system,	CDIF27147_00423	ABC transporter ATP-binding protein	CDIF29020_00390	ABC transporter ATP-binding protein	CDIF29747_00390	ABC transporter ATP-binding protein	CDIF101085_00416	ABC transporter ATP-binding protein
CDIF630erm_00419	ABC-type transport system,	CDIF27147_00424	ABC transporter permease	CDIF29020_00391	ABC transporter permease	CDIF29747_00391	ABC transporter permease	CDIF101085_00417	ABC transporter permease
CDIF630erm_00420	putative iron-sulfur-binding protein	CDIF27147_00425	iron-sulfur-binding protein	CDIF29020_00392	iron-sulfur-binding protein	CDIF29747_00392	iron-sulfur-binding protein	CDIF101085_00418	iron-sulfur-binding protein
CDIF630erm_00421	hypothetical protein	CDIF27147_00426	hypothetical protein	CDIF29020_00393	hypothetical protein	CDIF29747_00393	hypothetical protein	CDIF101085_00419	hypothetical protein
CDIF630erm_00422	biotin synthase	CDIF27147_00427	biotin synthase	CDIF29020_00394	biotin synthase	CDIF29747_00394	biotin synthase	CDIF101085_00420	biotin synthase
CDIF630erm_00423	transcriptional regulator, LacI family	CDIF27147_00428	ribose operon repressor	CDIF29020_00395	ribose operon repressor	CDIF29747_00395	ribose operon repressor	CDIF101085_00421	ribose operon repressor
CDIF630erm_00424	ribokinase, pfkB family	CDIF27147_00429	ribokinase	CDIF29020_00396	ribokinase	CDIF29747_00396	ribokinase	CDIF101085_00422	ribokinase
CDIF630erm_00425	ABC-type transport system, ribose-specific extracellular solute-binding protein	CDIF27147_00430	D-ribose ABC transporter substrate-binding protein	CDIF29020_00397	D-ribose ABC transporter substrate-binding protein	CDIF29747_00397	D-ribose ABC transporter substrate-binding protein	CDIF101085_00423	D-ribose ABC transporter substrate-binding protein
CDIF630erm_00426	ABC-type transport system, ribose-specific ATP-binding protein	CDIF27147_00431	ribose ABC transporter ATP-binding protein	CDIF29020_00398	ribose ABC transporter ATP-binding protein	CDIF29747_00398	ribose ABC transporter ATP-binding protein	CDIF101085_00424	ribose ABC transporter ATP-binding protein
CDIF630erm_00427	ABC-type transport system, ribose-specific permease	CDIF27147_00432	ribose ABC transporter permease	CDIF29020_00399	ribose ABC transporter permease	CDIF29747_00399	ribose ABC transporter permease	CDIF101085_00425	ribose ABC transporter permease
CDIF630erm_00428	putative DapE/ArgE-like peptidase	CDIF27147_00433	acetylornithine deacetylase	CDIF29020_00400	acetylornithine deacetylase	CDIF29747_00400	acetylornithine deacetylase	CDIF101085_00426	acetylornithine deacetylase
CDIF630erm_00429	class I glutamine amidotransferase-like protein	CDIF27147_00434	putative membrane protein	CDIF29020_00401	putative membrane protein	CDIF29747_00401	putative membrane protein	CDIF101085_00427	putative membrane protein
CDIF630erm_00430	putative AbgB-like amidohydrolase	CDIF27147_00435	aminobenzoyl-glutamate utilization protein	CDIF29020_00402	aminobenzoyl-glutamate utilization protein	CDIF29747_00402	aminobenzoyl-glutamate utilization protein	CDIF101085_00428	aminobenzoyl-glutamate utilization protein
CDIF630erm_00431	hypothetical protein	CDIF27147_00441	hypothetical protein	CDIF29020_00403	hypothetical protein	CDIF29747_00403	hypothetical protein	CDIF101085_00429	hypothetical protein
CDIF630erm_00432	putative chaperone protein	CDIF27147_00442	heat shock protein DnaJ domain-containing protein	CDIF29020_00404	heat shock protein DnaJ domain-containing protein	CDIF29747_00404	heat shock protein DnaJ domain-containing protein	CDIF101085_00430	heat shock protein DnaJ domain-containing protein
CDIF630erm_00433	putative membrane protein	CDIF27147_00443	membrane protein	CDIF29020_00405	membrane protein	CDIF29747_00405	membrane protein	CDIF101085_00431	membrane protein
CDIF630erm_00434	putative hydrolase, HAD superfamily, subfamily IB	CDIF27147_00444	phosphoserine phosphatase	CDIF29020_00406	phosphoserine phosphatase	CDIF29747_00406	phosphoserine phosphatase	CDIF101085_00432	phosphoserine phosphatase
CDIF630erm_00435	hypothetical protein	CDIF27147_00445	hypothetical protein	CDIF29020_00407	hypothetical protein	CDIF29747_00407	hypothetical protein	CDIF101085_00433	hypothetical protein
CDIF630erm_00437	transcriptional regulator, ArsR family	CDIF27147_00447	ArsR family transcriptional regulator	CDIF29020_00409	ArsR family transcriptional regulator	CDIF29747_00409	ArsR family transcriptional regulator	CDIF101085_00435	ArsR family transcriptional regulator
CDIF630erm_00438	cadmium, zinc and cobalt-transporting ATPase	CDIF27147_00448	heavy-metal-transporting ATPase	CDIF29020_00410	heavy-metal-transporting ATPase	CDIF29747_00410	heavy-metal-transporting ATPase	CDIF101085_00436	heavy-metal-transporting ATPase
CDIF630erm_00442	putative membrane protein	CDIF27147_00452	DedA family protein	CDIF29020_00414	DedA family protein	CDIF29747_00414	DedA family protein	CDIF101085_00449	DedA family protein
CDIF630erm_00449	putative ATPase	CDIF27147_00460	norq protein	CDIF29020_00415	norq protein	CDIF29747_00415	norq protein	CDIF101085_00450	norq protein
CDIF630erm_00450	VWF protein	CDIF27147_00461	nitric oxide reductase activation protein-like protein	CDIF29020_00416	nitric oxide reductase activation protein-like protein	CDIF29747_00416	nitric oxide reductase activation protein-like protein	CDIF101085_00451	nitric oxide reductase activation protein-like protein
CDIF630erm_00452	predicted cleavage at residue 26	CDIF27147_00463	predicted cleavage at residue 26	CDIF29020_00418	predicted cleavage at residue 26	CDIF29747_00418	predicted cleavage at residue 26	CDIF101085_00453	predicted cleavage at residue 26
CDIF630erm_00453	predicted cleavage at residue 32	CDIF27147_00464	predicted cleavage at residue 32	CDIF29020_00419	predicted cleavage at residue 32	CDIF29747_00419	predicted cleavage at residue 32	CDIF101085_00454	predicted cleavage at residue 32
CDIF630erm_00454	ABC-type transport system, cobalt-specific permease	CDIF27147_00465	cobalt transport protein	CDIF29020_00420	cobalt transport protein	CDIF29747_00420	cobalt transport protein	CDIF101085_00455	cobalt transport protein
CDIF630erm_00455	ABC-type transport system, cobalt-specific ATP-binding protein	CDIF27147_00466	cobalt ABC transporter ATP-binding protein	CDIF29020_00421	cobalt ABC transporter ATP-binding protein	CDIF29747_00421	cobalt ABC transporter ATP-binding protein	CDIF101085_00456	cobalt ABC transporter ATP-binding protein
CDIF630erm_00456	ATP-dependent DNA helicase PcrA	CDIF27147_00467	ATP-dependent DNA helicase	CDIF29020_00422	ATP-dependent DNA helicase	CDIF29747_00422	ATP-dependent DNA helicase	CDIF101085_00457	ATP-dependent DNA helicase
CDIF630erm_00457	aminipeptidase ApeB	CDIF27147_00468	aminopeptidase 2	CDIF29020_00423	aminopeptidase 2	CDIF29747_00423	aminopeptidase 2	CDIF101085_00458	aminopeptidase 2
CDIF630erm_00458	phospholipase, patatin family	CDIF27147_00469	phospholipase, patatin family	CDIF29020_00424	phospholipase, patatin family	CDIF29747_00424	phospholipase, patatin family	CDIF101085_00459	phospholipase, patatin family
CDIF630erm_00459	peptidyl-prolyl cis-trans isomerase B	CDIF27147_00470	peptidyl-prolyl cis-trans isomerase	CDIF29020_00425	peptidyl-prolyl cis-trans isomerase	CDIF29747_00425	peptidyl-prolyl cis-trans isomerase	CDIF101085_00460	peptidyl-prolyl cis-trans isomerase
CDIF630erm_00461	cobalt-dependent inorganic pyrophosphatase	CDIF27147_00474	manganese-dependent inorganic pyrophosphatase	CDIF29020_00427	manganese-dependent inorganic pyrophosphatase	CDIF29747_00427	manganese-dependent inorganic pyrophosphatase	CDIF101085_00462	manganese-dependent inorganic pyrophosphatase
CDIF630erm_00462	aldehyde-alcohol dehydrogenase	CDIF27147_00475	bifunctional acetaldehyde-CoA/alcohol dehydrogenase	CDIF29020_00428	bifunctional acetaldehyde-CoA/alcohol dehydrogenase	CDIF29747_00428	bifunctional acetaldehyde-CoA/alcohol dehydrogenase	CDIF101085_00463	bifunctional acetaldehyde-CoA/alcohol dehydrogenase
CDIF630erm_00463	hypothetical protein	CDIF27147_00476	hypothetical protein	CDIF29020_00429	hypothetical protein	CDIF29747_00429	hypothetical protein	CDIF101085_00464	hypothetical protein
CDIF630erm_00464	ABC-type transport system, ATP-binding protein	CDIF27147_00477	ABC transporter ATP-binding protein	CDIF29020_00430	ABC transporter ATP-binding protein	CDIF29747_00430	ABC transporter ATP-binding protein	CDIF101085_00465	ABC transporter ATP-binding protein
CDIF630erm_00465	ABC-type transport system, permease	CDIF27147_00478	ABC transporter permease	CDIF29020_00431	ABC transporter permease	CDIF29747_00431	ABC transporter permease	CDIF101085_00466	ABC transporter permease
CDIF630erm_00468	uncharacterized protein	CDIF27147_00481	hypothetical protein	CDIF29020_00432	hypothetical protein	CDIF29747_00432	hypothetical protein	CDIF101085_00467	hypothetical protein
CDIF630erm_00469	uncharacterized protein	CDIF27147_00482	hypothetical protein	CDIF29020_00433	hypothetical protein	CDIF29747_00433	hypothetical protein	CDIF101085_00468	hypothetical protein
CDIF630erm_00470	hypothetical protein	CDIF27147_00483	hypothetical protein	CDIF29020_00434	hypothetical protein	CDIF29747_00434	hypothetical protein	CDIF101085_00469	hypothetical protein
CDIF630erm_00471	putative zinc- or iron-chelating domain containing protein	CDIF27147_00484	Flagellin N-methylase	CDIF29020_00435	Flagellin N-methylase	CDIF29747_00435	Flagellin N-methylase	CDIF101085_00470	Flagellin N-methylase
CDIF630erm_00472	putative beta-lactamase-like protein	CDIF27147_00485	metallo-beta-lactamase	CDIF29020_00436	metallo-beta-lactamase	CDIF29747_00436	metallo-beta-lactamase	CDIF101085_00471	metallo-beta-lactamase
CDIF630erm_00473	GTP pyrophosphokinase YjbM	CDIF27147_00486	guanosine 3',5'-bis-pyrophosphate (ppGpp)	CDIF29020_00437	guanosine 3',5'-bis-pyrophosphate (ppGpp)	CDIF29747_00437	guanosine 3',5'-bis-pyrophosphate (ppGpp)	CDIF101085_00472	guanosine 3',5'-bis-pyrophosphate (ppGpp)
CDIF630erm_00474	putative phosphoesterase	CDIF27147_00487	phosphoesterase	CDIF29020_00438	phosphoesterase	CDIF29747_00438	phosphoesterase	CDIF101085_00473	phosphoesterase
CDIF630erm_00475	hypothetical protein	CDIF27147_00488	hypothetical protein	CDIF29020_00439	hypothetical protein	CDIF29747_00439	hypothetical protein	CDIF101085_00474	hypothetical protein
CDIF630erm_00478	putative hydrolase, HAD superfamily	CDIF27147_00490	nucleotidase	CDIF29020_00441	nucleotidase	CDIF29747_00441	nucleotidase	CDIF101085_00476	nucleotidase
CDIF630erm_00479	hypothetical protein	CDIF27147_00491	hypothetical protein	CDIF29020_00442	hypothetical protein	CDIF29747_00442	hypothetical protein	CDIF101085_00477	hypothetical protein
CDIF630erm_00480	transcriptional regulator, RmlC-type	CDIF27147_00492	transcriptional regulator	CDIF29020_00443	transcriptional regulator	CDIF29747_00443	transcriptional regulator	CDIF101085_00478	transcriptional regulator
CDIF630erm_00481	putative D-aminoacyl-tRNA deacylase	CDIF27147_00493	D-aminoacyl-tRNA deacylase	CDIF29020_00444	D-aminoacyl-tRNA deacylase	CDIF29747_00444	D-aminoacyl-tRNA deacylase	CDIF101085_00479	D-aminoacyl-tRNA deacylase
CDIF630erm_00482	putative membrane protein	CDIF27147_00494	DMT family permease	CDIF29020_00445	DMT family permease	CDIF29747_00445	DMT family permease	CDIF101085_00480	DMT family permease
CDIF630erm_00515	PTS system, beta-glucoside-specific IIABC component	CDIF27147_00495	PTS system beta-glucoside-specific transporter subunit IIABC	CDIF29020_00446	PTS system beta-glucoside-specific transporter subunit IIABC	CDIF29747_00446	PTS system beta-glucoside-specific transporter subunit IIABC	CDIF101085_00481	PTS system beta-glucoside-specific transporter subunit IIABC
CDIF630erm_00516	6-phospho-beta-glucosidase	CDIF27147_00496	6-phospho-beta-glucosidase	CDIF29020_00447	6-phospho-beta-glucosidase	CDIF29747_00447	6-phospho-beta-glucosidase	CDIF101085_00482	6-phospho-beta-glucosidase
CDIF630erm_00517	transcription antiterminator, PTS operon regulator	CDIF27147_00497	beta-glucoside bgl operon transcription antiterminator	CDIF29020_00448	beta-glucoside bgl operon transcription antiterminator	CDIF29747_00448	beta-glucoside bgl operon transcription antiterminator	CDIF101085_00483	beta-glucoside bgl operon transcription antiterminator
CDIF630erm_00518	hypothetical protein	CDIF27147_00498	hypothetical protein	CDIF29020_00449	hypothetical protein	CDIF29747_00449	hypothetical protein	CDIF101085_00484	hypothetical protein
CDIF630erm_00520	putative radical SAM-family protein	CDIF27147_00500	radical SAM superfamily protein	CDIF29020_00451	radical SAM superfamily protein	CDIF29747_00451	radical SAM superfamily protein	CDIF101085_00487	radical SAM superfamily protein
CDIF630erm_00521	putative membrane protein	CDIF27147_00501	membrane spanning protein	CDIF29020_00452	membrane spanning protein	CDIF29747_00452	membrane spanning protein	CDIF101085_00488	membrane spanning protein
CDIF630erm_00522	(R)-2-hydroxyisocaproate dehydrogenase	CDIF27147_00502	(R)-2-hydroxyisocaproate dehydrogenase	CDIF29020_00453	(R)-2-hydroxyisocaproate dehydrogenase	CDIF29747_00453	(R)-2-hydroxyisocaproate dehydrogenase	CDIF101085_00489	(R)-2-hydroxyisocaproate dehydrogenase
CDIF630erm_00523	isocaprenoyl-CoA:2-hydroxyisocaproate CoA-transferase	CDIF27147_00503	isocaprenoyl-CoA:2-hydroxyisocaproate CoA-transferase	CDIF29020_00454	isocaprenoyl-CoA:2-hydroxyisocaproate CoA-transferase	CDIF29747_00454	isocaprenoyl-CoA:2-hydroxyisocaproate CoA-transferase	CDIF101085_00490	isocaprenoyl-CoA:2-hydroxyisocaproate CoA-transferase
CDIF630erm_00524	activator of 2-hydroxyisocaproyl-CoA dehydratase	CDIF27147_00504	activator of 2-hydroxyisocaproyl-CoA dehydratase	CDIF29020_00455	activator of 2-hydroxyisocaproyl-CoA dehydratase	CDIF29747_00455	activator of 2-hydroxyisocaproyl-CoA dehydratase	CDIF101085_00491	activator of 2-hydroxyisocaproyl-CoA dehydratase
CDIF630erm_00525	2-hydroxyisocaproyl-CoA dehydratase, alpha subunit	CDIF27147_00505	subunit of oxygen-sensitive 2-hydroxyisocaproyl-CoA dehydratase	CDIF29020_00456	subunit of oxygen-sensitive 2-hydroxyisocaproyl-CoA dehydratase	CDIF29747_00456	subunit of oxygen-sensitive 2-hydroxyisocaproyl-CoA dehydratase	CDIF101085_00492	subunit of oxygen-sensitive 2-hydroxyisocaproyl-CoA dehydratase
CDIF630erm_00526	2-hydroxyisocaproyl-CoA dehydratase, beta subunit	CDIF27147_00506	subunit of oxygen-sensitive 2-hydroxyisocaproyl-CoA dehydratase	CDIF29020_00457	subunit of oxygen-sensitive 2-hydroxyisocaproyl-CoA dehydratase	CDIF29747_00457	subunit of oxygen-sensitive 2-hydroxyisocaproyl-CoA dehydratase	CDIF101085_00493	subunit of oxygen-sensitive 2-hydroxyisocaproyl-CoA dehydratase
CDIF630erm_00527	isocaproyl-CoA dehydrogenase, catalytic subunit	CDIF27147_00507	acyl-CoA dehydrogenase, short-chain specific	CDIF29020_00458	acyl-CoA dehydrogenase, short-chain specific	CDIF29747_00458	acyl-CoA dehydrogenase, short-chain specific	CDIF101085_00494	acyl-CoA dehydrogenase, short-chain specific
CDIF630erm_00528	isocaproyl-CoA dehydrogenase, electron transfer flavoprotein beta subunit	CDIF27147_00508	electron transfer flavoprotein subunit beta	CDIF29020_00459	electron transfer flavoprotein subunit beta	CDIF29747_00459	electron transfer flavoprotein subunit beta	CDIF101085_00495	electron transfer flavoprotein subunit beta
CDIF630erm_00529	isocaproyl-CoA dehydrogenase, electron transfer flavoprotein alpha subunit	CDIF27147_00509	electron transfer flavoprotein subunit alpha	CDIF29020_00460	electron transfer flavoprotein subunit alpha	CDIF29747_00460	electron transfer flavoprotein subunit alpha	CDIF101085_00496	electron transfer flavoprotein subunit alpha
CDIF630erm_00530	transcriptional regulator, sigma-54-dependent	CDIF27147_00510	sigma-54-dependent transcriptional regulator	CDIF29020_00461	sigma-54-dependent transcriptional regulator	CDIF29747_00461	sigma-54-dependent transcriptional regulator	CDIF101085_00497	sigma-54-dependent transcriptional regulator
CDIF630erm_00531	fructose-1,6-bisphosphate aldolase	CDIF27147_00511	fructose-bisphosphate aldolase	CDIF29020_00462	fructose-bisphosphate aldolase	CDIF29747_00462	fructose-bisphosphate aldolase	CDIF101085_00498	fructose-bisphosphate aldolase
CDIF630erm_00532	putative tautomerase	CDIF27147_00512	hypothetical protein	CDIF29020_00463	hypothetical protein	CDIF29747_00463	hypothetical protein	CDIF101085_00499	hypothetical protein
CDIF630erm_00533	putative RNA pseudouridine synthase	CDIF27147_00515	pseudouridine synthase	CDIF29020_00464	pseudouridine synthase	CDIF29747_00464	pseudouridine synthase	CDIF101085_00500	pseudouridine synthase
CDIF630erm_00534	putative RNA methyltransferase	CDIF27147_00516	tRNA (Uracil-5-)-methyltransferase	CDIF29020_00465	tRNA (Uracil-5-)-methyltransferase	CDIF29747_00465	tRNA (Uracil-5-)-methyltransferase	CDIF101085_00501	tRNA (Uracil-5-)-methyltransferase
CDIF630erm_00569	transcriptional regulator, sigma-54-dependent	CDIF27147_00522	arginine utilization sigma-54 dependent regulatory protein	CDIF29020_00485	arginine utilization sigma-54 dependent regulatory protein	CDIF29747_00485	arginine utilization sigma-54 dependent regulatory protein	CDIF101085_00521	arginine utilization sigma-54 dependent regulatory protein
CDIF630erm_00570	2,4-diaminopentanoate dehydrogenase	CDIF27147_00523	oxidoreductase	CDIF29020_00486	oxidoreductase	CDIF29747_00486	oxidoreductase	CDIF101085_00522	oxidoreductase
CDIF630erm_00571	2-amino-4-ketopentanoate thiolase, alpha subunit	CDIF27147_00524	2-amino-4-ketopentanoate thiolase subunit alpha	CDIF29020_00487	2-amino-4-ketopentanoate thiolase subunit alpha	CDIF29747_00487	2-amino-4-ketopentanoate thiolase subunit alpha	CDIF101085_00523	2-amino-4-ketopentanoate thiolase subunit alpha
CDIF630erm_00572	2-amino-4-ketopentanoate thiolase, beta subunit	CDIF27147_00525	pyridoxal-phosphate dependent enzyme	CDIF29020_00488	pyridoxal-phosphate dependent enzyme	CDIF29747_00488	pyridoxal-phosphate dependent enzyme	CDIF101085_00524	pyridoxal-phosphate dependent enzyme
CDIF630erm_00573	D-ornithine aminomutase, alpha subunit	CDIF27147_00526	D-ornithine aminomutase S component	CDIF29020_00489	D-ornithine aminomutase S component	CDIF29747_00489	D-ornithine aminomutase S component	CDIF101085_00525	D-ornithine aminomutase S component
CDIF630erm_00574	D-ornithine aminomutase, beta subunit	CDIF27147_00527	D-ornithine aminomutase E component	CDIF29020_00490	D-ornithine aminomutase E component	CDIF29747_00490	D-ornithine aminomutase E component	CDIF101085_00526	D-ornithine aminomutase E component
CDIF630erm_00575	putative reactivating factor for adenosylcobalamine-dependent D-ornithine aminomutase	CDIF27147_00528	component of D-ornithine aminomutase	CDIF29020_00491	component of D-ornithine aminomutase	CDIF29747_00491	component of D-ornithine aminomutase	CDIF101085_00527	component of D-ornithine aminomutase
CDIF630erm_00576	ornithine racemase	CDIF27147_00529	amino acid racemase	CDIF29020_00492	amino acid racemase	CDIF29747_00492	amino acid racemase	CDIF101085_00528	amino acid racemase
CDIF630erm_00577	na+/h+ antiporter, NhaA family	CDIF27147_00530	Na+/H+ antiporter	CDIF29020_00493	Na+/H+ antiporter	CDIF29747_00493	Na+/H+ antiporter	CDIF101085_00529	Na+/H+ antiporter
CDIF630erm_00578	putative transcriptional regulator	CDIF27147_00531	Transcriptional regulator, effector-binding	CDIF29020_00494	Transcriptional regulator, effector-binding	CDIF29747_00494	Transcriptional regulator, effector-binding	CDIF101085_00530	Transcriptional regulator, effector-binding
CDIF630erm_00579	putative dioxygenase	CDIF27147_00532	Glyoxalase-like domain protein	CDIF29020_00495	Glyoxalase-like domain protein	CDIF29747_00495	Glyoxalase-like domain protein	CDIF101085_00531	Glyoxalase-like domain protein
CDIF630erm_00582	transcriptional regulator, AraC family	CDIF27147_00533	AraC family transcriptional regulator	CDIF29020_00497	AraC family transcriptional regulator	CDIF29747_00497	AraC family transcriptional regulator	CDIF101085_00533	AraC family transcriptional regulator
CDIF630erm_00583	putative helicase, UvrD family	CDIF27147_00534	viral RNA helicase 1	CDIF29020_00498	viral RNA helicase 1	CDIF29747_00498	viral RNA helicase 1	CDIF101085_00534	viral RNA helicase 1
CDIF630erm_00586	uncharacterized protein,	CDIF27147_00537	beta-lactamase	CDIF29020_00499	beta-lactamase	CDIF29747_00499	beta-lactamase	CDIF101085_00535	beta-lactamase
CDIF630erm_00587	ABC-type transport system, ATP-binding protein	CDIF27147_00538	ABC transporter ATP-binding protein	CDIF29020_00500	ABC transporter ATP-binding protein	CDIF29747_00500	ABC transporter ATP-binding protein	CDIF101085_00536	ABC transporter ATP-binding protein
CDIF630erm_00588	ABC-type transport system, permease	CDIF27147_00539	ABC transporter permease	CDIF29020_00501	ABC transporter permease	CDIF29747_00501	ABC transporter permease	CDIF101085_00537	ABC transporter permease
CDIF630erm_00589	two-component sensor histidine kinase	CDIF27147_00540	two-component sensor histidine kinase	CDIF29020_00502	two-component sensor histidine kinase	CDIF29747_00502	two-component sensor histidine kinase	CDIF101085_00538	two-component sensor histidine kinase
CDIF630erm_00590	two-component response regulator	CDIF27147_00541	two-component response regulator	CDIF29020_00503	two-component response regulator	CDIF29747_00503	two-component response regulator	CDIF101085_00539	two-component response regulator
CDIF630erm_00591	transcriptional regulator, TetR family	CDIF27147_00542	TetR family transcriptional regulator	CDIF29020_00504	TetR family transcriptional regulator	CDIF29747_00504	TetR family transcriptional regulator	CDIF101085_00540	TetR family transcriptional regulator
CDIF630erm_00592	putative beta-lactamase-like hydrolase	CDIF27147_00547	hydrolase	CDIF29020_00505	hydrolase	CDIF29747_00505	hydrolase	CDIF101085_00541	hydrolase
CDIF630erm_00625	hypothetical protein	CDIF27147_03615	hypothetical protein	CDIF29020_00531	hypothetical protein	CDIF29747_00531	hypothetical protein	CDIF101085_00567	hypothetical protein
CDIF630erm_02539	transposase-like protein B	CDIF27147_00543	transposase-like protein B	CDIF29020_00535	transposase-like protein b	CDIF29747_00535	transposase-like protein b	CDIF101085_00572	transposase-like protein b
CDIF630erm_00598	regulatory protein BlaR	CDIF27147_00553	beta-lactamase-inducing penicillin-binding protein	CDIF29020_00539	beta-lactamase-inducing penicillin-binding protein	CDIF29747_00539	beta-lactamase-inducing penicillin-binding protein	CDIF101085_00576	beta-lactamase-inducing penicillin-binding protein
CDIF630erm_00599	penicillinase repressor	CDIF27147_00554	penicillinase repressor	CDIF29020_00540	penicillinase repressor	CDIF29747_00540	penicillinase repressor	CDIF101085_00577	penicillinase repressor
CDIF630erm_00603	uracil-DNA glycosylase-like protein	CDIF27147_00558	Uracil DNA glycosylase superfamily protein	CDIF29020_00541	Uracil DNA glycosylase superfamily protein	CDIF29747_00541	Uracil DNA glycosylase superfamily protein	CDIF101085_00578	Uracil DNA glycosylase superfamily protein
CDIF630erm_00604	hypothetical protein	CDIF27147_00559	hypothetical protein	CDIF29020_00542	hypothetical protein	CDIF29747_00542	hypothetical protein	CDIF101085_00579	hypothetical protein
CDIF630erm_00606	ABC-type transport system,	CDIF27147_00561	lantibiotic ABC transporter ATP-binding protein	CDIF29020_00544	lantibiotic ABC transporter ATP-binding protein	CDIF29747_00544	lantibiotic ABC transporter ATP-binding protein	CDIF101085_00581	lantibiotic ABC transporter ATP-binding protein
CDIF630erm_00607	ABC-type transport system,	CDIF27147_00562	lantibiotic ABC transporter permease	CDIF29020_00545	lantibiotic ABC transporter permease	CDIF29747_00545	lantibiotic ABC transporter permease	CDIF101085_00582	lantibiotic ABC transporter permease
CDIF630erm_00608	ABC-type transport system,	CDIF27147_00563	lantibiotic ABC transporter permease	CDIF29020_00546	lantibiotic ABC transporter permease	CDIF29747_00546	lantibiotic ABC transporter permease	CDIF101085_00583	lantibiotic ABC transporter permease
CDIF630erm_00609	two-component response regulator	CDIF27147_00564	lantibiotic resistance two-component response regulator	CDIF29020_00547	lantibiotic resistance two-component response regulator	CDIF29747_00547	lantibiotic resistance two-component response regulator	CDIF101085_00584	lantibiotic resistance two-component response regulator
CDIF630erm_00610	two-component sensor histidine kinase	CDIF27147_00565	lantibiotic resistance two-component sensor kinase	CDIF29020_00548	lantibiotic resistance two-component sensor kinase	CDIF29747_00548	lantibiotic resistance two-component sensor kinase	CDIF101085_00585	lantibiotic resistance two-component sensor kinase
CDIF630erm_00611	ABC-type transport system, permease	CDIF27147_00566	ABC transporter permease	CDIF29020_00549	ABC transporter permease	CDIF29747_00549	ABC transporter permease	CDIF101085_00586	ABC transporter permease
CDIF630erm_00612	ABC-type transport system, ATP-binding protein	CDIF27147_00567	ABC transporter ATP-binding protein	CDIF29020_00550	ABC transporter ATP-binding protein	CDIF29747_00550	ABC transporter ATP-binding protein	CDIF101085_00587	ABC transporter ATP-binding protein
CDIF630erm_00613	two-component sensor histidine kinase	CDIF27147_00569	two-component sensor histidine kinase	CDIF29020_00591	two-component sensor histidine kinase	CDIF29747_00551	two-component sensor histidine kinase	CDIF101085_00588	two-component sensor histidine kinase
CDIF630erm_00614	two-component response regulator	CDIF27147_00570	two-component response regulator	CDIF29020_00592	two-component response regulator	CDIF29747_00552	two-component response regulator	CDIF101085_00589	two-component response regulator
CDIF630erm_00615	omega-amidase NIT2	CDIF27147_00571	carbon-nitrogen hydrolase	CDIF29020_00593	carbon-nitrogen hydrolase	CDIF29747_00553	carbon-nitrogen hydrolase	CDIF101085_00590	carbon-nitrogen hydrolase
CDIF630erm_00617	quaternary ammonium compound-resistance protein	CDIF27147_00573	quaternary ammonium compound-resistance protein	CDIF29020_00595	quaternary ammonium compound-resistance protein	CDIF29747_00555	quaternary ammonium compound-resistance protein	CDIF101085_00592	quaternary ammonium compound-resistance protein
CDIF630erm_00618	phosphoribosylaminoimidazole-succinocarboxamide synthetase	CDIF27147_00574	phosphoribosylaminoimidazole-succinocarboxamide synthase	CDIF29020_00596	phosphoribosylaminoimidazole-succinocarboxamide synthase	CDIF29747_00556	phosphoribosylaminoimidazole-succinocarboxamide synthase	CDIF101085_00593	phosphoribosylaminoimidazole-succinocarboxamide synthase
CDIF630erm_00619	ribitol-5-phosphate dehydrogenase	CDIF27147_00575	sugar-phosphate dehydrogenase	CDIF29020_00597	sugar-phosphate dehydrogenase	CDIF29747_00557	sugar-phosphate dehydrogenase	CDIF101085_00594	sugar-phosphate dehydrogenase
CDIF630erm_00620	PTS system, ribitol-specific IIA component	CDIF27147_00576	PTS system transporter subunit IIA	CDIF29020_00598	PTS system transporter subunit IIA	CDIF29747_00558	PTS system transporter subunit IIA	CDIF101085_00595	PTS system transporter subunit IIA
CDIF630erm_00621	PTS system, ribitol-specific IIB component	CDIF27147_00577	PTS system transporter subunit IIB	CDIF29020_00599	PTS system transporter subunit IIB	CDIF29747_00559	PTS system transporter subunit IIB	CDIF101085_00596	PTS system transporter subunit IIB
CDIF630erm_00622	PTS system, ribitol-specific IIC component	CDIF27147_00578	PTS system transporter subunit IIC	CDIF29020_00600	PTS system transporter subunit IIC	CDIF29747_00560	PTS system transporter subunit IIC	CDIF101085_00597	PTS system transporter subunit IIC
CDIF630erm_00623	PTS system, ribitol-specific IID component	CDIF27147_00579	PTS system transporter subunit IID	CDIF29020_00601	PTS system transporter subunit IID	CDIF29747_00561	PTS system transporter subunit IID	CDIF101085_00598	PTS system transporter subunit IID
CDIF630erm_00627	predicted cleavage at residue 26	CDIF27147_00583	predicted cleavage at residue 26	CDIF29020_00605	predicted cleavage at residue 26	CDIF29747_00565	predicted cleavage at residue 26	CDIF101085_00602	predicted cleavage at residue 26
CDIF630erm_00628	transcription antiterminator	CDIF27147_00584	transcription antiterminator	CDIF29020_00606	transcription antiterminator	CDIF29747_00566	transcription antiterminator	CDIF101085_00603	transcription antiterminator
CDIF630erm_00629	putative membrane protein	CDIF27147_00585	membrane spanning protein	CDIF29020_00607	membrane spanning protein	CDIF29747_00567	membrane spanning protein	CDIF101085_00604	membrane spanning protein
CDIF630erm_00630	putative membrane protein	CDIF27147_00586	membrane spanning protein	CDIF29020_00608	membrane spanning protein	CDIF29747_00568	membrane spanning protein	CDIF101085_00605	membrane spanning protein
CDIF630erm_00631	hypothetical protein	CDIF27147_00587	hypothetical protein	CDIF29020_00609	hypothetical protein	CDIF29747_00569	hypothetical protein	CDIF101085_00606	hypothetical protein
CDIF630erm_00632	two-component sensor histidine kinase	CDIF27147_00588	two-component sensor histidine kinase	CDIF29020_00610	two-component sensor histidine kinase	CDIF29747_00570	two-component sensor histidine kinase	CDIF101085_00607	two-component sensor histidine kinase
CDIF630erm_00633	two-component response regulator	CDIF27147_00589	two-component response regulator	CDIF29020_00611	two-component response regulator	CDIF29747_00571	two-component response regulator	CDIF101085_00608	two-component response regulator
CDIF630erm_00634	hypothetical protein	CDIF27147_00590	hypothetical protein	CDIF29020_00612	hypothetical protein	CDIF29747_00572	hypothetical protein	CDIF101085_00609	hypothetical protein
CDIF630erm_00635	putative signaling protein	CDIF27147_00591	signaling protein	CDIF29020_00613	signaling protein	CDIF29747_00573	signaling protein	CDIF101085_00610	signaling protein
CDIF630erm_00636	putative transcriptional regulator	CDIF27147_00592	transcriptional regulator	CDIF29020_00614	transcriptional regulator	CDIF29747_00574	transcriptional regulator	CDIF101085_00611	transcriptional regulator
CDIF630erm_00637	putative peptidase YqjE	CDIF27147_00593	peptidase	CDIF29020_00615	peptidase	CDIF29747_00575	peptidase	CDIF101085_00612	peptidase
CDIF630erm_00641	putative amidohydrolase	CDIF27147_00596	amidohydrolase	CDIF29020_00617	amidohydrolase	CDIF29747_00577	amidohydrolase	CDIF101085_00614	amidohydrolase
CDIF630erm_00642	putative membrane protein	CDIF27147_00597	hypothetical protein	CDIF29020_00618	hypothetical protein	CDIF29747_00578	hypothetical protein	CDIF101085_00615	hypothetical protein
CDIF630erm_00643	putative membrane protein	CDIF27147_00598	hypothetical protein	CDIF29020_00619	hypothetical protein	CDIF29747_00579	hypothetical protein	CDIF101085_00616	hypothetical protein
CDIF630erm_00644	transcriptional regulator, DeoR family	CDIF27147_00599	DeoR family transcriptional regulator	CDIF29020_00620	DeoR family transcriptional regulator	CDIF29747_00580	DeoR family transcriptional regulator	CDIF101085_00617	DeoR family transcriptional regulator
CDIF630erm_00645	putative transcriptional regulator	CDIF27147_00600	AraC family transcriptional regulator	CDIF29020_00621	AraC family transcriptional regulator	CDIF29747_00581	AraC family transcriptional regulator	CDIF101085_00618	AraC family transcriptional regulator
CDIF630erm_00646	chemotaxis protein CheY	CDIF27147_00601	chemotaxis protein	CDIF29020_00622	chemotaxis protein	CDIF29747_00582	chemotaxis protein	CDIF101085_00619	chemotaxis protein
CDIF630erm_00647	chemotaxis protein CheY-P phosphatase CheC	CDIF27147_00602	chemotaxis protein CheC	CDIF29020_00623	chemotaxis protein CheC	CDIF29747_00583	chemotaxis protein CheC	CDIF101085_00620	chemotaxis protein CheC
CDIF630erm_00648	chemoreceptor glutamine deamidase CheD	CDIF27147_00603	chemotaxis protein	CDIF29020_00624	chemotaxis protein	CDIF29747_00584	chemotaxis protein	CDIF101085_00621	chemotaxis protein
CDIF630erm_00649	purine-binding chemotaxis protein CheW	CDIF27147_00604	chemotaxis protein	CDIF29020_00625	chemotaxis protein	CDIF29747_00585	chemotaxis protein	CDIF101085_00622	chemotaxis protein
CDIF630erm_00650	putative CheY-like chemosensory protein	CDIF27147_00605	chemosensory protein	CDIF29020_00626	chemosensory protein	CDIF29747_00586	chemosensory protein	CDIF101085_00623	chemosensory protein
CDIF630erm_00651	predicted cleavage at residue 36	CDIF27147_00606	predicted cleavage at residue 36	CDIF29020_00627	predicted cleavage at residue 36	CDIF29747_00587	predicted cleavage at residue 36	CDIF101085_00624	predicted cleavage at residue 36
CDIF630erm_00653	chemotaxis protein CheW	CDIF27147_00608	chemotaxis protein	CDIF29020_00629	chemotaxis protein	CDIF29747_00589	chemotaxis protein	CDIF101085_00627	chemotaxis protein
CDIF630erm_00654	methyl-accepting chemotaxis proteins methyltransferase, MCP family	CDIF27147_00609	chemotaxis protein methyltransferase	CDIF29020_00630	chemotaxis protein methyltransferase	CDIF29747_00590	chemotaxis protein methyltransferase	CDIF101085_00628	chemotaxis protein methyltransferase
CDIF630erm_00655	putative protein-glutamate methylesterase	CDIF27147_00610	chemotaxis-like protein-glutamate methylesterase	CDIF29020_00631	chemotaxis-like protein-glutamate methylesterase	CDIF29747_00591	chemotaxis-like protein-glutamate methylesterase	CDIF101085_00629	chemotaxis-like protein-glutamate methylesterase
CDIF630erm_00656	hypothetical protein	CDIF27147_00611	copper amine oxidase domain-containing protein	CDIF29020_00632	copper amine oxidase domain-containing protein	CDIF29747_00592	copper amine oxidase domain-containing protein	CDIF101085_00630	copper amine oxidase domain-containing protein
CDIF630erm_00657	Delta(1)-pyrroline-2-carboxylate reductase	CDIF27147_00612	ornithine cyclodeaminase	CDIF29020_00633	ornithine cyclodeaminase	CDIF29747_00593	ornithine cyclodeaminase	CDIF101085_00631	ornithine cyclodeaminase
CDIF630erm_00658	predicted cleavage at residue 27	CDIF27147_00613	predicted cleavage at residue 27	CDIF29020_00634	predicted cleavage at residue 27	CDIF29747_00594	predicted cleavage at residue 27	CDIF101085_00632	predicted cleavage at residue 27
CDIF630erm_00659	putative membrane protein, DUF975 family	CDIF27147_00614	membrane protein	CDIF29020_00635	membrane protein	CDIF29747_00595	membrane protein	CDIF101085_00633	membrane protein
CDIF630erm_00660	transcriptional regulator, beta-lactam repressor	CDIF27147_00615	penicillin-binding protein repressor	CDIF29020_00636	penicillin-binding protein repressor	CDIF29747_00596	penicillin-binding protein repressor	CDIF101085_00634	penicillin-binding protein repressor
CDIF630erm_00661	putative penicillin-binding peptidase BlaR1-like, M56 family	CDIF27147_00616	penicillin-binding protein	CDIF29020_00637	penicillin-binding protein	CDIF29747_00597	penicillin-binding protein	CDIF101085_00635	penicillin-binding protein
CDIF630erm_00662	predicted cleavage at residue 27	CDIF27147_00617	predicted cleavage at residue 27	CDIF29020_00638	predicted cleavage at residue 27	CDIF29747_00598	predicted cleavage at residue 27	CDIF101085_00636	predicted cleavage at residue 27
CDIF630erm_00663	putative membrane protein	CDIF27147_00618	membrane protein	CDIF29020_00639	membrane protein	CDIF29747_00599	membrane protein	CDIF101085_00637	membrane protein
CDIF630erm_00664	spore cortex-lytic enzyme pre-pro-form	CDIF27147_00619	spore peptidoglycan hydrolase	CDIF29020_00640	spore peptidoglycan hydrolase	CDIF29747_00600	spore peptidoglycan hydrolase	CDIF101085_00638	spore peptidoglycan hydrolase
CDIF630erm_00665	protease PrsW	CDIF27147_00620	spore-cortex-lytic protein	CDIF29020_00641	spore-cortex-lytic protein	CDIF29747_00601	spore-cortex-lytic protein	CDIF101085_00639	spore-cortex-lytic protein
CDIF630erm_00666	putative RNA methyltransferase	CDIF27147_00621	methylase	CDIF29020_00642	methylase	CDIF29747_00602	methylase	CDIF101085_00640	methylase
CDIF630erm_00667	signal peptidase IB	CDIF27147_00622	signal peptidase I	CDIF29020_00643	signal peptidase I	CDIF29747_00603	signal peptidase I	CDIF101085_00641	signal peptidase I
CDIF630erm_00668	signal peptidase IB	CDIF27147_00623	singal peptidase I	CDIF29020_00644	singal peptidase I	CDIF29747_00604	singal peptidase I	CDIF101085_00642	singal peptidase I
CDIF630erm_00669	putative sugar isomerase/endonuclease	CDIF27147_00624	endonuclease	CDIF29020_00645	endonuclease	CDIF29747_00605	endonuclease	CDIF101085_00643	endonuclease
CDIF630erm_00670	fusion protein threonine-tRNA ligase/uridine kinase	CDIF27147_00625	phosphoribulokinase/uridine kinase	CDIF29020_00646	phosphoribulokinase/uridine kinase	CDIF29747_00606	phosphoribulokinase/uridine kinase	CDIF101085_00644	phosphoribulokinase/uridine kinase
CDIF630erm_00671	glutaminase	CDIF27147_00626	glutaminase	CDIF29020_00647	glutaminase	CDIF29747_00607	glutaminase	CDIF101085_00645	glutaminase
CDIF630erm_00672	transcriptional regulator, ArsR family	CDIF27147_00627	regulatory protein, arsr	CDIF29020_00648	regulatory protein, arsr	CDIF29747_00608	regulatory protein, arsr	CDIF101085_00646	regulatory protein, arsr
CDIF630erm_00673	endonuclease IV	CDIF27147_00628	endonuclease IV	CDIF29020_00649	endonuclease IV	CDIF29747_00609	endonuclease IV	CDIF101085_00647	endonuclease IV
CDIF630erm_00674	putative aldo/keto reductase	CDIF27147_00629	aldo/keto reductase	CDIF29020_00650	aldo/keto reductase	CDIF29747_00610	aldo/keto reductase	CDIF101085_00648	aldo/keto reductase
CDIF630erm_00675	putative RusA-like endodeoxyribonuclease	CDIF27147_00630	endonuclease	CDIF29020_00651	endonuclease	CDIF29747_00611	endonuclease	CDIF101085_00649	endonuclease
CDIF630erm_00676	epoxyqueuosine reductase	CDIF27147_00631	iron-sulfur cluster protein	CDIF29020_00652	iron-sulfur cluster protein	CDIF29747_00612	iron-sulfur cluster protein	CDIF101085_00650	iron-sulfur cluster protein
CDIF630erm_00677	putative ATP-dependent protease	CDIF27147_00632	ATP-binding protein	CDIF29020_00653	ATP-binding protein	CDIF29747_00613	ATP-binding protein	CDIF101085_00651	ATP-binding protein
CDIF630erm_00678	endonuclease III	CDIF27147_00633	endonuclease III	CDIF29020_00654	endonuclease III	CDIF29747_00614	endonuclease III	CDIF101085_00652	endonuclease III
CDIF630erm_00679	putative tRNA (cytidine(34)-2'-o)-methyltransferase	CDIF27147_00634	RNA methylase	CDIF29020_00655	RNA methylase	CDIF29747_00615	RNA methylase	CDIF101085_00653	RNA methylase
CDIF630erm_00680	uncharacterized protein, DegV family	CDIF27147_00635	degV family protein	CDIF29020_00656	degV family protein	CDIF29747_00616	degV family protein	CDIF101085_00654	degV family protein
CDIF630erm_00681	predicted cleavage at residue 35	CDIF27147_00636	predicted cleavage at residue 35	CDIF29020_00657	predicted cleavage at residue 35	CDIF29747_00617	predicted cleavage at residue 35	CDIF101085_00655	predicted cleavage at residue 35
CDIF630erm_00682	basic membrane lipoprotein	CDIF27147_00637	predicted cleavage at residue 22	CDIF29020_00660	outer membrane lipoprotein	CDIF29747_00620	outer membrane lipoprotein	CDIF101085_00658	outer membrane lipoprotein
CDIF630erm_00683	uncharacterized protein	CDIF27147_00638	hypothetical protein	CDIF29020_00661	hypothetical protein	CDIF29747_00621	hypothetical protein	CDIF101085_00659	hypothetical protein
CDIF630erm_00684	putative sporulation protein	CDIF27147_00639	sporulation protein YtxC	CDIF29020_00662	sporulation protein YtxC	CDIF29747_00622	sporulation protein YtxC	CDIF101085_00660	sporulation protein YtxC
CDIF630erm_00685	putative membrane protein	CDIF27147_00640	putative membrane protein	CDIF29020_00663	putative membrane protein	CDIF29747_00623	putative membrane protein	CDIF101085_00661	putative membrane protein
CDIF630erm_00687	threonine--tRNA ligase	CDIF27147_00642	threonyl-tRNA synthetase	CDIF29020_00665	threonyl-tRNA synthetase	CDIF29747_00625	threonyl-tRNA synthetase	CDIF101085_00663	threonyl-tRNA synthetase
CDIF630erm_00688	putative transposition, inversion, or recombination protein	CDIF27147_00646	PD-(D/E)XK nuclease family transposase	CDIF29020_00666	PD-(D/E)XK nuclease family transposase	CDIF29747_00626	PD-(D/E)XK nuclease family transposase	CDIF101085_00664	PD-(D/E)XK nuclease family transposase
CDIF630erm_00689	two-component sensor histidine kinase	CDIF27147_00650	two-component sensor histidine kinase	CDIF29020_00668	two-component sensor histidine kinase	CDIF29747_00628	two-component sensor histidine kinase	CDIF101085_00666	two-component sensor histidine kinase
CDIF630erm_00690	HD domain protein	CDIF27147_00651	putative HD superfamily hydrolase	CDIF29020_00669	putative HD superfamily hydrolase	CDIF29747_00629	putative HD superfamily hydrolase	CDIF101085_00667	putative HD superfamily hydrolase
CDIF630erm_00691	transporter, major facilitator superfamily (MFS)	CDIF27147_00652	efflux protein	CDIF29020_00670	efflux protein	CDIF29747_00630	efflux protein	CDIF101085_00668	efflux protein
CDIF630erm_00692	transcriptional regulator, TetR family	CDIF27147_00653	TetR family transcriptional regulator	CDIF29020_00672	TetR family transcriptional regulator	CDIF29747_00632	TetR family transcriptional regulator	CDIF101085_00670	TetR family transcriptional regulator
CDIF630erm_00693	glyceraldehyde-3-phosphate dehydrogenase (NADP+)	CDIF27147_00654	NADP-dependent glyceraldehyde-3-phosphate dehydrogenase	CDIF29020_00673	NADP-dependent glyceraldehyde-3-phosphate dehydrogenase	CDIF29747_00633	NADP-dependent glyceraldehyde-3-phosphate dehydrogenase	CDIF101085_00671	NADP-dependent glyceraldehyde-3-phosphate dehydrogenase
CDIF630erm_00694	transcriptional regulator, TetR family	CDIF27147_00655	TetR family transcriptional regulator	CDIF29020_00674	TetR family transcriptional regulator	CDIF29747_00634	TetR family transcriptional regulator	CDIF101085_00672	TetR family transcriptional regulator
CDIF630erm_00695	putative PEP-utilizing enzyme	CDIF27147_00656	PEP-utilizing kinase	CDIF29020_00675	PEP-utilizing kinase	CDIF29747_00635	PEP-utilizing kinase	CDIF101085_00673	PEP-utilizing kinase
CDIF630erm_00700	uncharacterized protein	CDIF27147_00659	hypothetical protein	CDIF29020_00679	hypothetical protein	CDIF29747_00639	hypothetical protein	CDIF101085_00677	hypothetical protein
CDIF630erm_00701	uncharacterized protein	CDIF27147_00660	hypothetical protein	CDIF29020_00680	hypothetical protein	CDIF29747_00640	hypothetical protein	CDIF101085_00678	hypothetical protein
CDIF630erm_00702	uncharacterized protein with P-loop containing nucleoside triphosphate hydrolase domain	CDIF27147_00663	hypothetical protein	CDIF29020_00681	hypothetical protein	CDIF29747_00641	hypothetical protein	CDIF101085_00679	hypothetical protein
CDIF630erm_00703	GTP binding domain protein	CDIF27147_00664	hypothetical protein	CDIF29020_00682	hypothetical protein	CDIF29747_00642	hypothetical protein	CDIF101085_00680	hypothetical protein
CDIF630erm_00706	putative lipoprotein	CDIF27147_00667	hypothetical protein	CDIF29020_00683	hypothetical protein	CDIF29747_00643	hypothetical protein	CDIF101085_00681	hypothetical protein
CDIF630erm_00707	hypothetical protein	CDIF27147_00668	hypothetical protein	CDIF29020_00684	hypothetical protein	CDIF29747_00644	hypothetical protein	CDIF101085_00682	hypothetical protein
CDIF630erm_00708	uncharacterized protein, YbdN-like	CDIF27147_00669	putative phosphoadenosine phosphosulfate sulfotransferase	CDIF29020_00685	putative phosphoadenosine phosphosulfate sulfotransferase	CDIF29747_00645	putative phosphoadenosine phosphosulfate sulfotransferase	CDIF101085_00683	putative phosphoadenosine phosphosulfate sulfotransferase
CDIF630erm_00709	uncharacterized protein, YbdM-like	CDIF27147_00670	ParB-like nuclease domain protein	CDIF29020_00686	ParB-like nuclease domain protein	CDIF29747_00646	ParB-like nuclease domain protein	CDIF101085_00684	ParB-like nuclease domain protein
CDIF630erm_00710	putative spore coat protein, CotJA-like	CDIF27147_00671	Spore coat associated protein JA (CotJA)	CDIF29020_00687	Spore coat associated protein JA (CotJA)	CDIF29747_00647	Spore coat associated protein JA (CotJA)	CDIF101085_00685	Spore coat associated protein JA (CotJA)
CDIF630erm_00711	spore coat peptide assembly protein CotF	CDIF27147_00672	spore-coat protein	CDIF29020_00688	spore-coat protein	CDIF29747_00648	spore-coat protein	CDIF101085_00686	spore-coat protein
CDIF630erm_00712	spore-coat protein, manganese catalase	CDIF27147_00673	spore-coat protein	CDIF29020_00689	spore-coat protein	CDIF29747_00649	spore-coat protein	CDIF101085_00687	spore-coat protein
CDIF630erm_00714	methylated-DNA--protein-cysteine methyltransferase	CDIF27147_00674	methylated-DNA--protein-cysteine methyltransferase 1	CDIF29020_00691	methylated-DNA--protein-cysteine methyltransferase 1	CDIF29747_00651	methylated-DNA--protein-cysteine methyltransferase 1	CDIF101085_00689	methylated-DNA--protein-cysteine methyltransferase 1
CDIF630erm_00715	hypothetical protein	CDIF27147_00675	plasmid-like protein	CDIF29020_00692	plasmid-like protein	CDIF29747_00652	hypothetical protein	CDIF101085_00690	hypothetical protein
CDIF630erm_00716	hypothetical protein	CDIF27147_00676	hypothetical protein	CDIF29020_00693	hypothetical protein	CDIF29747_00653	hypothetical protein	CDIF101085_00691	hypothetical protein
CDIF630erm_00717	uncharacterized protein, GrpB-like	CDIF27147_00677	glutamate-rich protein GrpB	CDIF29020_00694	glutamate-rich protein GrpB	CDIF29747_00654	glutamate-rich protein GrpB	CDIF101085_00692	glutamate-rich protein GrpB
CDIF630erm_00719	chloride ion channel protein (C-terminal component)	CDIF27147_00680	Voltage gated chloride channel family protein	CDIF29020_00695	Voltage gated chloride channel family protein	CDIF29747_00655	Voltage gated chloride channel family protein	CDIF101085_00693	Voltage gated chloride channel family protein
CDIF630erm_00721	uncharacterized protein, GrpB/dephospho-CoA kinase family	CDIF27147_00682	glutamate-rich protein GrpB	CDIF29020_00697	glutamate-rich protein GrpB	CDIF29747_00657	glutamate-rich protein GrpB	CDIF101085_00695	glutamate-rich protein GrpB
CDIF630erm_00777	negative regulator of toxin gene expression	CDIF27147_00739	hypothetical protein	CDIF29020_00742	hypothetical protein	CDIF29747_00701	hypothetical protein	CDIF101085_00710	hypothetical protein
CDIF630erm_00778	pathogenicity locus protein	CDIF27147_00740	Pathogenicity locus	CDIF29020_00744	Pathogenicity locus	CDIF29747_00703	Pathogenicity locus	CDIF101085_00712	Pathogenicity locus
CDIF630erm_00779	hypothetical protein	CDIF27147_00741	hypothetical protein	CDIF29020_00745	hypothetical protein	CDIF29747_00704	hypothetical protein	CDIF101085_00713	hypothetical protein
CDIF630erm_00780	ABC-type transport system,	CDIF27147_00743	lantibiotic ABC transporter permease	CDIF29020_00747	lantibiotic ABC transporter permease	CDIF29747_00706	lantibiotic ABC transporter permease	CDIF101085_00715	lantibiotic ABC transporter permease
CDIF630erm_00781	ABC-type transport system,	CDIF27147_00744	lantibiotic ABC transporter permease	CDIF29020_00748	lantibiotic ABC transporter permease	CDIF29747_00707	lantibiotic ABC transporter permease	CDIF101085_00716	lantibiotic ABC transporter permease
CDIF630erm_00782	ABC-type transport system,	CDIF27147_00745	lantibiotic ABC transporter ATP-binding protein	CDIF29020_00749	lantibiotic ABC transporter ATP-binding protein	CDIF29747_00708	lantibiotic ABC transporter ATP-binding protein	CDIF101085_00717	lantibiotic ABC transporter ATP-binding protein
CDIF630erm_00783	two-component response regulator	CDIF27147_00746	two-component response regulator	CDIF29020_00750	two-component response regulator	CDIF29747_00709	two-component response regulator	CDIF101085_00718	two-component response regulator
CDIF630erm_00784	two-component sensor histidine kinase	CDIF27147_00747	two-component sensor histidine kinase	CDIF29020_00751	two-component sensor histidine kinase	CDIF29747_00710	two-component sensor histidine kinase	CDIF101085_00719	two-component sensor histidine kinase
CDIF630erm_00785	transcriptional regulator, beta-lactam repressor	CDIF27147_00748	regulatory protein	CDIF29020_00752	regulatory protein	CDIF29747_00711	regulatory protein	CDIF101085_00720	regulatory protein
CDIF630erm_00786	putative enzyme, glyoxalase family	CDIF27147_00749	glyoxalase	CDIF29020_00753	glyoxalase	CDIF29747_00712	glyoxalase	CDIF101085_00721	glyoxalase
CDIF630erm_00787	uncharacterized protein, GTP cyclohydrolase-like	CDIF27147_00750	dinuclear metal center protein, YbgI/ family	CDIF29020_00754	dinuclear metal center protein, YbgI/ family	CDIF29747_00713	dinuclear metal center protein, YbgI/ family	CDIF101085_00722	dinuclear metal center protein, YbgI/ family
CDIF630erm_00788	putative methyltransferase	CDIF27147_00751	cyclopropane-fatty-acyl-phospholipid synthase	CDIF29020_00756	cyclopropane-fatty-acyl-phospholipid synthase	CDIF29747_00715	cyclopropane-fatty-acyl-phospholipid synthase	CDIF101085_00724	cyclopropane-fatty-acyl-phospholipid synthase
CDIF630erm_00789	putative acetyltransferase	CDIF27147_00752	acetyltransferase	CDIF29020_00757	acetyltransferase	CDIF29747_00716	acetyltransferase	CDIF101085_00725	acetyltransferase
CDIF630erm_00790	extracytoplasmic function (ECF) anti-sigma factor rsiT	CDIF27147_00753	hypothetical protein	CDIF29020_00758	hypothetical protein	CDIF29747_00717	hypothetical protein	CDIF101085_00726	hypothetical protein
CDIF630erm_00791	extracytoplasmic function (ECF) sigma factor csfT	CDIF27147_00754	RNA polymerase sigma factor	CDIF29020_00759	RNA polymerase sigma factor	CDIF29747_00718	RNA polymerase sigma factor	CDIF101085_00727	RNA polymerase sigma factor
CDIF630erm_00797	putative ATP-dependent peptidase, M41 family	CDIF27147_00765	ATP-dependent peptidase	CDIF29020_00760	ATP-dependent peptidase	CDIF29747_00719	ATP-dependent peptidase	CDIF101085_00728	ATP-dependent peptidase
CDIF630erm_00798	translation initiation factor IF-3	CDIF27147_00766	translation initiation factor IF-3	CDIF29020_00761	translation initiation factor IF-3	CDIF29747_00720	translation initiation factor IF-3	CDIF101085_00729	translation initiation factor IF-3
CDIF630erm_00799	predicted cleavage at residue 28	CDIF27147_00767	predicted cleavage at residue 28	CDIF29020_00762	predicted cleavage at residue 28	CDIF29747_00721	predicted cleavage at residue 28	CDIF101085_00730	predicted cleavage at residue 28
CDIF630erm_00800	50S ribosomal protein L20	CDIF27147_00768	50S ribosomal protein L20	CDIF29020_00763	50S ribosomal protein L20	CDIF29747_00722	50S ribosomal protein L20	CDIF101085_00731	50S ribosomal protein L20
CDIF630erm_00801	DNA-binding protein	CDIF27147_00769	hypothetical protein	CDIF29020_00764	Helix-turn-helix domain protein	CDIF29747_00723	Helix-turn-helix domain protein	CDIF101085_00732	Helix-turn-helix domain protein
CDIF630erm_00803	predicted cleavage at residue 26	CDIF27147_00771	predicted cleavage at residue 26	CDIF29020_00769	predicted cleavage at residue 26	CDIF29747_00728	predicted cleavage at residue 26	CDIF101085_00738	predicted cleavage at residue 26
CDIF630erm_00804	putative dehydrogenase, NAD(P)-binding	CDIF27147_00772	short chain dehydrogenase	CDIF29020_00770	short chain dehydrogenase	CDIF29747_00729	short chain dehydrogenase	CDIF101085_00739	short chain dehydrogenase
CDIF630erm_00806	transcriptional regulator, MerR family	CDIF27147_00774	MerR family transcriptional regulator	CDIF29020_00771	MerR family transcriptional regulator	CDIF29747_00730	MerR family transcriptional regulator	CDIF101085_00740	MerR family transcriptional regulator
CDIF630erm_00807	transcriptional regulator, TetR family	CDIF27147_00775	TetR family transcriptional regulator	CDIF29020_00772	TetR family transcriptional regulator	CDIF29747_00731	TetR family transcriptional regulator	CDIF101085_00741	TetR family transcriptional regulator
CDIF630erm_00808	hypothetical protein	CDIF27147_00776	hypothetical protein	CDIF29020_00773	hypothetical protein	CDIF29747_00732	hypothetical protein	CDIF101085_00742	hypothetical protein
CDIF630erm_00809	putative exported metalloendopeptidase	CDIF27147_00777	exported peptidase	CDIF29020_00774	exported peptidase	CDIF29747_00733	exported peptidase	CDIF101085_00743	exported peptidase
CDIF630erm_00810	ktr system potassium uptake protein B	CDIF27147_00778	cation transport protein	CDIF29020_00775	cation transport protein	CDIF29747_00734	cation transport protein	CDIF101085_00744	cation transport protein
CDIF630erm_00811	ktr system potassium uptake protein C	CDIF27147_00779	cation transport protein	CDIF29020_00776	cation transport protein	CDIF29747_00735	cation transport protein	CDIF101085_00745	cation transport protein
CDIF630erm_00812	putative tRNA/rRNA methyltransferase, SpoU	CDIF27147_00780	RNA methylase	CDIF29020_00777	RNA methylase	CDIF29747_00736	RNA methylase	CDIF101085_00746	RNA methylase
CDIF630erm_00814	phenylalanyl-tRNA synthetase alpha chain	CDIF27147_00782	phenylalanyl-tRNA synthetase subunit alpha	CDIF29020_00779	phenylalanyl-tRNA synthetase subunit alpha	CDIF29747_00738	phenylalanyl-tRNA synthetase subunit alpha	CDIF101085_00748	phenylalanyl-tRNA synthetase subunit alpha
CDIF630erm_00815	phenylalanyl-tRNA synthetase subunit beta	CDIF27147_00783	phenylalanyl-tRNA synthetase subunit beta	CDIF29020_00780	phenylalanyl-tRNA synthetase subunit beta	CDIF29747_00739	phenylalanyl-tRNA synthetase subunit beta	CDIF101085_00749	phenylalanyl-tRNA synthetase subunit beta
CDIF630erm_00816	putative cell-division protein	CDIF27147_00784	Z ring-associated protein ZapA	CDIF29020_00781	Z ring-associated protein ZapA	CDIF29747_00740	Z ring-associated protein ZapA	CDIF101085_00750	Z ring-associated protein ZapA
CDIF630erm_00817	putative membrane protein, DUF1275 family	CDIF27147_00785	putative membrane protein	CDIF29020_00782	putative membrane protein	CDIF29747_00741	putative membrane protein	CDIF101085_00751	putative membrane protein
CDIF630erm_00818	putative peptidase, U32 family	CDIF27147_00786	protease	CDIF29020_00784	protease	CDIF29747_00743	protease	CDIF101085_00753	protease
CDIF630erm_00819	putative metal-dependent phosphohydrolase	CDIF27147_00787	phosphohydrolase	CDIF29020_00785	phosphohydrolase	CDIF29747_00744	phosphohydrolase	CDIF101085_00754	phosphohydrolase
CDIF630erm_00820	8-oxo-dGTP diphosphatase	CDIF27147_00788	DNA repair protein	CDIF29020_00786	DNA repair protein	CDIF29747_00745	DNA repair protein	CDIF101085_00755	DNA repair protein
CDIF630erm_00821	putative nitroreductase-like oxidoreductase	CDIF27147_00789	reductase	CDIF29020_00787	reductase	CDIF29747_00746	reductase	CDIF101085_00756	reductase
CDIF630erm_00822	putative diguanylate kinase signaling protein	CDIF27147_00790	signaling protein	CDIF29020_00788	signaling protein	CDIF29747_00747	signaling protein	CDIF101085_00757	signaling protein
CDIF630erm_00823	cytosol non-specific dipeptidase	CDIF27147_00791	aminoacyl-histidine dipeptidase	CDIF29020_00789	aminoacyl-histidine dipeptidase	CDIF29747_00748	aminoacyl-histidine dipeptidase	CDIF101085_00758	aminoacyl-histidine dipeptidase
CDIF630erm_00824	endonuclease MutS2	CDIF27147_00792	DNA mismatch repair protein	CDIF29020_00790	DNA mismatch repair protein	CDIF29747_00749	DNA mismatch repair protein	CDIF101085_00759	DNA mismatch repair protein
CDIF630erm_00825	uncharacterized protein YbbK	CDIF27147_00793	purine nucleoside phosphorylase	CDIF29020_00791	purine nucleoside phosphorylase	CDIF29747_00750	purine nucleoside phosphorylase	CDIF101085_00760	purine nucleoside phosphorylase
CDIF630erm_00826	arginine--tRNA ligase	CDIF27147_00794	arginyl-tRNA synthetase	CDIF29020_00792	arginyl-tRNA synthetase	CDIF29747_00751	arginyl-tRNA synthetase	CDIF101085_00761	arginyl-tRNA synthetase
CDIF630erm_00827	hypothetical protein	CDIF27147_00795	hypothetical protein	CDIF29020_00793	hypothetical protein	CDIF29747_00752	hypothetical protein	CDIF101085_00762	hypothetical protein
CDIF630erm_00828	hypothetical protein	CDIF27147_00796	hypothetical protein	CDIF29020_00794	hypothetical protein	CDIF29747_00753	hypothetical protein	CDIF101085_00763	hypothetical protein
CDIF630erm_00829	putative radical SAM domain-containing protein	CDIF27147_00797	adenosylcobamide-dependent radical SAM superfamily protein	CDIF29020_00795	adenosylcobamide-dependent radical SAM superfamily protein	CDIF29747_00754	adenosylcobamide-dependent radical SAM superfamily protein	CDIF101085_00764	adenosylcobamide-dependent radical SAM superfamily protein
CDIF630erm_00830	tetratricopeptide repeat protein	CDIF27147_00798	TPR domain-containing protein	CDIF29020_00796	TPR domain-containing protein	CDIF29747_00755	TPR domain-containing protein	CDIF101085_00765	TPR domain-containing protein
CDIF630erm_00831	phosphate butyryltransferase	CDIF27147_00799	phosphate butyryltransferase	CDIF29020_00799	phosphate butyryltransferase	CDIF29747_00758	phosphate butyryltransferase	CDIF101085_00768	phosphate butyryltransferase
CDIF630erm_00832	anaerobic carbon monoxide dehydrogenase	CDIF27147_00800	bifunctional carbon monoxide	CDIF29020_00800	bifunctional carbon monoxide	CDIF29747_00759	bifunctional carbon monoxide	CDIF101085_00769	bifunctional carbon monoxide
CDIF630erm_00833	carbon monoxide dehydrogenase, accessory protein	CDIF27147_00801	carbon monoxide dehydrogenase accessory protein	CDIF29020_00801	carbon monoxide dehydrogenase accessory protein	CDIF29747_00760	carbon monoxide dehydrogenase accessory protein	CDIF101085_00770	carbon monoxide dehydrogenase accessory protein
CDIF630erm_00834	formate--tetrahydrofolate ligase	CDIF27147_00802	formate--tetrahydrofolate ligase	CDIF29020_00802	formate--tetrahydrofolate ligase	CDIF29747_00761	formate--tetrahydrofolate ligase	CDIF101085_00771	formate--tetrahydrofolate ligase
CDIF630erm_00835	methenyltetrahydrofolate cyclohydrolase	CDIF27147_00803	methenyltetrahydrofolate cyclohydrolase	CDIF29020_00803	methenyltetrahydrofolate cyclohydrolase	CDIF29747_00762	methenyltetrahydrofolate cyclohydrolase	CDIF101085_00772	methenyltetrahydrofolate cyclohydrolase
CDIF630erm_00836	bifunctional methylenetetrahydrofolate cyclohydrolase	CDIF27147_00804	FolD bifunctional protein	CDIF29020_00804	FolD bifunctional protein	CDIF29747_00763	FolD bifunctional protein	CDIF101085_00773	FolD bifunctional protein
CDIF630erm_00837	putative electron bifurcating methylenetetrahydrofolate reductase, small subunit	CDIF27147_00805	hypothetical protein	CDIF29020_00805	hypothetical protein	CDIF29747_00764	hypothetical protein	CDIF101085_00774	hypothetical protein
CDIF630erm_00838	putative electron bifurcating methylenetetrahydrofolate reductase, large subunit	CDIF27147_00806	methylenetetrahydrofolate reductase	CDIF29020_00806	methylenetetrahydrofolate reductase	CDIF29747_00765	methylenetetrahydrofolate reductase	CDIF101085_00775	methylenetetrahydrofolate reductase
CDIF630erm_00839	glycine cleavage system, dihydrolipoyl dehydrogenase subunit	CDIF27147_00807	carbon monoxide dehydrogenase/acetyl-CoA synthase complex, dihydrolipoyl dehydrogenase subunit	CDIF29020_00807	carbon monoxide dehydrogenase/acetyl-CoA synthase complex, dihydrolipoyl dehydrogenase subunit	CDIF29747_00766	carbon monoxide dehydrogenase/acetyl-CoA synthase complex, dihydrolipoyl dehydrogenase subunit	CDIF101085_00776	carbon monoxide dehydrogenase/acetyl-CoA synthase complex, dihydrolipoyl dehydrogenase subunit
CDIF630erm_00840	acetyl-CoA synthase, nickel-inserting subunit	CDIF27147_00808	carbon monoxide dehydrogenase/acetyl-CoA synthase complex, nickel-inserting subunit	CDIF29020_00808	carbon monoxide dehydrogenase/acetyl-CoA synthase complex, nickel-inserting subunit	CDIF29747_00767	carbon monoxide dehydrogenase/acetyl-CoA synthase complex, nickel-inserting subunit	CDIF101085_00777	carbon monoxide dehydrogenase/acetyl-CoA synthase complex, nickel-inserting subunit
CDIF630erm_00841	corrinoid/iron-sulfur protein, small subunit	CDIF27147_00809	acetyl-CoA decarbonylase/synthase complex subunit delta	CDIF29020_00809	acetyl-CoA decarbonylase/synthase complex subunit delta	CDIF29747_00768	acetyl-CoA decarbonylase/synthase complex subunit delta	CDIF101085_00778	acetyl-CoA decarbonylase/synthase complex subunit delta
CDIF630erm_00842	corrinoid/iron-sulfur protein, large subunit	CDIF27147_00810	acetyl-CoA decarbonylase/synthase complex subunit gamma	CDIF29020_00810	acetyl-CoA decarbonylase/synthase complex subunit gamma	CDIF29747_00769	acetyl-CoA decarbonylase/synthase complex subunit gamma	CDIF101085_00779	acetyl-CoA decarbonylase/synthase complex subunit gamma
CDIF630erm_00843	5-methyltetrahydrofolate:corrinoid/iron-sulfur protein co-methyltransferase	CDIF27147_00811	carbon monoxide dehydrogenase/acetyl-CoA synthase complex, methyltransferase subunit	CDIF29020_00811	carbon monoxide dehydrogenase/acetyl-CoA synthase complex, methyltransferase subunit	CDIF29747_00770	carbon monoxide dehydrogenase/acetyl-CoA synthase complex, methyltransferase subunit	CDIF101085_00780	carbon monoxide dehydrogenase/acetyl-CoA synthase complex, methyltransferase subunit
CDIF630erm_00844	acetyl-CoA synthase, subunit alpha/beta	CDIF27147_00812	bifunctional acetyl-CoA decarbonylase/synthase	CDIF29020_00812	bifunctional acetyl-CoA decarbonylase/synthase	CDIF29747_00771	bifunctional acetyl-CoA decarbonylase/synthase	CDIF101085_00781	bifunctional acetyl-CoA decarbonylase/synthase
CDIF630erm_00845	glycine cleavage system, H protein	CDIF27147_00813	glycine cleavage system protein H	CDIF29020_00813	glycine cleavage system protein H	CDIF29747_00772	glycine cleavage system protein H	CDIF101085_00782	glycine cleavage system protein H
CDIF630erm_00846	ATP-dependent reductive activator of CoFeSP	CDIF27147_00814	iron-sulfur protein	CDIF29020_00814	iron-sulfur protein	CDIF29747_00773	iron-sulfur protein	CDIF101085_00783	iron-sulfur protein
CDIF630erm_00847	putative radical SAM superfamily protein	CDIF27147_00815	radical SAM superfamily protein	CDIF29020_00815	radical SAM superfamily protein	CDIF29747_00774	radical SAM superfamily protein	CDIF101085_00784	radical SAM superfamily protein
CDIF630erm_00848	putative radical SAM superfamily protein	CDIF27147_00816	radical SAM protein	CDIF29020_00816	radical SAM protein	CDIF29747_00775	radical SAM protein	CDIF101085_00785	radical SAM protein
CDIF630erm_00849	octanoyltransferase	CDIF27147_00817	biotin/lipoate-protein ligase	CDIF29020_00817	biotin/lipoate-protein ligase	CDIF29747_00776	biotin/lipoate-protein ligase	CDIF101085_00786	biotin/lipoate-protein ligase
CDIF630erm_00850	putative RNA-binding protein	CDIF27147_00818	carbon monoxide dehydrogenase accessory protein	CDIF29020_00818	carbon monoxide dehydrogenase accessory protein	CDIF29747_00777	carbon monoxide dehydrogenase accessory protein	CDIF101085_00787	carbon monoxide dehydrogenase accessory protein
CDIF630erm_00851	hypothetical protein	CDIF27147_00819	hypothetical protein	CDIF29020_00819	hypothetical protein	CDIF29747_00778	hypothetical protein	CDIF101085_00788	hypothetical protein
CDIF630erm_00852	uncharacterized protein	CDIF27147_00820	carbon monoxide dehydrogenase accessory protein	CDIF29020_00820	carbon monoxide dehydrogenase accessory protein	CDIF29747_00779	carbon monoxide dehydrogenase accessory protein	CDIF101085_00789	carbon monoxide dehydrogenase accessory protein
CDIF630erm_00853	histidinol-phosphatase	CDIF27147_00821	histidinol-phosphatase	CDIF29020_00821	histidinol-phosphatase	CDIF29747_00780	histidinol-phosphatase	CDIF101085_00790	histidinol-phosphatase
CDIF630erm_00854	predicted cleavage at residue 25	CDIF27147_00822	predicted cleavage at residue 25	CDIF29020_00822	predicted cleavage at residue 24	CDIF29747_00781	predicted cleavage at residue 24	CDIF101085_00791	predicted cleavage at residue 24
CDIF630erm_00855	predicted cleavage at residue 29	CDIF27147_00823	predicted cleavage at residue 29	CDIF29020_00823	predicted cleavage at residue 29	CDIF29747_00782	predicted cleavage at residue 29	CDIF101085_00792	predicted cleavage at residue 29
CDIF630erm_00856	2-aminoethylphosphonate--pyruvate transaminase	CDIF27147_00824	aminotransferase	CDIF29020_00824	aminotransferase	CDIF29747_00783	aminotransferase	CDIF101085_00793	aminotransferase
CDIF630erm_00857	glycerol kinase	CDIF27147_00825	glycerol kinase	CDIF29020_00825	glycerol kinase	CDIF29747_00784	glycerol kinase	CDIF101085_00794	glycerol kinase
CDIF630erm_00858	ethanolamine utilization protein EutH	CDIF27147_00826	ethanolamine transporter	CDIF29020_00826	ethanolamine transporter	CDIF29747_00785	ethanolamine transporter	CDIF101085_00795	ethanolamine transporter
CDIF630erm_00859	transcriptional regulator, DeoR family	CDIF27147_00827	DeoR family transcriptional regulator	CDIF29020_00827	DeoR family transcriptional regulator	CDIF29747_00786	DeoR family transcriptional regulator	CDIF101085_00796	DeoR family transcriptional regulator
CDIF630erm_00861	putative MotA/TolQ/ExbB proton channel	CDIF27147_00829	chemotaxis protein	CDIF29020_00829	chemotaxis protein	CDIF29747_00788	chemotaxis protein	CDIF101085_00798	chemotaxis protein
CDIF630erm_00862	putative OmpA/MotB proton channel	CDIF27147_00830	chemotaxis protein	CDIF29020_00830	chemotaxis protein	CDIF29747_00789	chemotaxis protein	CDIF101085_00799	chemotaxis protein
CDIF630erm_00863	putative membrane protein	CDIF27147_00831	putative membrane protein	CDIF29020_00831	putative membrane protein	CDIF29747_00790	putative membrane protein	CDIF101085_00800	putative membrane protein
CDIF630erm_00864	predicted cleavage at residue 26	CDIF27147_00832	predicted cleavage at residue 26	CDIF29020_00832	predicted cleavage at residue 27	CDIF29747_00791	predicted cleavage at residue 27	CDIF101085_00801	predicted cleavage at residue 27
CDIF630erm_00865	putative diguanylate kinase signaling protein	CDIF27147_00833	signaling protein	CDIF29020_00833	signaling protein	CDIF29747_00792	signaling protein	CDIF101085_00802	signaling protein
CDIF630erm_00866	putative DNA helicase, UvrD/REP type	CDIF27147_00834	ATP-dependent DNA helicase	CDIF29020_00834	ATP-dependent DNA helicase	CDIF29747_00793	ATP-dependent DNA helicase	CDIF101085_00803	ATP-dependent DNA helicase
CDIF630erm_00868	predicted cleavage at residue 27	CDIF27147_00836	predicted cleavage at residue 27	CDIF29020_00836	predicted cleavage at residue 27	CDIF29747_00795	predicted cleavage at residue 27	CDIF101085_00805	predicted cleavage at residue 27
CDIF630erm_00869	ABC-type transport system, aminoacid-family permease	CDIF27147_00837	amino acid ABC transporter permease	CDIF29020_00837	amino acid ABC transporter permease	CDIF29747_00796	amino acid ABC transporter permease	CDIF101085_00806	amino acid ABC transporter permease
CDIF630erm_00870	ABC-type transport system, aminoacid-family ATP-binding protein	CDIF27147_00838	amino acid ABC transporter ATP-binding protein	CDIF29020_00838	amino acid ABC transporter ATP-binding protein	CDIF29747_00797	amino acid ABC transporter ATP-binding protein	CDIF101085_00807	amino acid ABC transporter ATP-binding protein
CDIF630erm_00871	cysteine desulfurase	CDIF27147_00839	cysteine desulfurase	CDIF29020_00839	cysteine desulfurase	CDIF29747_00798	cysteine desulfurase	CDIF101085_00808	cysteine desulfurase
CDIF630erm_00872	sulfurtransferase ThiI	CDIF27147_00840	thiamine biosynthesis protein ThiI	CDIF29020_00840	thiamine biosynthesis protein ThiI	CDIF29747_00799	thiamine biosynthesis protein ThiI	CDIF101085_00809	thiamine biosynthesis protein ThiI
CDIF630erm_00873	putative cell surface protein	CDIF27147_00841	fimbrial protein	CDIF29020_00841	fimbrial protein	CDIF29747_00800	fimbrial protein	CDIF101085_00810	fimbrial protein
CDIF630erm_00874	putative nitroreductase-like oxidoreductase	CDIF27147_00842	reductase	CDIF29020_00842	reductase	CDIF29747_00801	reductase	CDIF101085_00811	reductase
CDIF630erm_00876	formate C-acetyltransferase activating enzyme	CDIF27147_00844	pyruvate formate-lyase activating protein	CDIF29020_00843	pyruvate formate-lyase activating protein	CDIF29747_00802	pyruvate formate-lyase activating protein	CDIF101085_00812	pyruvate formate-lyase activating protein
CDIF630erm_00877	formate C-acetyltransferase	CDIF27147_00845	formate acetyltransferase	CDIF29020_00844	formate acetyltransferase	CDIF29747_00803	formate acetyltransferase	CDIF101085_00813	formate acetyltransferase
CDIF630erm_00878	putative Ca2+/na+ antiporter	CDIF27147_00846	Ca2+/Na+ antiporter	CDIF29020_00845	Ca2+/Na+ antiporter	CDIF29747_00804	Ca2+/Na+ antiporter	CDIF101085_00814	Ca2+/Na+ antiporter
CDIF630erm_00879	DEAD-box ATP-dependent RNA helicase CshA	CDIF27147_00847	ATP-dependent RNA helicase	CDIF29020_00846	ATP-dependent RNA helicase	CDIF29747_00805	ATP-dependent RNA helicase	CDIF101085_00815	ATP-dependent RNA helicase
CDIF630erm_00880	transcription antiterminator, PTS operon regulator	CDIF27147_00848	transcription antiterminator	CDIF29020_00847	transcription antiterminator	CDIF29747_00806	transcription antiterminator	CDIF101085_00816	transcription antiterminator
CDIF630erm_00881	sorbitol operon activator protein	CDIF27147_00849	glucitol operon activator protein	CDIF29020_00848	glucitol operon activator protein	CDIF29747_00807	glucitol operon activator protein	CDIF101085_00817	glucitol operon activator protein
CDIF630erm_00882	PTS system, sorbitol-specific IIC component	CDIF27147_00850	PTS system glucitol/sorbitol-specific transporter subunit IIc2	CDIF29020_00849	PTS system glucitol/sorbitol-specific transporter subunit IIc2	CDIF29747_00808	PTS system glucitol/sorbitol-specific transporter subunit IIc2	CDIF101085_00818	PTS system glucitol/sorbitol-specific transporter subunit IIc2
CDIF630erm_00883	PTS system, sorbitol-specific IIB N-terminal component	CDIF27147_00851	PTS system glucitol/sorbitol-specific transporter subunit IIB	CDIF29020_00850	PTS system glucitol/sorbitol-specific transporter subunit IIB	CDIF29747_00809	PTS system glucitol/sorbitol-specific transporter subunit IIB	CDIF101085_00819	PTS system glucitol/sorbitol-specific transporter subunit IIB
CDIF630erm_00884	PTS system, sorbitol-specific IIB C-terminal component	CDIF27147_00852	PTS system glucitol/sorbitol-specific transporter subunit IIC	CDIF29020_00851	PTS system glucitol/sorbitol-specific transporter subunit IIC	CDIF29747_00810	PTS system glucitol/sorbitol-specific transporter subunit IIC	CDIF101085_00820	PTS system glucitol/sorbitol-specific transporter subunit IIC
CDIF630erm_00885	PTS system, sorbitol-specific IIA component	CDIF27147_00853	PTS system glucitol/sorbitol-specific transporter subunit IIA	CDIF29020_00852	PTS system glucitol/sorbitol-specific transporter subunit IIA	CDIF29747_00811	PTS system glucitol/sorbitol-specific transporter subunit IIA	CDIF101085_00821	PTS system glucitol/sorbitol-specific transporter subunit IIA
CDIF630erm_00886	sorbitol 6-phosphate 2-dehydrogenase	CDIF27147_00854	sorbitol-6-phosphate dehydrogenase	CDIF29020_00853	sorbitol-6-phosphate dehydrogenase	CDIF29747_00812	sorbitol-6-phosphate dehydrogenase	CDIF101085_00822	sorbitol-6-phosphate dehydrogenase
CDIF630erm_00887	putative molybdopterin oxidoreductase	CDIF27147_00856	formate dehydrogenase	CDIF29020_00854	formate dehydrogenase	CDIF29747_00813	formate dehydrogenase	CDIF101085_00823	formate dehydrogenase
CDIF630erm_00888	anti-sigma F factor antagonist (stage II sporulation protein AA)	CDIF27147_00857	anti-sigma F factor antagonist	CDIF29020_00855	anti-sigma F factor antagonist	CDIF29747_00814	anti-sigma F factor antagonist	CDIF101085_00824	anti-sigma F factor antagonist
CDIF630erm_00889	anti-sigma F factor (stage II sporulation protein AB)	CDIF27147_00858	anti-sigma F factor	CDIF29020_00856	anti-sigma F factor	CDIF29747_00815	anti-sigma F factor	CDIF101085_00825	anti-sigma F factor
CDIF630erm_00890	RNA polymerase sigma-F factor	CDIF27147_00859	RNA polymerase sigma-F factor	CDIF29020_00857	RNA polymerase sigma-F factor	CDIF29747_00816	RNA polymerase sigma-F factor	CDIF101085_00826	RNA polymerase sigma-F factor
CDIF630erm_00891	stage V sporulation protein AC	CDIF27147_00860	stage V sporulation protein AC	CDIF29020_00858	stage V sporulation protein AC	CDIF29747_00817	stage V sporulation protein AC	CDIF101085_00827	stage V sporulation protein AC
CDIF630erm_00892	stage V sporulation protein AD	CDIF27147_00861	stage V sporulation protein AD	CDIF29020_00859	stage V sporulation protein AD	CDIF29747_00818	stage V sporulation protein AD	CDIF101085_00828	stage V sporulation protein AD
CDIF630erm_00893	stage V sporulation protein AE	CDIF27147_00862	stage V sporulation protein AE	CDIF29020_00860	stage V sporulation protein AE	CDIF29747_00819	stage V sporulation protein AE	CDIF101085_00829	stage V sporulation protein AE
CDIF630erm_00894	transcriptional regulator, LacI family	CDIF27147_00863	LacI family transcriptional regulator	CDIF29020_00861	LacI family transcriptional regulator	CDIF29747_00820	LacI family transcriptional regulator	CDIF101085_00830	LacI family transcriptional regulator
CDIF630erm_00895	putative membrane protein	CDIF27147_00864	hypothetical protein	CDIF29020_00862	hypothetical protein	CDIF29747_00821	hypothetical protein	CDIF101085_00831	hypothetical protein
CDIF630erm_00896	hypothetical protein	CDIF27147_00865	hypothetical protein	CDIF29020_00863	hypothetical protein	CDIF29747_00822	hypothetical protein	CDIF101085_00832	hypothetical protein
CDIF630erm_00897	putative amidohydrolase, M20D peptidase family	CDIF27147_00866	amidohydrolase	CDIF29020_00864	amidohydrolase	CDIF29747_00823	amidohydrolase	CDIF101085_00833	amidohydrolase
CDIF630erm_00898	hypothetical protein	CDIF27147_00867	hypothetical protein	CDIF29020_00865	hypothetical protein	CDIF29747_00824	hypothetical protein	CDIF101085_00834	hypothetical protein
CDIF630erm_00899	putative penicillin-binding protein	CDIF27147_00869	penicillin-binding protein	CDIF29020_00866	penicillin-binding protein	CDIF29747_00825	penicillin-binding protein	CDIF101085_00835	penicillin-binding protein
CDIF630erm_00900	putative sporulation protein YunB	CDIF27147_00870	sporulation protein YunB	CDIF29020_00867	sporulation protein YunB	CDIF29747_00826	sporulation protein YunB	CDIF101085_00836	sporulation protein YunB
CDIF630erm_00901	stage IV sporulation protein b, S55 peptidase family	CDIF27147_00871	stage IV sporulation protein	CDIF29020_00868	stage IV sporulation protein	CDIF29747_00827	stage IV sporulation protein	CDIF101085_00837	stage IV sporulation protein
CDIF630erm_00902	predicted cleavage at residue 46	CDIF27147_00872	predicted cleavage at residue 46	CDIF29020_00869	predicted cleavage at residue 46	CDIF29747_00828	predicted cleavage at residue 46	CDIF101085_00838	predicted cleavage at residue 46
CDIF630erm_00904	ABC-type transport system, ATP-binding protein	CDIF27147_00873	ABC transporter ATP-binding protein	CDIF29020_00870	ABC transporter ATP-binding protein	CDIF29747_00829	ABC transporter ATP-binding protein	CDIF101085_00839	ABC transporter ATP-binding protein
CDIF630erm_00905	putative membrane protein	CDIF27147_00874	membrane spanning protein	CDIF29020_00871	membrane spanning protein	CDIF29747_00830	membrane spanning protein	CDIF101085_00840	membrane spanning protein
CDIF630erm_00906	putative metal-binding protein	CDIF27147_00875	metal-binding protein	CDIF29020_00872	metal-binding protein	CDIF29747_00831	metal-binding protein	CDIF101085_00841	metal-binding protein
CDIF630erm_00907	putative GTP-binding protein, HflX type	CDIF27147_00876	ATP/GTP-binding protein	CDIF29020_00873	ATP/GTP-binding protein	CDIF29747_00832	ATP/GTP-binding protein	CDIF101085_00842	ATP/GTP-binding protein
CDIF630erm_00908	armadillo-type fold protein	CDIF27147_00877	PBS lyase HEAT-like repeat-containing protein	CDIF29020_00874	PBS lyase HEAT-like repeat-containing protein	CDIF29747_00833	PBS lyase HEAT-like repeat-containing protein	CDIF101085_00843	PBS lyase HEAT-like repeat-containing protein
CDIF630erm_00909	putative hydrolase, NUDIX family	CDIF27147_00878	NUDIX family hydrolase	CDIF29020_00875	NUDIX family hydrolase	CDIF29747_00834	NUDIX family hydrolase	CDIF101085_00844	NUDIX family hydrolase
CDIF630erm_00910	IMPACT family member protein	CDIF27147_00879	thymidylate synthase	CDIF29020_00876	thymidylate synthase	CDIF29747_00835	thymidylate synthase	CDIF101085_00845	thymidylate synthase
CDIF630erm_00911	putative membrane protein, DUF81 family	CDIF27147_00880	putative permease	CDIF29020_00877	putative permease	CDIF29747_00836	putative permease	CDIF101085_00846	putative permease
CDIF630erm_00912	putative membrane protein, DUF81 family	CDIF27147_00881	permease	CDIF29020_00878	permease	CDIF29747_00837	permease	CDIF101085_00847	permease
CDIF630erm_00913	NAD+ synthase	CDIF27147_00882	NH3-dependent NAD(+) synthetase	CDIF29020_00879	NH3-dependent NAD(+) synthetase	CDIF29747_00838	NH3-dependent NAD(+) synthetase	CDIF101085_00848	NH3-dependent NAD(+) synthetase
CDIF630erm_00914	transcriptional regulatory protein	CDIF27147_00883	DNA-binding regulatory protein, YebC/PmpR family	CDIF29020_00880	DNA-binding regulatory protein, YebC/PmpR family	CDIF29747_00839	DNA-binding regulatory protein, YebC/PmpR family	CDIF101085_00849	DNA-binding regulatory protein, YebC/PmpR family
CDIF630erm_00919	short-chain-enoyl-CoA hydratase	CDIF27147_00888	3-hydroxybutyryl-CoA dehydratase	CDIF29020_00881	3-hydroxybutyryl-CoA dehydratase	CDIF29747_00840	3-hydroxybutyryl-CoA dehydratase	CDIF101085_00850	3-hydroxybutyryl-CoA dehydratase
CDIF630erm_00920	putative na/lactate symporter	CDIF27147_00889	permease	CDIF29020_00882	permease	CDIF29747_00841	permease	CDIF101085_00851	permease
CDIF630erm_00921	putative acetyl-CoA:lactate CoA-transferase	CDIF27147_00890	CoA-transferase	CDIF29020_00883	CoA-transferase	CDIF29747_00842	CoA-transferase	CDIF101085_00852	CoA-transferase
CDIF630erm_00922	acryloyl-CoA dehydrogenase, catalytic subunit	CDIF27147_00891	acyl-CoA dehydrogenase	CDIF29020_00884	acyl-CoA dehydrogenase	CDIF29747_00843	acyl-CoA dehydrogenase	CDIF101085_00853	acyl-CoA dehydrogenase
CDIF630erm_00923	acryloyl-CoA dehydrogenase, electron transfer flavoprotein beta subunit	CDIF27147_00892	electron transfer flavoprotein subunit beta	CDIF29020_00885	electron transfer flavoprotein subunit beta	CDIF29747_00844	electron transfer flavoprotein subunit beta	CDIF101085_00854	electron transfer flavoprotein subunit beta
CDIF630erm_00924	acryloyl-CoA dehydrogenase, electron transfer flavoprotein alpha subunit	CDIF27147_00893	electron transfer flavoprotein subunit alpha	CDIF29020_00886	electron transfer flavoprotein subunit alpha	CDIF29747_00845	electron transfer flavoprotein subunit alpha	CDIF101085_00855	electron transfer flavoprotein subunit alpha
CDIF630erm_00925	transcriptional regulator, sigma-54-dependent	CDIF27147_00894	sigma-54-dependent transcriptional regulator	CDIF29020_00887	sigma-54-dependent transcriptional regulator	CDIF29747_00846	sigma-54-dependent transcriptional regulator	CDIF101085_00856	sigma-54-dependent transcriptional regulator
CDIF630erm_00926	uncharacterized protein	CDIF27147_00895	hypothetical protein	CDIF29020_00888	hypothetical protein	CDIF29747_00847	hypothetical protein	CDIF101085_00857	hypothetical protein
CDIF630erm_00927	hypothetical protein	CDIF27147_00896	hypothetical protein	CDIF29020_00889	hypothetical protein	CDIF29747_00848	hypothetical protein	CDIF101085_00858	hypothetical protein
CDIF630erm_00928	putative flavodoxin	CDIF27147_00897	flavodoxin	CDIF29020_00890	flavodoxin	CDIF29747_00849	flavodoxin	CDIF101085_00859	flavodoxin
CDIF630erm_00929	putative signaling protein	CDIF27147_00898	signaling protein	CDIF29020_00891	signaling protein	CDIF29747_00850	signaling protein	CDIF101085_00860	signaling protein
CDIF630erm_00930	putative universal stress protein A (UspA)	CDIF27147_00899	universal stress protein	CDIF29020_00892	universal stress protein	CDIF29747_00851	universal stress protein	CDIF101085_00861	universal stress protein
CDIF630erm_00931	PTS system, fructose-type IIB component	CDIF27147_00900	PTS system transporter subunit IIB	CDIF29020_00893	PTS system transporter subunit IIB	CDIF29747_00852	PTS system transporter subunit IIB	CDIF101085_00862	PTS system transporter subunit IIB
CDIF630erm_00932	transcriptional regulator, GntR family	CDIF27147_00901	GntR family transcriptional regulator	CDIF29020_00894	GntR family transcriptional regulator	CDIF29747_00853	GntR family transcriptional regulator	CDIF101085_00863	GntR family transcriptional regulator
CDIF630erm_00933	transporter, major facilitator superfamily (MFS)	CDIF27147_00902	transporter	CDIF29020_00895	transporter	CDIF29747_00854	transporter	CDIF101085_00864	transporter
CDIF630erm_00934	PTS system, beta-glucoside-specific IIABC component, bglF1	CDIF27147_00903	PTS system transporter subunit IIABC	CDIF29020_00896	PTS system transporter subunit IIABC	CDIF29747_00855	PTS system transporter subunit IIABC	CDIF101085_00865	PTS system transporter subunit IIABC
CDIF630erm_00936	6-phospho-beta-glucosidase	CDIF27147_00904	6-phospho-beta-glucosidase	CDIF29020_00897	6-phospho-beta-glucosidase	CDIF29747_00856	6-phospho-beta-glucosidase	CDIF101085_00866	6-phospho-beta-glucosidase
CDIF630erm_00937	transcription antiterminator, PTS operon regulator	CDIF27147_00905	transcription antiterminator	CDIF29020_00898	transcription antiterminator	CDIF29747_00857	transcription antiterminator	CDIF101085_00867	transcription antiterminator
CDIF630erm_00938	two-component response regulator	CDIF27147_00906	two-component response regulator	CDIF29020_00899	two-component response regulator	CDIF29747_00858	two-component response regulator	CDIF101085_00868	two-component response regulator
CDIF630erm_00939	two-component sensor histidine kinase	CDIF27147_00907	two-component sensor histidine kinase	CDIF29020_00900	two-component sensor histidine kinase	CDIF29747_00859	two-component sensor histidine kinase	CDIF101085_00869	two-component sensor histidine kinase
CDIF630erm_00940	ABC-type transport system, multidrug-family ATP-binding protein	CDIF27147_00908	lantibiotic ABC transporter ATP-binding protein	CDIF29020_00901	lantibiotic ABC transporter ATP-binding protein	CDIF29747_00860	lantibiotic ABC transporter ATP-binding protein	CDIF101085_00870	lantibiotic ABC transporter ATP-binding protein
CDIF630erm_00942	ABC-type transport system, multidrug-family permease	CDIF27147_00909	lantibiotic ABC transporter permease	CDIF29020_00902	lantibiotic ABC transporter permease	CDIF29747_00861	lantibiotic ABC transporter permease	CDIF101085_00871	lantibiotic ABC transporter permease
CDIF630erm_00943	ABC-type transport system, multidrug-family permease	CDIF27147_00910	lantibiotic ABC transporter permease	CDIF29020_00903	lantibiotic ABC transporter permease	CDIF29747_00862	lantibiotic ABC transporter permease	CDIF101085_00872	lantibiotic ABC transporter permease
CDIF630erm_00944	putative rubrerythrin	CDIF27147_00911	rubrerythrin	CDIF29020_00904	rubrerythrin	CDIF29747_00863	rubrerythrin	CDIF101085_00873	rubrerythrin
CDIF630erm_00945	peroxide-responsive repressor	CDIF27147_00912	oxidative stress regulatory protein	CDIF29020_00905	oxidative stress regulatory protein	CDIF29747_00864	oxidative stress regulatory protein	CDIF101085_00874	oxidative stress regulatory protein
CDIF630erm_00946	desulfoferrodoxin	CDIF27147_00913	rubredoxin oxidoreductase	CDIF29020_00906	rubredoxin oxidoreductase	CDIF29747_00865	rubredoxin oxidoreductase	CDIF101085_00875	rubredoxin oxidoreductase
CDIF630erm_00947	oxidative stress glutamate dehydrogenase (glutamate synthase-like) (rubredoxin)	CDIF27147_00914	oxidative stress protein	CDIF29020_00907	oxidative stress protein	CDIF29747_00866	oxidative stress protein	CDIF101085_00876	oxidative stress protein
CDIF630erm_00948	putative metallo-beta-lactamase superfamily protein	CDIF27147_00915	metallo-beta-lactamase superfamily protein	CDIF29020_00910	metallo-beta-lactamase superfamily protein	CDIF29747_00869	metallo-beta-lactamase superfamily protein	CDIF101085_00879	metallo-beta-lactamase superfamily protein
CDIF630erm_00949	predicted cleavage at residue 35	CDIF27147_00916	predicted cleavage at residue 35	CDIF29020_00911	predicted cleavage at residue 35	CDIF29747_00870	predicted cleavage at residue 35	CDIF101085_00880	predicted cleavage at residue 35
CDIF630erm_00950	DEAD-box ATP-dependent RNA helicase CshA	CDIF27147_00917	ATP-dependent RNA helicase	CDIF29020_00913	ATP-dependent RNA helicase	CDIF29747_00872	ATP-dependent RNA helicase	CDIF101085_00882	ATP-dependent RNA helicase
CDIF630erm_00951	citrate (Re)-synthase	CDIF27147_00918	trans-homoaconitate synthase	CDIF29020_00914	trans-homoaconitate synthase	CDIF29747_00873	trans-homoaconitate synthase	CDIF101085_00883	trans-homoaconitate synthase
CDIF630erm_00952	aconitate hydratase	CDIF27147_00919	aconitate hydratase	CDIF29020_00915	aconitate hydratase	CDIF29747_00874	aconitate hydratase	CDIF101085_00884	aconitate hydratase
CDIF630erm_00953	isocitrate dehydrogenase (NAD+)	CDIF27147_00920	isocitrate/3-isopropylmalate dehydrogenase	CDIF29020_00916	isocitrate/3-isopropylmalate dehydrogenase	CDIF29747_00875	isocitrate/3-isopropylmalate dehydrogenase	CDIF101085_00885	isocitrate/3-isopropylmalate dehydrogenase
CDIF630erm_00954	transcriptional regulator, MarR family	CDIF27147_00921	MarR family transcriptional regulator	CDIF29020_00917	MarR family transcriptional regulator	CDIF29747_00876	MarR family transcriptional regulator	CDIF101085_00886	MarR family transcriptional regulator
CDIF630erm_00955	putative acetyltransferase	CDIF27147_00922	acetyltransferase	CDIF29020_00918	acetyltransferase	CDIF29747_00877	acetyltransferase	CDIF101085_00887	acetyltransferase
CDIF630erm_00956	putative nitroreductase-like oxidoreductase	CDIF27147_00923	reductase	CDIF29020_00919	reductase	CDIF29747_00878	reductase	CDIF101085_00888	reductase
CDIF630erm_00957	putative DNA-binding protein	CDIF27147_00924	DNA-binding protein	CDIF29020_00920	DNA-binding protein	CDIF29747_00879	DNA-binding protein	CDIF101085_00889	DNA-binding protein
CDIF630erm_00958	putative membrane protein	CDIF27147_00925	membrane-associated CAAX amino terminal protease	CDIF29020_00921	membrane-associated CAAX amino terminal protease	CDIF29747_00880	membrane-associated CAAX amino terminal protease	CDIF101085_00890	membrane-associated CAAX amino terminal protease
CDIF630erm_00959	putative isomerase/hydrolase	CDIF27147_00926	hydrolase	CDIF29020_00922	hydrolase	CDIF29747_00881	hydrolase	CDIF101085_00891	hydrolase
CDIF630erm_00960	phosphoribosylaminoimidazolecarboxamide formyltransferase	CDIF27147_00927	5-aminoimidazole-4-carboxamide ribonucleotide transformylase	CDIF29020_00923	5-aminoimidazole-4-carboxamide ribonucleotide transformylase	CDIF29747_00882	5-aminoimidazole-4-carboxamide ribonucleotide transformylase	CDIF101085_00892	5-aminoimidazole-4-carboxamide ribonucleotide transformylase
CDIF630erm_00961	(PP2C)-like protein	CDIF27147_00928	hypothetical protein	CDIF29020_00924	hypothetical protein	CDIF29747_00883	hypothetical protein	CDIF101085_00893	hypothetical protein
CDIF630erm_00962	putative glycosyl transferase, group 1	CDIF27147_00929	glycosyl transferase	CDIF29020_00925	glycosyl transferase	CDIF29747_00884	glycosyl transferase	CDIF101085_00894	glycosyl transferase
CDIF630erm_00963	predicted cleavage at residue 28	CDIF27147_00930	predicted cleavage at residue 28	CDIF29020_00926	predicted cleavage at residue 28	CDIF29747_00885	predicted cleavage at residue 28	CDIF101085_00895	predicted cleavage at residue 28
CDIF630erm_00964	putative nuclease	CDIF27147_00931	nuclease	CDIF29020_00927	nuclease	CDIF29747_00886	nuclease	CDIF101085_00896	nuclease
CDIF630erm_00965	hypothetical protein	CDIF27147_00932	hypothetical protein	CDIF29020_00928	hypothetical protein	CDIF29747_00887	hypothetical protein	CDIF101085_00897	hypothetical protein
CDIF630erm_00966	hypothetical protein	CDIF27147_00933	hypothetical protein	CDIF29020_00929	hypothetical protein	CDIF29747_00888	hypothetical protein	CDIF101085_00898	hypothetical protein
CDIF630erm_00967	hypothetical protein	CDIF27147_00934	hypothetical protein	CDIF29020_00932	hypothetical protein	CDIF29747_00891	hypothetical protein	CDIF101085_00901	hypothetical protein
CDIF630erm_00969	putative NifU-like protein	CDIF27147_00936	NifU domain-containing protein	CDIF29020_00936	NifU domain-containing protein	CDIF29747_00895	NifU domain-containing protein	CDIF101085_00905	NifU domain-containing protein
CDIF630erm_00970	putative membrane protein	CDIF27147_00937	hypothetical protein	CDIF29020_00937	Eukaryotic cytochrome b561	CDIF29747_00896	Eukaryotic cytochrome b561	CDIF101085_00906	Eukaryotic cytochrome b561
CDIF630erm_00971	transcriptional regulator, MarR family	CDIF27147_00938	MarR family transcriptional regulator	CDIF29020_00938	MarR family transcriptional regulator	CDIF29747_00897	MarR family transcriptional regulator	CDIF101085_00907	MarR family transcriptional regulator
CDIF630erm_00972	ABC-type transport system, oligopeptide-family permease	CDIF27147_00939	oligopeptide ABC transporter permease	CDIF29020_00939	oligopeptide ABC transporter permease	CDIF29747_00898	oligopeptide ABC transporter permease	CDIF101085_00908	oligopeptide ABC transporter permease
CDIF630erm_00973	ABC-type transport system, oligopeptide-family permease	CDIF27147_00940	oligopeptide ABC transporter permease	CDIF29020_00940	oligopeptide ABC transporter permease	CDIF29747_00899	oligopeptide ABC transporter permease	CDIF101085_00909	oligopeptide ABC transporter permease
CDIF630erm_00974	predicted cleavage at residue 32	CDIF27147_00941	predicted cleavage at residue 32	CDIF29020_00941	predicted cleavage at residue 32	CDIF29747_00900	predicted cleavage at residue 32	CDIF101085_00910	predicted cleavage at residue 32
CDIF630erm_00975	ABC-type transport system, ATP-binding component	CDIF27147_00942	oligopeptide ABC transporter ATP-binding protein	CDIF29020_00942	oligopeptide ABC transporter ATP-binding protein	CDIF29747_00901	oligopeptide ABC transporter ATP-binding protein	CDIF101085_00911	oligopeptide ABC transporter ATP-binding protein
CDIF630erm_00980	uncharacterized protein, MgsA-C-terminus-like	CDIF27147_00946	recombination factor protein RarA	CDIF29020_00945	recombination factor protein RarA	CDIF29747_00904	recombination factor protein RarA	CDIF101085_00914	recombination factor protein RarA
CDIF630erm_00981	PTS system, maltose-specific IIB component	CDIF27147_00947	PTS system transporter subunit IIB	CDIF29020_00946	PTS system transporter subunit IIB	CDIF29747_00905	PTS system transporter subunit IIB	CDIF101085_00915	PTS system transporter subunit IIB
CDIF630erm_00982	PTS system, maltose-specific IIC component	CDIF27147_00948	PTS system transporter subunit IIC	CDIF29020_00947	PTS system transporter subunit IIC	CDIF29747_00906	PTS system transporter subunit IIC	CDIF101085_00916	PTS system transporter subunit IIC
CDIF630erm_00983	PTS system, maltose-specific IIA component	CDIF27147_00949	PTS system transporter subunit IIA	CDIF29020_00948	PTS system transporter subunit IIA	CDIF29747_00907	PTS system transporter subunit IIA	CDIF101085_00917	PTS system transporter subunit IIA
CDIF630erm_00984	maltose-6'-phosphate glucosidase	CDIF27147_00950	6-phospho-alpha-glucosidase	CDIF29020_00949	6-phospho-alpha-glucosidase	CDIF29747_00908	6-phospho-alpha-glucosidase	CDIF101085_00918	6-phospho-alpha-glucosidase
CDIF630erm_00985	putative ADP-ribose binding protein	CDIF27147_00951	hypothetical protein	CDIF29020_00950	hypothetical protein	CDIF29747_00909	hypothetical protein	CDIF101085_00919	hypothetical protein
CDIF630erm_00986	uncharacterized protein	CDIF27147_00952	hydrolase	CDIF29020_00951	hydrolase	CDIF29747_00910	hydrolase	CDIF101085_00920	hydrolase
CDIF630erm_00987	hypothetical protein	CDIF27147_00953	hypothetical protein	CDIF29020_00952	hypothetical protein	CDIF29747_00911	hypothetical protein	CDIF101085_00921	hypothetical protein
CDIF630erm_00988	dna binding domain, excisionase family	CDIF27147_00954	periplasmic molybdate-binding protein/domain protein	CDIF29020_00953	periplasmic molybdate-binding protein/domain protein	CDIF29747_00912	periplasmic molybdate-binding protein/domain protein	CDIF101085_00922	periplasmic molybdate-binding protein/domain protein
CDIF630erm_00989	predicted cleavage at residue 28	CDIF27147_00955	predicted cleavage at residue 32	CDIF29020_00954	predicted cleavage at residue 29	CDIF29747_00913	predicted cleavage at residue 29	CDIF101085_00923	predicted cleavage at residue 29
CDIF630erm_00990	ABC-type transport system, molybdenum-specific permease	CDIF27147_00956	molybdenum ABC transporter permease	CDIF29020_00955	molybdenum ABC transporter permease	CDIF29747_00914	molybdenum ABC transporter permease	CDIF101085_00924	molybdenum ABC transporter permease
CDIF630erm_00991	ABC-type transport system, molybdenum-specific ATP-binding protein	CDIF27147_00957	molybdenum ABC transporter ATP-binding protein	CDIF29020_00956	molybdenum ABC transporter ATP-binding protein	CDIF29747_00915	molybdenum ABC transporter ATP-binding protein	CDIF101085_00925	molybdenum ABC transporter ATP-binding protein
CDIF630erm_00992	maltose O-acetyltransferase	CDIF27147_00958	maltose O-acetyltransferase	CDIF29020_00957	maltose O-acetyltransferase	CDIF29747_00916	maltose O-acetyltransferase	CDIF101085_00926	maltose O-acetyltransferase
CDIF630erm_00993	predicted cleavage at residue 28	CDIF27147_00959	predicted cleavage at residue 28	CDIF29020_00958	predicted cleavage at residue 28	CDIF29747_00917	predicted cleavage at residue 28	CDIF101085_00927	predicted cleavage at residue 28
CDIF630erm_00994	ABC-type transport system, sugar-family ATP-binding protein	CDIF27147_00960	ABC transporter ATP-binding protein	CDIF29020_00959	ABC transporter ATP-binding protein	CDIF29747_00918	ABC transporter ATP-binding protein	CDIF101085_00928	ABC transporter ATP-binding protein
CDIF630erm_00998,CDIF630erm_00995	ABC-type transport system, sugar-specific permease	CDIF27147_00964,CDIF27147_00961	ABC transporter permease	CDIF29020_00963,CDIF29020_00960	ABC transporter permease	CDIF29747_00922,CDIF29747_00919	ABC transporter permease	CDIF101085_00929,CDIF101085_00932	ABC transporter permease
CDIF630erm_00996	predicted cleavage at residue 33	CDIF27147_00962	predicted cleavage at residue 33	CDIF29020_00961	predicted cleavage at residue 28	CDIF29747_00920	predicted cleavage at residue 28	CDIF101085_00930	predicted cleavage at residue 28
CDIF630erm_00997	ABC-type transport system, sugar-family ATP-binding protein	CDIF27147_00963	ABC transporter ATP-binding protein	CDIF29020_00962	ABC transporter ATP-binding protein	CDIF29747_00921	ABC transporter ATP-binding protein	CDIF101085_00931	ABC transporter ATP-binding protein
CDIF630erm_00999	bifunctional NAD(P)H-hydrate repair enzyme Nnr	CDIF27147_00965	carbohydrate kinase	CDIF29020_00964	carbohydrate kinase	CDIF29747_00923	carbohydrate kinase	CDIF101085_00933	carbohydrate kinase
CDIF630erm_01000	putative protease	CDIF27147_00967	membrane protease activity regulatory membrane protein	CDIF29020_00965	membrane protease activity regulatory membrane protein	CDIF29747_00924	membrane protease activity regulatory membrane protein	CDIF101085_00934	membrane protease activity regulatory membrane protein
CDIF630erm_01001	putative protein modulating protease activity	CDIF27147_00968	SPFH domain/Band 7 family protein	CDIF29020_00966	SPFH domain/Band 7 family protein	CDIF29747_00925	SPFH domain/Band 7 family protein	CDIF101085_00935	SPFH domain/Band 7 family protein
CDIF630erm_01002	glucose-1-phosphate adenylyltransferase	CDIF27147_00969	glucose-1-phosphate adenylyltransferase	CDIF29020_00968	glucose-1-phosphate adenylyltransferase	CDIF29747_00926	glucose-1-phosphate adenylyltransferase	CDIF101085_00937	glucose-1-phosphate adenylyltransferase
CDIF630erm_01003	glycogen biosynthesis protein	CDIF27147_00970	glycogen biosynthesis protein	CDIF29020_00969	glycogen biosynthesis protein	CDIF29747_00927	glycogen biosynthesis protein	CDIF101085_00938	glycogen biosynthesis protein
CDIF630erm_01004	glycogen synthase	CDIF27147_00971	glycogen synthase	CDIF29020_00970	glycogen synthase	CDIF29747_00928	glycogen synthase	CDIF101085_00939	glycogen synthase
CDIF630erm_01005	glycogen phosphorylase	CDIF27147_00972	glycogen phosphorylase	CDIF29020_00971	glycogen phosphorylase	CDIF29747_00929	glycogen phosphorylase	CDIF101085_00940	glycogen phosphorylase
CDIF630erm_01006	amylopullulanase	CDIF27147_00973	alpha-amylase	CDIF29020_00972	alpha-amylase	CDIF29747_00930	alpha-amylase	CDIF101085_00941	alpha-amylase
CDIF630erm_01007	transcriptional regulator, GntR family	CDIF27147_00974	GntR family transcriptional regulator	CDIF29020_00973	GntR family transcriptional regulator	CDIF29747_00931	GntR family transcriptional regulator	CDIF101085_00942	GntR family transcriptional regulator
CDIF630erm_01008	arginine decarboxylase	CDIF27147_00975	arginine decarboxylase	CDIF29020_00974	arginine decarboxylase	CDIF29747_00932	arginine decarboxylase	CDIF101085_00943	arginine decarboxylase
CDIF630erm_01009	S-adenosylmethionine decarboxylase proenzyme	CDIF27147_00976	S-adenosylmethionine decarboxylase proenzyme	CDIF29020_00975	S-adenosylmethionine decarboxylase proenzyme	CDIF29747_00933	S-adenosylmethionine decarboxylase proenzyme	CDIF101085_00944	S-adenosylmethionine decarboxylase proenzyme
CDIF630erm_01010	spermidine synthase	CDIF27147_00977	spermidine synthase	CDIF29020_00976	spermidine synthase	CDIF29747_00934	spermidine synthase	CDIF101085_00945	spermidine synthase
CDIF630erm_01011	agmatinase	CDIF27147_00978	agmatinase	CDIF29020_00977	agmatinase	CDIF29747_00935	agmatinase	CDIF101085_00946	agmatinase
CDIF630erm_01012	cold shock protein	CDIF27147_00979	cold shock protein	CDIF29020_00978	cold shock protein	CDIF29747_00936	cold shock protein	CDIF101085_00947	cold shock protein
CDIF630erm_01013	ferredoxin hydrogenase	CDIF27147_00980	iron-dependent hydrogenase	CDIF29020_00979	iron-dependent hydrogenase	CDIF29747_00937	iron-dependent hydrogenase	CDIF101085_00948	iron-dependent hydrogenase
CDIF630erm_01014	ferredoxin hydrogenase	CDIF27147_00981	iron-dependent hydrogenase	CDIF29020_00980	iron-dependent hydrogenase	CDIF29747_00938	iron-dependent hydrogenase	CDIF101085_00949	iron-dependent hydrogenase
CDIF630erm_01015	metallo-beta-lactamase superfamily exported protein	CDIF27147_00984	metallo-beta-lactamase	CDIF29020_00981	metallo-beta-lactamase superfamily exported protein	CDIF29747_00939	metallo-beta-lactamase superfamily exported protein	CDIF101085_00950	metallo-beta-lactamase superfamily exported protein
CDIF630erm_01016	hypothetical protein	CDIF27147_00985	hypothetical protein	CDIF29020_00982	hypothetical protein	CDIF29747_00940	hypothetical protein	CDIF101085_00951	hypothetical protein
CDIF630erm_01017	uncharacterized protein	CDIF27147_00986	hypothetical protein	CDIF29020_00983	hypothetical protein	CDIF29747_00941	hypothetical protein	CDIF101085_00952	hypothetical protein
CDIF630erm_01018	hypothetical protein	CDIF27147_00987	hypothetical protein	CDIF29020_00984	hypothetical protein	CDIF29747_00942	hypothetical protein	CDIF101085_00953	hypothetical protein
CDIF630erm_01019	DNA polymerase IV (Pol IV)	CDIF27147_00988	DNA polymerase IV	CDIF29020_00985	DNA polymerase IV	CDIF29747_00943	DNA polymerase IV	CDIF101085_00954	DNA polymerase IV
CDIF630erm_01020	ABC-type transport system, glycine	CDIF27147_00989	glycine betaine/carnitine/choline ABC transporter ATP-binding protein	CDIF29020_00986	glycine betaine/carnitine/choline ABC transporter ATP-binding protein	CDIF29747_00944	glycine betaine/carnitine/choline ABC transporter ATP-binding protein	CDIF101085_00955	glycine betaine/carnitine/choline ABC transporter ATP-binding protein
CDIF630erm_01021	ABC-type transport system, glycine	CDIF27147_00990	glycine betaine/carnitine/choline ABC transporter substrate-binding protein	CDIF29020_00987	glycine betaine/carnitine/choline ABC transporter substrate-binding protein	CDIF29747_00945	glycine betaine/carnitine/choline ABC transporter substrate-binding protein	CDIF101085_00956	glycine betaine/carnitine/choline ABC transporter substrate-binding protein
CDIF630erm_01022	putative cation efflux protein	CDIF27147_00991	cation efflux rotein	CDIF29020_00988	cation efflux rotein	CDIF29747_00946	cation efflux rotein	CDIF101085_00957	cation efflux rotein
CDIF630erm_01023	putative aldo/keto reductase	CDIF27147_00992	aldo/keto reductase	CDIF29020_00989	aldo/keto reductase	CDIF29747_00947	aldo/keto reductase	CDIF101085_00958	aldo/keto reductase
CDIF630erm_01116	putative membrane protein	CDIF27147_00993	hypothetical protein	CDIF29020_00990	hypothetical protein	CDIF29747_00948	hypothetical protein	CDIF101085_00959	hypothetical protein
CDIF630erm_01117	putative prenyltransferase, UbiA-like	CDIF27147_00994	phosphoribose diphosphate:decaprenyl-phosphate phosphoribosyltransferase	CDIF29020_00991	phosphoribose diphosphate:decaprenyl-phosphate phosphoribosyltransferase	CDIF29747_00949	phosphoribose diphosphate:decaprenyl-phosphate phosphoribosyltransferase	CDIF101085_00960	phosphoribose diphosphate:decaprenyl-phosphate phosphoribosyltransferase
CDIF630erm_01118	putative hydrolase, HAD superfamily, subfamily IB	CDIF27147_00995	hydrolase	CDIF29020_00992	hydrolase	CDIF29747_00950	hydrolase	CDIF101085_00961	hydrolase
CDIF630erm_01119	putative membrane protein	CDIF27147_00996	small multi-drug export	CDIF29020_00993	small multi-drug export	CDIF29747_00951	small multi-drug export	CDIF101085_00962	small multi-drug export
CDIF630erm_01120	putative drug/sodium antiporter, MATE family	CDIF27147_00997	drug/sodium antiporter	CDIF29020_00994	drug/sodium antiporter	CDIF29747_00952	drug/sodium antiporter	CDIF101085_00963	drug/sodium antiporter
CDIF630erm_01121	30S ribosomal protein S1	CDIF27147_00998	30S ribosomal protein S1	CDIF29020_00995	30S ribosomal protein S1	CDIF29747_00953	30S ribosomal protein S1	CDIF101085_00964	30S ribosomal protein S1
CDIF630erm_01122	putative phosphatase/hydrolase	CDIF27147_00999	hydrolase	CDIF29020_00996	hydrolase	CDIF29747_00954	hydrolase	CDIF101085_00965	hydrolase
CDIF630erm_01123	hypothetical protein	CDIF27147_01000	hypothetical protein	CDIF29020_00997	hypothetical protein	CDIF29747_00955	hypothetical protein	CDIF101085_00966	hypothetical protein
CDIF630erm_01125	2-isopropylmalate synthase	CDIF27147_01002	2-isopropylmalate synthase	CDIF29020_00999	2-isopropylmalate synthase	CDIF29747_00957	2-isopropylmalate synthase	CDIF101085_00968	2-isopropylmalate synthase
CDIF630erm_01126	3-isopropylmalate dehydratase large subunit	CDIF27147_01003	3-isopropylmalate dehydratase large subunit	CDIF29020_01000	3-isopropylmalate dehydratase large subunit	CDIF29747_00958	3-isopropylmalate dehydratase large subunit	CDIF101085_00969	3-isopropylmalate dehydratase large subunit
CDIF630erm_01127	3-isopropylmalate dehydratase small subunit	CDIF27147_01004	3-isopropylmalate dehydratase small subunit	CDIF29020_01001	3-isopropylmalate dehydratase small subunit	CDIF29747_00959	3-isopropylmalate dehydratase small subunit	CDIF101085_00970	3-isopropylmalate dehydratase small subunit
CDIF630erm_01128	3-isopropylmalate dehydrogenase	CDIF27147_01005	3-isopropylmalate dehydrogenase	CDIF29020_01002	3-isopropylmalate dehydrogenase	CDIF29747_00960	3-isopropylmalate dehydrogenase	CDIF101085_00971	3-isopropylmalate dehydrogenase
CDIF630erm_01129	putative thioesterase	CDIF27147_01006	thioesterase	CDIF29020_01003	thioesterase	CDIF29747_00961	thioesterase	CDIF101085_00972	thioesterase
CDIF630erm_01130	putative serine-pyruvate aminotransferase	CDIF27147_01007	aminotransferase	CDIF29020_01004	aminotransferase	CDIF29747_00962	aminotransferase	CDIF101085_00973	aminotransferase
CDIF630erm_01131	hydroxypyruvate reductase	CDIF27147_01008	D-3-phosphoglycerate dehydrogenase	CDIF29020_01005	D-3-phosphoglycerate dehydrogenase	CDIF29747_00963	D-3-phosphoglycerate dehydrogenase	CDIF101085_00974	D-3-phosphoglycerate dehydrogenase
CDIF630erm_01132	uncharacterized protein, UCP033563-like	CDIF27147_01009	SpoOJ/ParA/ParB/repB family protein	CDIF29020_01006	SpoOJ/ParA/ParB/repB family protein	CDIF29747_00964	SpoOJ/ParA/ParB/repB family protein	CDIF101085_00975	SpoOJ/ParA/ParB/repB family protein
CDIF630erm_01133	two-component sensor histidine kinase	CDIF27147_01010	signaling protein	CDIF29020_01008	signaling protein	CDIF29747_00966	signaling protein	CDIF101085_00977	signaling protein
CDIF630erm_01134	putative radical SAM protein	CDIF27147_01011	radical SAM protein	CDIF29020_01009	radical SAM protein	CDIF29747_00967	radical SAM protein	CDIF101085_00983	radical SAM protein
CDIF630erm_01135	predicted cleavage at residue 25	CDIF27147_01012	predicted cleavage at residue 25	CDIF29020_01010	predicted cleavage at residue 29	CDIF29747_00968	predicted cleavage at residue 29	CDIF101085_00984	predicted cleavage at residue 29
CDIF630erm_01136	ABC-type transport system,	CDIF27147_01013	ABC transporter permease	CDIF29020_01011	ABC transporter permease	CDIF29747_00969	ABC transporter permease	CDIF101085_00985	ABC transporter permease
CDIF630erm_01137	ABC-type transport system,	CDIF27147_01014	ABC transporter ATP-binding protein	CDIF29020_01012	ABC transporter ATP-binding protein	CDIF29747_00970	ABC transporter ATP-binding protein	CDIF101085_00986	ABC transporter ATP-binding protein
CDIF630erm_01138	cys-tRNA(Pro)/cys-tRNA(Cys) deacylase	CDIF27147_01015	regulatory protein	CDIF29020_01013	regulatory protein	CDIF29747_00971	regulatory protein	CDIF101085_00987	regulatory protein
CDIF630erm_01139	fumarate hydratase class i, subunit A	CDIF27147_01016	fumarate hydratase	CDIF29020_01014	fumarate hydratase	CDIF29747_00972	fumarate hydratase	CDIF101085_00988	fumarate hydratase
CDIF630erm_01140	fumarate hydratase class i, subunit B	CDIF27147_01017	fumarate hydratase subunit B	CDIF29020_01015	fumarate hydratase subunit B	CDIF29747_00973	fumarate hydratase subunit B	CDIF101085_00989	fumarate hydratase subunit B
CDIF630erm_01141	malate dehydrogenase (oxaloacetate-decarboxylating)	CDIF27147_01018	NAD-dependent malic enzyme	CDIF29020_01016	NAD-dependent malic enzyme	CDIF29747_00974	NAD-dependent malic enzyme	CDIF101085_00990	NAD-dependent malic enzyme
CDIF630erm_01143	putative zinc binding DNA-binding protein	CDIF27147_01019	transcription activator	CDIF29020_01018	transcription activator	CDIF29747_00976	transcription activator	CDIF101085_00992	transcription activator
CDIF630erm_01144	S1 RNA binding domain protein	CDIF27147_01024	nucleic acid-binding protein	CDIF29020_01023	nucleic acid-binding protein	CDIF29747_00981	nucleic acid-binding protein	CDIF101085_00997	nucleic acid-binding protein
CDIF630erm_01145	transcriptional regulator, GntR family	CDIF27147_01025	GntR family transcriptional regulator	CDIF29020_01024	GntR family transcriptional regulator	CDIF29747_00982	GntR family transcriptional regulator	CDIF101085_00998	GntR family transcriptional regulator
CDIF630erm_01146	N-acetylglucosamine-6-phosphate deacetylase	CDIF27147_01026	N-acetylglucosamine-6-phosphate deacetylase	CDIF29020_01025	N-acetylglucosamine-6-phosphate deacetylase	CDIF29747_00983	N-acetylglucosamine-6-phosphate deacetylase	CDIF101085_00999	N-acetylglucosamine-6-phosphate deacetylase
CDIF630erm_01147	glucosamine-6-phosphate deaminase	CDIF27147_01027	glucosamine-6-phosphate deaminase	CDIF29020_01026	glucosamine-6-phosphate deaminase	CDIF29747_00984	glucosamine-6-phosphate deaminase	CDIF101085_01000	glucosamine-6-phosphate deaminase
CDIF630erm_01148	putative membrane protein	CDIF27147_01028	hypothetical protein	CDIF29020_01027	hypothetical protein	CDIF29747_00985	hypothetical protein	CDIF101085_01001	hypothetical protein
CDIF630erm_01149	two-component response regulator	CDIF27147_01029	two-component system response regulator	CDIF29020_01028	two-component system response regulator	CDIF29747_00986	two-component system response regulator	CDIF101085_01002	two-component system response regulator
CDIF630erm_01150	two-component sensor histidine kinase	CDIF27147_01030	two-component system sensor histidine kinase	CDIF29020_01029	two-component system sensor histidine kinase	CDIF29747_00987	two-component system sensor histidine kinase	CDIF101085_01003	two-component system sensor histidine kinase
CDIF630erm_01151	two-component sensor histidine kinase	CDIF27147_01031	signaling protein	CDIF29020_01030	signaling protein	CDIF29747_00988	signaling protein	CDIF101085_01004	signaling protein
CDIF630erm_01152	transcriptional regulator, MerR family	CDIF27147_01032	MerR family transcriptional regulator	CDIF29020_01032	MerR family transcriptional regulator	CDIF29747_00990	MerR family transcriptional regulator	CDIF101085_01006	MerR family transcriptional regulator
CDIF630erm_01153	ABC-type transport system, multidrug-family	CDIF27147_01033	ABC transporter permease/ATP-binding protein	CDIF29020_01033	ABC transporter permease/ATP-binding protein	CDIF29747_00991	ABC transporter permease/ATP-binding protein	CDIF101085_01007	ABC transporter permease/ATP-binding protein
CDIF630erm_01155	VTC domain protein	CDIF27147_01035	VTC domain-containing protein	CDIF29020_01035	VTC domain-containing protein	CDIF29747_00993	VTC domain-containing protein	CDIF101085_01010	VTC domain-containing protein
CDIF630erm_01156	putative membrane protein	CDIF27147_01036	twin-arginine translocating C- subunit	CDIF29020_01036	twin-arginine translocating C- subunit	CDIF29747_00994	twin-arginine translocating C- subunit	CDIF101085_01011	twin-arginine translocating C- subunit
CDIF630erm_01157	putative spore coat protein	CDIF27147_01037	spore coat protein CotH	CDIF29020_01037	spore coat protein CotH	CDIF29747_00995	spore coat protein CotH	CDIF101085_01012	spore coat protein CotH
CDIF630erm_01158	putative membrane protein	CDIF27147_01038	membrane protein	CDIF29020_01038	membrane protein	CDIF29747_00996	membrane protein	CDIF101085_01013	membrane protein
CDIF630erm_01159	putative transcriptional regulator, HTH	CDIF27147_01039	transcriptional regulator	CDIF29020_01039	transcriptional regulator	CDIF29747_00997	transcriptional regulator	CDIF101085_01014	transcriptional regulator
CDIF630erm_01160	ABC-type transport system, spermidine/putrescine ATP-binding protein	CDIF27147_01040	spermidine/putrescine ABC transporter ATP-binding protein	CDIF29020_01040	spermidine/putrescine ABC transporter ATP-binding protein	CDIF29747_00998	spermidine/putrescine ABC transporter ATP-binding protein	CDIF101085_01015	spermidine/putrescine ABC transporter ATP-binding protein
CDIF630erm_01161	ABC-type transport system, spermidine/putrescine permease	CDIF27147_01041	spermidine/putrescine ABC transporter permease	CDIF29020_01041	spermidine/putrescine ABC transporter permease	CDIF29747_00999	spermidine/putrescine ABC transporter permease	CDIF101085_01016	spermidine/putrescine ABC transporter permease
CDIF630erm_01162	ABC-type transport system, spermidine/putrescine permease	CDIF27147_01042	spermidine/putrescine ABC transporter permease	CDIF29020_01042	spermidine/putrescine ABC transporter permease	CDIF29747_01000	spermidine/putrescine ABC transporter permease	CDIF101085_01017	spermidine/putrescine ABC transporter permease
CDIF630erm_01163	predicted cleavage at residue 28	CDIF27147_01043	predicted cleavage at residue 30	CDIF29020_01043	predicted cleavage at residue 30	CDIF29747_01001	predicted cleavage at residue 30	CDIF101085_01018	predicted cleavage at residue 30
CDIF630erm_01164	putative signaling protein	CDIF27147_01044	signaling protein	CDIF29020_01044	signaling protein	CDIF29747_01002	signaling protein	CDIF101085_01019	signaling protein
CDIF630erm_01165	predicted cleavage at residue 33	CDIF27147_01045	predicted cleavage at residue 33	CDIF29020_01045	predicted cleavage at residue 33	CDIF29747_01003	predicted cleavage at residue 33	CDIF101085_01020	predicted cleavage at residue 33
CDIF630erm_01166	putative glycosyltransferase YdaM	CDIF27147_01046	glycosyl transferase	CDIF29020_01046	glycosyl transferase	CDIF29747_01004	glycosyl transferase	CDIF101085_01021	glycosyl transferase
CDIF630erm_01167	predicted cleavage at residue 27	CDIF27147_01047	predicted cleavage at residue 27	CDIF29020_01047	predicted cleavage at residue 27	CDIF29747_01005	predicted cleavage at residue 27	CDIF101085_01022	predicted cleavage at residue 27
CDIF630erm_01168	glycoside hydrolase superfamily protein	CDIF27147_01048	TIM-barrel fold family protein	CDIF29020_01048	TIM-barrel fold family protein	CDIF29747_01006	TIM-barrel fold family protein	CDIF101085_01023	TIM-barrel fold family protein
CDIF630erm_01169	UDP-N-acetylglucosamine 2-epimerase	CDIF27147_01049	UDP-N-acetylglucosamine 2-epimerase	CDIF29020_01049	UDP-N-acetylglucosamine 2-epimerase	CDIF29747_01007	UDP-N-acetylglucosamine 2-epimerase	CDIF101085_01024	UDP-N-acetylglucosamine 2-epimerase
CDIF630erm_01170	mannosyl-glycoprotein endo-beta-N-acetylglucosamidase	CDIF27147_01050	mannosyl-glycoprotein endo-beta-N-acetylglucosamidase	CDIF29020_01050	mannosyl-glycoprotein endo-beta-N-acetylglucosamidase	CDIF29747_01008	mannosyl-glycoprotein endo-beta-N-acetylglucosamidase	CDIF101085_01025	mannosyl-glycoprotein endo-beta-N-acetylglucosamidase
CDIF630erm_01175	predicted cleavage at residue 26	CDIF27147_01055	predicted cleavage at residue 26	CDIF29020_01055	predicted cleavage at residue 26	CDIF29747_01013	predicted cleavage at residue 26	CDIF101085_01030	predicted cleavage at residue 26
CDIF630erm_01176	predicted cleavage at residue 26	CDIF27147_01056	predicted cleavage at residue 26	CDIF29020_01056	predicted cleavage at residue 26	CDIF29747_01014	predicted cleavage at residue 26	CDIF101085_01031	predicted cleavage at residue 26
CDIF630erm_01177	hypothetical protein	CDIF27147_01057	hypothetical protein	CDIF29020_01057	hypothetical protein	CDIF29747_01015	hypothetical protein	CDIF101085_01032	hypothetical protein
CDIF630erm_01178	putative helicase, superfamily 1, UvrD-family	CDIF27147_01058	helicase	CDIF29020_01058	helicase	CDIF29747_01016	helicase	CDIF101085_01033	helicase
CDIF630erm_01179	hypothetical protein	CDIF27147_01059	PD-(D/E)XK nuclease superfamily protein	CDIF29020_01059	Inactivated superfamily I helicase	CDIF29747_01017	Inactivated superfamily I helicase	CDIF101085_01034	Inactivated superfamily I helicase
CDIF630erm_01180	ATP-dependent nuclease subunit B	CDIF27147_01060	ATP-dependent nuclease subunit B	CDIF29020_01060	ATP-dependent nuclease subunit B	CDIF29747_01018	ATP-dependent nuclease subunit B	CDIF101085_01035	ATP-dependent nuclease subunit B
CDIF630erm_01181	ATP-dependent nuclease subunit A	CDIF27147_01061	ATP-dependent nuclease subunit A	CDIF29020_01061	ATP-dependent nuclease subunit A	CDIF29747_01019	ATP-dependent nuclease subunit A	CDIF101085_01036	ATP-dependent nuclease subunit A
CDIF630erm_01182	nuclease SbcCD subunit D	CDIF27147_01062	nuclease subunit D	CDIF29020_01062	nuclease subunit D	CDIF29747_01020	nuclease subunit D	CDIF101085_01037	nuclease subunit D
CDIF630erm_01183	nuclease SbcCD subunit C	CDIF27147_01063	exonuclease subunit C	CDIF29020_01063	exonuclease subunit C	CDIF29747_01021	exonuclease subunit C	CDIF101085_01038	exonuclease subunit C
CDIF630erm_01184	putative membrane protein	CDIF27147_01064	modulator of ions transport	CDIF29020_01064	modulator of ions transport	CDIF29747_01022	modulator of ions transport	CDIF101085_01039	modulator of ions transport
CDIF630erm_01186	peptidase T	CDIF27147_01067	peptidase T	CDIF29020_01066	peptidase T	CDIF29747_01024	peptidase T	CDIF101085_01041	peptidase T
CDIF630erm_01187	predicted cleavage at residue 26	CDIF27147_01068	predicted cleavage at residue 26	CDIF29020_01067	predicted cleavage at residue 26	CDIF29747_01025	predicted cleavage at residue 26	CDIF101085_01042	predicted cleavage at residue 26
CDIF630erm_01188	putative phosphodiesterase	CDIF27147_01069	phosphodiesterase	CDIF29020_01068	phosphodiesterase	CDIF29747_01026	phosphodiesterase	CDIF101085_01043	phosphodiesterase
CDIF630erm_01189	NAD+ kinase	CDIF27147_01070	inorganic polyphosphate/ATP-NAD kinase	CDIF29020_01069	inorganic polyphosphate/ATP-NAD kinase	CDIF29747_01027	inorganic polyphosphate/ATP-NAD kinase	CDIF101085_01044	inorganic polyphosphate/ATP-NAD kinase
CDIF630erm_01190	ABC-type transport system, multidrug-family ATP-binding protein	CDIF27147_01071	ABC transporter ATP-binding protein	CDIF29020_01070	ABC transporter ATP-binding protein	CDIF29747_01028	ABC transporter ATP-binding protein	CDIF101085_01045	ABC transporter ATP-binding protein
CDIF630erm_01191	ABC-type transport system, multidrug-family permease	CDIF27147_01072	ABC transporter permease	CDIF29020_01071	ABC transporter permease	CDIF29747_01029	ABC transporter permease	CDIF101085_01046	ABC transporter permease
CDIF630erm_01192	hypothetical protein	CDIF27147_01073	hypothetical protein	CDIF29020_01072	hypothetical protein	CDIF29747_01030	hypothetical protein	CDIF101085_01047	hypothetical protein
CDIF630erm_01193	YbaK/aminoacyl-tRNA synthetase-associated protein	CDIF27147_01074	regulatory protein	CDIF29020_01073	regulatory protein	CDIF29747_01031	regulatory protein	CDIF101085_01048	regulatory protein
CDIF630erm_01194	butyryl-CoA dehydrogenase, catalytic subunit	CDIF27147_01075	butyryl-CoA dehydrogenase	CDIF29020_01074	butyryl-CoA dehydrogenase	CDIF29747_01032	butyryl-CoA dehydrogenase	CDIF101085_01049	butyryl-CoA dehydrogenase
CDIF630erm_01195	butyryl-CoA dehydrogenase, electron transfer flavoprotein beta subunit	CDIF27147_01076	electron transfer flavoprotein subunit beta	CDIF29020_01075	electron transfer flavoprotein subunit beta	CDIF29747_01033	electron transfer flavoprotein subunit beta	CDIF101085_01050	electron transfer flavoprotein subunit beta
CDIF630erm_01196	butyryl-CoA dehydrogenase, electron transfer flavoprotein alpha subunit	CDIF27147_01077	electron transfer flavoprotein subunit alpha	CDIF29020_01076	electron transfer flavoprotein subunit alpha	CDIF29747_01034	electron transfer flavoprotein subunit alpha	CDIF101085_01051	electron transfer flavoprotein subunit alpha
CDIF630erm_01197	short-chain-enoyl-CoA hydratase	CDIF27147_01078	3-hydroxybutyryl-CoA dehydratase	CDIF29020_01077	3-hydroxybutyryl-CoA dehydratase	CDIF29747_01035	3-hydroxybutyryl-CoA dehydratase	CDIF101085_01052	3-hydroxybutyryl-CoA dehydratase
CDIF630erm_01198	3-hydroxybutyryl-CoA dehydrogenase	CDIF27147_01079	3-hydroxybutyryl-CoA dehydrogenase	CDIF29020_01078	3-hydroxybutyryl-CoA dehydrogenase	CDIF29747_01036	3-hydroxybutyryl-CoA dehydrogenase	CDIF101085_01053	3-hydroxybutyryl-CoA dehydrogenase
CDIF630erm_01199	acetyl-CoA C-acetyltransferase	CDIF27147_01080	acetyl-CoA acetyltransferase	CDIF29020_01079	acetyl-CoA acetyltransferase	CDIF29747_01037	acetyl-CoA acetyltransferase	CDIF101085_01054	acetyl-CoA acetyltransferase
CDIF630erm_01200	putative RNA pseudouridine synthase	CDIF27147_01081	pseudouridylate synthase	CDIF29020_01080	pseudouridylate synthase	CDIF29747_01038	pseudouridylate synthase	CDIF101085_01055	pseudouridylate synthase
CDIF630erm_01201	nucleoid-associated protein, NdpA-like	CDIF27147_01082	phage protein	CDIF29020_01081	phage protein	CDIF29747_01039	phage protein	CDIF101085_01056	phage protein
CDIF630erm_01202	acyl carrier protein (ACP)	CDIF27147_01083	acyl carrier protein	CDIF29020_01082	acyl carrier protein	CDIF29747_01040	acyl carrier protein	CDIF101085_01057	acyl carrier protein
CDIF630erm_01203	hypothetical protein	CDIF27147_01084	hypothetical protein	CDIF29020_01083	hypothetical protein	CDIF29747_01041	hypothetical protein	CDIF101085_01058	hypothetical protein
CDIF630erm_01204	uncharacterized protein	CDIF27147_01085	hypothetical protein	CDIF29020_01084	hypothetical protein	CDIF29747_01042	hypothetical protein	CDIF101085_01059	hypothetical protein
CDIF630erm_01205	hypothetical protein	CDIF27147_01086	hypothetical protein	CDIF29020_01085	hypothetical protein	CDIF29747_01043	hypothetical protein	CDIF101085_01060	hypothetical protein
CDIF630erm_01206	hypothetical protein	CDIF27147_01087	hypothetical protein	CDIF29020_01086	hypothetical protein	CDIF29747_01044	hypothetical protein	CDIF101085_01061	hypothetical protein
CDIF630erm_01207	transcriptional regulator, LacI family	CDIF27147_01088	LacI family transcriptional regulator	CDIF29020_01087	LacI family transcriptional regulator	CDIF29747_01045	LacI family transcriptional regulator	CDIF101085_01062	LacI family transcriptional regulator
CDIF630erm_01208	uncharacterized protein	CDIF27147_01089	hypothetical protein	CDIF29020_01088	hypothetical protein	CDIF29747_01046	hypothetical protein	CDIF101085_01063	hypothetical protein
CDIF630erm_01209	hypothetical protein	CDIF27147_01090	hypothetical protein	CDIF29020_01089	hypothetical protein	CDIF29747_01047	hypothetical protein	CDIF101085_01064	hypothetical protein
CDIF630erm_01211	exosporium cysteine rich protein	CDIF27147_01092	hypothetical protein	CDIF29020_01091	hypothetical protein	CDIF29747_01049	hypothetical protein	CDIF101085_01066	hypothetical protein
CDIF630erm_01212	putative polysaccharide biosynthesis/sporulation protein	CDIF27147_01093	polysaccharide biosynthesis/sporulation protein	CDIF29020_01092	polysaccharide biosynthesis/sporulation protein	CDIF29747_01050	polysaccharide biosynthesis/sporulation protein	CDIF101085_01067	polysaccharide biosynthesis/sporulation protein
CDIF630erm_01213	putative histidinol-phosphatase	CDIF27147_01094	phosphatase	CDIF29020_01093	phosphatase	CDIF29747_01051	phosphatase	CDIF101085_01068	phosphatase
CDIF630erm_01214	bifunctional transcriptional	CDIF27147_01095	aminotransferase	CDIF29020_01094	aminotransferase	CDIF29747_01052	aminotransferase	CDIF101085_01069	aminotransferase
CDIF630erm_01215	uncharacterized protein, UPF0291 protein family	CDIF27147_01096	hypothetical protein	CDIF29020_01095	hypothetical protein	CDIF29747_01053	hypothetical protein	CDIF101085_01070	hypothetical protein
CDIF630erm_01216	aminopeptidase ApeA	CDIF27147_01097	aminopeptidase 1	CDIF29020_01096	aminopeptidase 1	CDIF29747_01054	aminopeptidase 1	CDIF101085_01071	aminopeptidase 1
CDIF630erm_01217	transcriptional regulator, GntR family	CDIF27147_01098	GntR family transcriptional regulator	CDIF29020_01097	GntR family transcriptional regulator	CDIF29747_01055	GntR family transcriptional regulator	CDIF101085_01072	GntR family transcriptional regulator
CDIF630erm_01218	PTS system, mannose-type IIA component	CDIF27147_01099	PTS system transporter subunit IIA	CDIF29020_01098	PTS system transporter subunit IIA	CDIF29747_01056	PTS system transporter subunit IIA	CDIF101085_01073	PTS system transporter subunit IIA
CDIF630erm_01219	membrane complex biogenesis protein, btpa family	CDIF27147_01100	photosystem I assembly BtpA	CDIF29020_01099	photosystem I assembly BtpA	CDIF29747_01057	photosystem I assembly BtpA	CDIF101085_01074	photosystem I assembly BtpA
CDIF630erm_01220	PTS system, mannose-type IIB component	CDIF27147_01101	PTS system transporter subunit IIB	CDIF29020_01100	PTS system transporter subunit IIB	CDIF29747_01058	PTS system transporter subunit IIB	CDIF101085_01075	PTS system transporter subunit IIB
CDIF630erm_01221	PTS system, mannose-type IIC component	CDIF27147_01102	PTS system transporter subunit IIC	CDIF29020_01101	PTS system transporter subunit IIC	CDIF29747_01059	PTS system transporter subunit IIC	CDIF101085_01076	PTS system transporter subunit IIC
CDIF630erm_01222	PTS system, mannose-type IID component	CDIF27147_01103	PTS system transporter subunit IID	CDIF29020_01102	PTS system transporter subunit IID	CDIF29747_01060	PTS system transporter subunit IID	CDIF101085_01077	PTS system transporter subunit IID
CDIF630erm_01223	transcriptional regulator, LysR family	CDIF27147_01104	LysR family transcriptional regulator	CDIF29020_01103	LysR family transcriptional regulator	CDIF29747_01061	LysR family transcriptional regulator	CDIF101085_01078	LysR family transcriptional regulator
CDIF630erm_01224	predicted cleavage at residue 26	CDIF27147_01105	predicted cleavage at residue 26	CDIF29020_01104	predicted cleavage at residue 26	CDIF29747_01062	predicted cleavage at residue 26	CDIF101085_01079	predicted cleavage at residue 26
CDIF630erm_01225	molybdopterin molybdotransferase	CDIF27147_01106	molybdopterin biosynthesis protein	CDIF29020_01105	molybdopterin biosynthesis protein	CDIF29747_01063	molybdopterin biosynthesis protein	CDIF101085_01080	molybdopterin biosynthesis protein
CDIF630erm_01226	molybdopterin-guanine dinucleotide biosynthesis adapter protein	CDIF27147_01107	molybdopterin-guanine dinucleotide biosynthesis protein B	CDIF29020_01106	molybdopterin-guanine dinucleotide biosynthesis protein B	CDIF29747_01064	molybdopterin-guanine dinucleotide biosynthesis protein B	CDIF101085_01081	molybdopterin-guanine dinucleotide biosynthesis protein B
CDIF630erm_01227	PTS system, galactiol-type IIB component	CDIF27147_01108	PTS system transporter subunit IIB	CDIF29020_01107	PTS system transporter subunit IIB	CDIF29747_01065	PTS system transporter subunit IIB	CDIF101085_01082	PTS system transporter subunit IIB
CDIF630erm_01228	ABC-type transport system, multidrug-family	CDIF27147_01109	ABC transporter ATP-binding/permease	CDIF29020_01108	ABC transporter ATP-binding/permease	CDIF29747_01066	ABC transporter ATP-binding/permease	CDIF101085_01083	ABC transporter ATP-binding/permease
CDIF630erm_01229	putative membrane protein	CDIF27147_01110	hypothetical protein	CDIF29020_01109	hypothetical protein	CDIF29747_01067	hypothetical protein	CDIF101085_01084	hypothetical protein
CDIF630erm_01230	putative peptidase, M20D family	CDIF27147_01111	peptidase	CDIF29020_01110	peptidase	CDIF29747_01068	peptidase	CDIF101085_01085	peptidase
CDIF630erm_01231	putative zinc/iron transporter, ZupT subfamiliy	CDIF27147_01112	zinc transporter ZupT	CDIF29020_01111	zinc transporter ZupT	CDIF29747_01069	zinc transporter ZupT	CDIF101085_01086	zinc transporter ZupT
CDIF630erm_01232	hypothetical protein	CDIF27147_01113	hypothetical protein	CDIF29020_01112	hypothetical protein	CDIF29747_01070	hypothetical protein	CDIF101085_01087	hypothetical protein
CDIF630erm_01233	two-component response regulator VirR-like	CDIF27147_01114	two-component response regulator	CDIF29020_01113	two-component response regulator	CDIF29747_01071	two-component response regulator	CDIF101085_01088	two-component response regulator
CDIF630erm_01234	putative regulatory protein	CDIF27147_01115	sensor histidine kinase VirS	CDIF29020_01114	sensor histidine kinase virs	CDIF29747_01072	sensor histidine kinase VirS	CDIF101085_01089	sensor histidine kinase VirS
CDIF630erm_01263	predicted cleavage at residue 31	CDIF27147_01116	predicted cleavage at residue 27	CDIF29020_01115	predicted cleavage at residue 31	CDIF29747_01073	predicted cleavage at residue 31	CDIF101085_01090	predicted cleavage at residue 31
CDIF630erm_01264	choline trimethylamine-lyase	CDIF27147_01117	glycerol dehydratase	CDIF29020_01116	glycerol dehydratase	CDIF29747_01074	glycerol dehydratase	CDIF101085_01091	glycerol dehydratase
CDIF630erm_01265	glycyl radical enzyme activase	CDIF27147_01118	glycerol dehydratase activator	CDIF29020_01117	glycerol dehydratase activator	CDIF29747_01075	glycerol dehydratase activator	CDIF101085_01092	glycerol dehydratase activator
CDIF630erm_01266	transcriptional regulator, RmlC-type	CDIF27147_01119	transcriptional regulator	CDIF29020_01118	transcriptional regulator	CDIF29747_01076	transcriptional regulator	CDIF101085_01093	transcriptional regulator
CDIF630erm_01267	putative phosphoesterase	CDIF27147_01120	phosphoesterase	CDIF29020_01119	phosphoesterase	CDIF29747_01077	phosphoesterase	CDIF101085_01094	phosphoesterase
CDIF630erm_01268	uncharacterized protein	CDIF27147_01121	hypothetical protein	CDIF29020_01120	hypothetical protein	CDIF29747_01078	hypothetical protein	CDIF101085_01095	hypothetical protein
CDIF630erm_01269	hypothetical protein	CDIF27147_01122	hypothetical protein	CDIF29020_01121	hypothetical protein	CDIF29747_01079	hypothetical protein	CDIF101085_01096	hypothetical protein
CDIF630erm_01270	putative nitroreductase-like oxidoreductase	CDIF27147_01123	nitroreductase family protein	CDIF29020_01122	nitroreductase family protein	CDIF29747_01080	nitroreductase family protein	CDIF101085_01097	nitroreductase family protein
CDIF630erm_01272	transcriptional regulator, HTH-type	CDIF27147_01125	transcriptional regulator	CDIF29020_01124	transcriptional regulator	CDIF29747_01082	transcriptional regulator	CDIF101085_01100	transcriptional regulator
CDIF630erm_01273	putative membrane protein	CDIF27147_01127	hypothetical protein	CDIF29020_01125	hypothetical protein	CDIF29747_01083	hypothetical protein	CDIF101085_01101	hypothetical protein
CDIF630erm_01275	DNA polymerase I (POLI)	CDIF27147_01133	DNA polymerase I	CDIF29020_01131	DNA polymerase I	CDIF29747_01089	DNA polymerase I	CDIF101085_01107	DNA polymerase I
CDIF630erm_01276	dephospho-CoA kinase	CDIF27147_01134	dephospho-CoA kinase	CDIF29020_01132	dephospho-CoA kinase	CDIF29747_01090	dephospho-CoA kinase	CDIF101085_01108	dephospho-CoA kinase
CDIF630erm_01277	putative lytic transglycosylase-like protein	CDIF27147_01135	transglycosylase	CDIF29020_01133	transglycosylase	CDIF29747_01091	transglycosylase	CDIF101085_01109	transglycosylase
CDIF630erm_01278	predicted cleavage at residue 29	CDIF27147_01136	predicted cleavage at residue 31	CDIF29020_01134	predicted cleavage at residue 24	CDIF29747_01092	predicted cleavage at residue 24	CDIF101085_01110	predicted cleavage at residue 24
CDIF630erm_01279	copper chaperone CopZ	CDIF27147_01137	heavy-metal binding protein	CDIF29020_01135	heavy-metal binding protein	CDIF29747_01093	heavy-metal binding protein	CDIF101085_01111	heavy-metal binding protein
CDIF630erm_01280	uncharacterized protein	CDIF27147_01138	hypothetical protein	CDIF29020_01136	hypothetical protein	CDIF29747_01094	hypothetical protein	CDIF101085_01112	hypothetical protein
CDIF630erm_01281	lactoylglutathione lyase	CDIF27147_01139	lactoylglutathione lyase	CDIF29020_01137	lactoylglutathione lyase	CDIF29747_01095	lactoylglutathione lyase	CDIF101085_01113	lactoylglutathione lyase
CDIF630erm_01282	predicted cleavage at residue 25	CDIF27147_01140	predicted cleavage at residue 25	CDIF29020_01138	predicted cleavage at residue 41	CDIF29747_01096	predicted cleavage at residue 41	CDIF101085_01114	predicted cleavage at residue 41
CDIF630erm_01283	hypothetical protein	CDIF27147_01141	hypothetical protein	CDIF29020_01139	hypothetical protein	CDIF29747_01097	hypothetical protein	CDIF101085_01115	hypothetical protein
CDIF630erm_01284	electron transport complex protein	CDIF27147_01142	electron transport complex protein	CDIF29020_01140	electron transport complex protein	CDIF29747_01098	electron transport complex protein	CDIF101085_01116	electron transport complex protein
CDIF630erm_01285	electron transport complex protein	CDIF27147_01143	electron transport complex protein	CDIF29020_01141	electron transport complex protein	CDIF29747_01099	electron transport complex protein	CDIF101085_01117	electron transport complex protein
CDIF630erm_01286	predicted cleavage at residue 31	CDIF27147_01144	predicted cleavage at residue 31	CDIF29020_01142	predicted cleavage at residue 31	CDIF29747_01100	predicted cleavage at residue 31	CDIF101085_01118	predicted cleavage at residue 31
CDIF630erm_01287	electron transport complex protein	CDIF27147_01145	electron transport complex protein	CDIF29020_01143	electron transport complex protein	CDIF29747_01101	electron transport complex protein	CDIF101085_01119	electron transport complex protein
CDIF630erm_01288	electron transport complex protein	CDIF27147_01146	electron transport complex protein	CDIF29020_01144	electron transport complex protein	CDIF29747_01102	electron transport complex protein	CDIF101085_01120	electron transport complex protein
CDIF630erm_01289	electron transport complex protein	CDIF27147_01147	electron transport complex protein	CDIF29020_01145	electron transport complex protein	CDIF29747_01103	electron transport complex protein	CDIF101085_01121	electron transport complex protein
CDIF630erm_01290	putative maf-like protein	CDIF27147_01148	septum formation protein	CDIF29020_01146	septum formation protein	CDIF29747_01104	septum formation protein	CDIF101085_01122	septum formation protein
CDIF630erm_01291	DNA repair protein RadC	CDIF27147_01149	DNA repair protein	CDIF29020_01147	DNA repair protein	CDIF29747_01105	DNA repair protein	CDIF101085_01123	DNA repair protein
CDIF630erm_01292	rod shape-determining protein MreB	CDIF27147_01150	rod shape-determining protein MreB	CDIF29020_01148	rod shape-determining protein MreB	CDIF29747_01106	rod shape-determining protein MreB	CDIF101085_01124	rod shape-determining protein MreB
CDIF630erm_01293	rod shape-determining protein MreC	CDIF27147_01151	rod shape-determining protein	CDIF29020_01149	rod shape-determining protein	CDIF29747_01107	rod shape-determining protein	CDIF101085_01125	rod shape-determining protein
CDIF630erm_01294	rod shape-determining protein MreD	CDIF27147_01152	rod shape-determining protein MreD	CDIF29020_01150	rod shape-determining protein MreD	CDIF29747_01108	rod shape-determining protein MreD	CDIF101085_01126	rod shape-determining protein MreD
CDIF630erm_01295	putative penicillin-binding protein with a N-terminal TonB-box	CDIF27147_01153	penicillin-binding protein	CDIF29020_01151	penicillin-binding protein	CDIF29747_01109	penicillin-binding protein	CDIF101085_01127	penicillin-binding protein
CDIF630erm_01296	cell division regulator (septum placement)	CDIF27147_01154	septum site-determining protein	CDIF29020_01152	septum site-determining protein	CDIF29747_01110	septum site-determining protein	CDIF101085_01128	septum site-determining protein
CDIF630erm_01297	septum site-determining protein MinD (cell division inhibitor MinD)	CDIF27147_01155	septum site-determining protein	CDIF29020_01153	septum site-determining protein	CDIF29747_01111	septum site-determining protein	CDIF101085_01129	septum site-determining protein
CDIF630erm_01298	cell division topological specificity factor	CDIF27147_01156	cell division topological specificity factor MinE	CDIF29020_01154	cell division topological specificity factor MinE	CDIF29747_01112	cell division topological specificity factor MinE	CDIF101085_01130	cell division topological specificity factor MinE
CDIF630erm_01299	rod shape-determining protein MrdB	CDIF27147_01157	rod shape-determining protein	CDIF29020_01155	rod shape-determining protein	CDIF29747_01113	rod shape-determining protein	CDIF101085_01131	rod shape-determining protein
CDIF630erm_01300	methylglyoxal synthase	CDIF27147_01158	methylglyoxal synthase	CDIF29020_01156	methylglyoxal synthase	CDIF29747_01114	methylglyoxal synthase	CDIF101085_01132	methylglyoxal synthase
CDIF630erm_01301	transcriptional regulator, PadR family	CDIF27147_01159	PadR family transcriptional regulator	CDIF29020_01157	PadR family transcriptional regulator	CDIF29747_01115	PadR family transcriptional regulator	CDIF101085_01133	PadR family transcriptional regulator
CDIF630erm_01302	hypothetical protein	CDIF27147_01160	hypothetical protein	CDIF29020_01158	hypothetical protein	CDIF29747_01116	hypothetical protein	CDIF101085_01134	hypothetical protein
CDIF630erm_01304	flavo-diiron protein FprA	CDIF27147_01162	anaerobic nitric oxide reductase flavorubredoxin	CDIF29020_01160	anaerobic nitric oxide reductase flavorubredoxin	CDIF29747_01118	anaerobic nitric oxide reductase flavorubredoxin	CDIF101085_01136	anaerobic nitric oxide reductase flavorubredoxin
CDIF630erm_01305	putative radical SAM-superfamily protein	CDIF27147_01163	radical SAM superfamily protein	CDIF29020_01161	radical SAM superfamily protein	CDIF29747_01119	radical SAM superfamily protein	CDIF101085_01137	radical SAM superfamily protein
CDIF630erm_01306	radical SAM-linked protein	CDIF27147_01164	radical SAM-linked protein	CDIF29020_01162	radical SAM-linked protein	CDIF29747_01120	radical SAM-linked protein	CDIF101085_01138	radical SAM-linked protein
CDIF630erm_01307	ribonuclease G	CDIF27147_01165	ribonuclease g	CDIF29020_01163	ribonuclease g	CDIF29747_01121	ribonuclease g	CDIF101085_01139	ribonuclease g
CDIF630erm_01308	50S ribosomal protein L21	CDIF27147_01166	50S ribosomal protein L21	CDIF29020_01164	50S ribosomal protein L21	CDIF29747_01122	50S ribosomal protein L21	CDIF101085_01140	50S ribosomal protein L21
CDIF630erm_01309	putative ribosome-associated protein	CDIF27147_01167	putative ribosomal protein	CDIF29020_01165	putative ribosomal protein	CDIF29747_01123	putative ribosomal protein	CDIF101085_01141	putative ribosomal protein
CDIF630erm_01310	50S ribosomal protein L27	CDIF27147_01168	50S ribosomal protein L27	CDIF29020_01166	50S ribosomal protein L27	CDIF29747_01124	50S ribosomal protein L27	CDIF101085_01142	50S ribosomal protein L27
CDIF630erm_01311	Spo0B-associated GTP-binding protein	CDIF27147_01169	Spo0B-associated GTP-binding protein	CDIF29020_01167	Spo0B-associated GTP-binding protein	CDIF29747_01125	Spo0B-associated GTP-binding protein	CDIF101085_01143	Spo0B-associated GTP-binding protein
CDIF630erm_01312	rna-binding protein, yhby family	CDIF27147_01170	RNA-binding protein	CDIF29020_01168	RNA-binding protein	CDIF29747_01126	RNA-binding protein	CDIF101085_01144	RNA-binding protein
CDIF630erm_01314	homoserine dehydrogenase	CDIF27147_01172	homoserine dehydrogenase	CDIF29020_01170	homoserine dehydrogenase	CDIF29747_01128	homoserine dehydrogenase	CDIF101085_01146	homoserine dehydrogenase
CDIF630erm_01315	putative integrase/recombinase	CDIF27147_01173	integrase/recombinase	CDIF29020_01171	integrase/recombinase	CDIF29747_01129	integrase/recombinase	CDIF101085_01147	integrase/recombinase
CDIF630erm_01316	putative membrane protein	CDIF27147_01174	nucleoside recognition	CDIF29020_01172	nucleoside recognition	CDIF29747_01130	nucleoside recognition	CDIF101085_01148	nucleoside recognition
CDIF630erm_01317	transcriptional regulator, GntR family	CDIF27147_01175	GntR family transcriptional regulator	CDIF29020_01173	GntR family transcriptional regulator	CDIF29747_01131	GntR family transcriptional regulator	CDIF101085_01149	GntR family transcriptional regulator
CDIF630erm_01319	lactate dehydrogenase (electron bifurcating), electron transfer flavoprotein beta subunit	CDIF27147_01177	electron transfer flavoprotein subunit beta	CDIF29020_01175	electron transfer flavoprotein subunit beta	CDIF29747_01133	electron transfer flavoprotein subunit beta	CDIF101085_01152	electron transfer flavoprotein subunit beta
CDIF630erm_01320	lactate dehydrogenase (electron bifurcating), electron transfer flavoprotein alpha subunit	CDIF27147_01178	electron transfer flavoprotein subunit alpha	CDIF29020_01176	electron transfer flavoprotein subunit alpha	CDIF29747_01134	electron transfer flavoprotein subunit alpha	CDIF101085_01153	electron transfer flavoprotein subunit alpha
CDIF630erm_01321	lactate dehydrogenase (electron bifurcating), catalytic subunit	CDIF27147_01179	FAD/FMN-containing dehydrogenase	CDIF29020_01177	FAD/FMN-containing dehydrogenase	CDIF29747_01135	FAD/FMN-containing dehydrogenase	CDIF101085_01154	FAD/FMN-containing dehydrogenase
CDIF630erm_01322	uncharacterized protein, rossmann-like fold	CDIF27147_01180	putative nucleotidyltransferase	CDIF29020_01178	putative nucleotidyltransferase	CDIF29747_01136	putative nucleotidyltransferase	CDIF101085_01155	putative nucleotidyltransferase
CDIF630erm_01323	acetate kinase	CDIF27147_01181	acetate kinase	CDIF29020_01179	acetate kinase	CDIF29747_01137	acetate kinase	CDIF101085_01156	acetate kinase
CDIF630erm_01324	hypothetical protein	CDIF27147_01182	Zn-finger-like nucleic acid binding protein	CDIF29020_01180	Zn-finger-like nucleic acid binding protein	CDIF29747_01138	Zn-finger-like nucleic acid binding protein	CDIF101085_01157	Zn-finger-like nucleic acid binding protein
CDIF630erm_01325	predicted cleavage at residue 19	CDIF27147_01183	predicted cleavage at residue 19	CDIF29020_01181	predicted cleavage at residue 19	CDIF29747_01139	predicted cleavage at residue 19	CDIF101085_01158	predicted cleavage at residue 19
CDIF630erm_01326	fatty acid and phospholipid biosynthesis regulator	CDIF27147_01184	fatty acid biosynthesis transcriptional regulator	CDIF29020_01182	fatty acid biosynthesis transcriptional regulator	CDIF29747_01140	fatty acid biosynthesis transcriptional regulator	CDIF101085_01159	fatty acid biosynthesis transcriptional regulator
CDIF630erm_01327	phosphate acyltransferase	CDIF27147_01185	glycerol-3-phosphate acyltransferase PlsX	CDIF29020_01183	glycerol-3-phosphate acyltransferase PlsX	CDIF29747_01141	glycerol-3-phosphate acyltransferase PlsX	CDIF101085_01160	glycerol-3-phosphate acyltransferase PlsX
CDIF630erm_01328	beta-ketoacyl-[acyl-carrier-protein] synthase 3	CDIF27147_01186	3-oxoacyl-[acyl-carrier-protein] synthase III	CDIF29020_01184	3-oxoacyl-[acyl-carrier-protein] synthase III	CDIF29747_01142	3-oxoacyl-[acyl-carrier-protein] synthase III	CDIF101085_01161	3-oxoacyl-[acyl-carrier-protein] synthase III
CDIF630erm_01329	enoyl-[acyl-carrier-protein] reductase (NADH)	CDIF27147_01187	trans-2-enoyl-ACP reductase	CDIF29020_01185	trans-2-enoyl-ACP reductase	CDIF29747_01143	trans-2-enoyl-ACP reductase	CDIF101085_01162	trans-2-enoyl-ACP reductase
CDIF630erm_01330	malonyl CoA-acyl carrier protein transacylase	CDIF27147_01188	malonyl coa-acyl carrier protein transacylase	CDIF29020_01186	malonyl coa-acyl carrier protein transacylase	CDIF29747_01144	malonyl coa-acyl carrier protein transacylase	CDIF101085_01163	malonyl coa-acyl carrier protein transacylase
CDIF630erm_01331	3-oxoacyl-[acyl-carrier-protein] reductase	CDIF27147_01189	3-oxoacyl-[acyl-carrier protein] reductase	CDIF29020_01187	3-oxoacyl-[acyl-carrier protein] reductase	CDIF29747_01145	3-oxoacyl-[acyl-carrier protein] reductase	CDIF101085_01164	3-oxoacyl-[acyl-carrier protein] reductase
CDIF630erm_01332	acyl carrier protein (ACP)	CDIF27147_01190	acyl carrier protein	CDIF29020_01188	acyl carrier protein	CDIF29747_01146	acyl carrier protein	CDIF101085_01165	acyl carrier protein
CDIF630erm_01333	3-oxoacyl-[acyl-carrier-protein] synthase 2	CDIF27147_01191	3-oxoacyl-[acyl-carrier-protein] synthase II	CDIF29020_01189	3-oxoacyl-[acyl-carrier-protein] synthase II	CDIF29747_01147	3-oxoacyl-[acyl-carrier-protein] synthase II	CDIF101085_01166	3-oxoacyl-[acyl-carrier-protein] synthase II
CDIF630erm_01334	putative diguanylate kinase signaling protein	CDIF27147_01192	signaling protein	CDIF29020_01190	signaling protein	CDIF29747_01148	signaling protein	CDIF101085_01167	signaling protein
CDIF630erm_01335	transcriptional regulator, sigma-54-dependent	CDIF27147_01193	sigma-54 dependent transcriptional regulator	CDIF29020_01191	sigma-54 dependent transcriptional regulator	CDIF29747_01149	sigma-54 dependent transcriptional regulator	CDIF101085_01168	sigma-54 dependent transcriptional regulator
CDIF630erm_01336	TSCPD domain protein	CDIF27147_01194	TSCPD domain protein	CDIF29020_01192	TSCPD domain protein	CDIF29747_01150	TSCPD domain protein	CDIF101085_01169	TSCPD domain protein
CDIF630erm_01337	uncharacterized protein, glutamine amidotransferase-like	CDIF27147_01195	glutamine amidotransferase	CDIF29020_01193	glutamine amidotransferase	CDIF29747_01151	glutamine amidotransferase	CDIF101085_01170	glutamine amidotransferase
CDIF630erm_01338	putative amino acid/polyamine transporter I	CDIF27147_01196	amino acid permease	CDIF29020_01194	amino acid permease	CDIF29747_01152	amino acid permease	CDIF101085_01171	amino acid permease
CDIF630erm_01339	putative N-acetyltransferase	CDIF27147_01197	acetyltransferase	CDIF29020_01195	acetyltransferase	CDIF29747_01153	acetyltransferase	CDIF101085_01172	acetyltransferase
CDIF630erm_01340	fructose-1,6-bisphosphatase	CDIF27147_01198	fructose-1,6-bisphosphatase	CDIF29020_01196	fructose-1,6-bisphosphatase	CDIF29747_01154	fructose-1,6-bisphosphatase	CDIF101085_01173	fructose-1,6-bisphosphatase
CDIF630erm_01341	stage III sporulation protein AA	CDIF27147_01199	stage III sporulation protein AA	CDIF29020_01197	stage III sporulation protein AA	CDIF29747_01155	stage III sporulation protein AA	CDIF101085_01174	stage III sporulation protein AA
CDIF630erm_01342	stage III sporulation protein AB	CDIF27147_01200	stage III sporulation protein AB	CDIF29020_01198	stage III sporulation protein AB	CDIF29747_01156	stage III sporulation protein AB	CDIF101085_01175	stage III sporulation protein AB
CDIF630erm_01343	stage III sporulation protein AC	CDIF27147_01201	stage III sporulation protein AC	CDIF29020_01199	stage III sporulation protein AC	CDIF29747_01157	stage III sporulation protein AC	CDIF101085_01176	stage III sporulation protein AC
CDIF630erm_01344	stage III sporulation protein AD	CDIF27147_01202	stage III sporulation protein AD	CDIF29020_01200	stage III sporulation protein AD	CDIF29747_01158	stage III sporulation protein AD	CDIF101085_01177	stage III sporulation protein AD
CDIF630erm_01345	stage III sporulation protein AE	CDIF27147_01203	stage III sporulation-like protein	CDIF29020_01201	stage III sporulation-like protein	CDIF29747_01159	stage III sporulation-like protein	CDIF101085_01178	stage III sporulation-like protein
CDIF630erm_01346	stage III sporulation protein AF	CDIF27147_01204	stage III sporulation protein AF	CDIF29020_01202	stage III sporulation protein AF	CDIF29747_01160	stage III sporulation protein AF	CDIF101085_01179	stage III sporulation protein AF
CDIF630erm_01347	predicted cleavage at residue 38	CDIF27147_01205	predicted cleavage at residue 38	CDIF29020_01203	predicted cleavage at residue 38	CDIF29747_01161	predicted cleavage at residue 38	CDIF101085_01180	predicted cleavage at residue 38
CDIF630erm_01348	stage III sporulation protein AH	CDIF27147_01206	stage III sporulation protein AH	CDIF29020_01204	stage III sporulation protein AH	CDIF29747_01162	stage III sporulation protein AH	CDIF101085_01181	stage III sporulation protein AH
CDIF630erm_01349	alkaline shock protein	CDIF27147_01207	alkaline shock protein	CDIF29020_01205	alkaline shock protein	CDIF29747_01163	alkaline shock protein	CDIF101085_01182	alkaline shock protein
CDIF630erm_01350	N utilization substance protein B	CDIF27147_01208	N utilization substance protein B	CDIF29020_01206	N utilization substance protein B	CDIF29747_01164	N utilization substance protein B	CDIF101085_01183	N utilization substance protein B
CDIF630erm_01351	uncharacterized protein, Kae1/YgjD family	CDIF27147_01209	O-sialoglycoprotein endopeptidase	CDIF29020_01207	O-sialoglycoprotein endopeptidase	CDIF29747_01165	O-sialoglycoprotein endopeptidase	CDIF101085_01184	O-sialoglycoprotein endopeptidase
CDIF630erm_01352	exodeoxyribonuclease 7 large subunit	CDIF27147_01210	exodeoxyribonuclease VII large subunit	CDIF29020_01208	exodeoxyribonuclease VII large subunit	CDIF29747_01166	exodeoxyribonuclease VII large subunit	CDIF101085_01185	exodeoxyribonuclease VII large subunit
CDIF630erm_01353	exodeoxyribonuclease 7 small subunit	CDIF27147_01211	exodeoxyribonuclease VII small subunit	CDIF29020_01209	exodeoxyribonuclease VII small subunit	CDIF29747_01167	exodeoxyribonuclease VII small subunit	CDIF101085_01186	exodeoxyribonuclease VII small subunit
CDIF630erm_01354	geranylgeranyl pyrophosphate synthase	CDIF27147_01212	geranyltranstransferase	CDIF29020_01210	geranyltranstransferase	CDIF29747_01168	geranyltranstransferase	CDIF101085_01187	geranyltranstransferase
CDIF630erm_01355	putative membrane protein	CDIF27147_01213	acid phosphatase/vanadium-dependent haloperoxidase-like protein	CDIF29020_01211	acid phosphatase/vanadium-dependent haloperoxidase-like protein	CDIF29747_01169	acid phosphatase/vanadium-dependent haloperoxidase-like protein	CDIF101085_01188	acid phosphatase/vanadium-dependent haloperoxidase-like protein
CDIF630erm_01356	1-deoxy-D-xylulose-5-phosphate synthase	CDIF27147_01214	1-deoxy-D-xylulose-5-phosphate synthase	CDIF29020_01212	1-deoxy-D-xylulose-5-phosphate synthase	CDIF29747_01170	1-deoxy-D-xylulose-5-phosphate synthase	CDIF101085_01189	1-deoxy-D-xylulose-5-phosphate synthase
CDIF630erm_01357	putative rRNA methyltransferase	CDIF27147_01215	RNA methyltransferase	CDIF29020_01213	RNA methyltransferase	CDIF29747_01171	RNA methyltransferase	CDIF101085_01190	RNA methyltransferase
CDIF630erm_01358	DNA repair protein RecN	CDIF27147_01216	DNA repair protein	CDIF29020_01214	DNA repair protein	CDIF29747_01172	DNA repair protein	CDIF101085_01191	DNA repair protein
CDIF630erm_01359	hypothetical protein	CDIF27147_01217	hypothetical protein	CDIF29020_01215	hypothetical protein	CDIF29747_01173	hypothetical protein	CDIF101085_01192	hypothetical protein
CDIF630erm_01360	putative N-acetyltransferase	CDIF27147_01218	acetyltransferase	CDIF29020_01216	acetyltransferase	CDIF29747_01174	acetyltransferase	CDIF101085_01193	acetyltransferase
CDIF630erm_01361	spermine/spermidine acetyltransferase	CDIF27147_01219	spermine/spermidine acetyltransferase	CDIF29020_01217	spermine/spermidine acetyltransferase	CDIF29747_01175	spermine/spermidine acetyltransferase	CDIF101085_01194	spermine/spermidine acetyltransferase
CDIF630erm_01362	stage IV sporulation protein b, S55 peptidase family	CDIF27147_01220	stage IV sporulation protein B	CDIF29020_01218	stage IV sporulation protein B	CDIF29747_01176	stage IV sporulation protein B	CDIF101085_01195	stage IV sporulation protein B
CDIF630erm_01363	stage 0 sporulation protein A	CDIF27147_01221	stage 0 sporulation protein A	CDIF29020_01219	stage 0 sporulation protein A	CDIF29747_01177	stage 0 sporulation protein A	CDIF101085_01196	stage 0 sporulation protein A
CDIF630erm_01364	putative thiamine diphosphokinase	CDIF27147_01222	pyrophosphokinase	CDIF29020_01220	pyrophosphokinase	CDIF29747_01178	pyrophosphokinase	CDIF101085_01197	pyrophosphokinase
CDIF630erm_01365	hypothetical protein	CDIF27147_01223	Mycobacterial copper transport protein B	CDIF29020_01221	Mycobacterial copper transport protein B	CDIF29747_01179	Mycobacterial copper transport protein B	CDIF101085_01198	Mycobacterial copper transport protein B
CDIF630erm_01366	putative glycosyl transferase, family 2	CDIF27147_01224	glycosyltransferase	CDIF29020_01222	glycosyltransferase	CDIF29747_01180	glycosyltransferase	CDIF101085_01199	glycosyltransferase
CDIF630erm_01367	putative glycosyl transferase	CDIF27147_01225	glycosyltransferase	CDIF29020_01223	glycosyltransferase	CDIF29747_01181	glycosyltransferase	CDIF101085_01200	glycosyltransferase
CDIF630erm_01368	hypothetical protein	CDIF27147_01226	hypothetical protein	CDIF29020_01224	hypothetical protein	CDIF29747_01182	hypothetical protein	CDIF101085_01201	hypothetical protein
CDIF630erm_01369	ADP-ribose pyrophosphatase	CDIF27147_01227	ADP-ribose pyrophosphatase	CDIF29020_01225	ADP-ribose pyrophosphatase	CDIF29747_01183	ADP-ribose pyrophosphatase	CDIF101085_01202	ADP-ribose pyrophosphatase
CDIF630erm_01370	putative membrane protein	CDIF27147_01228	stage II sporulation protein M	CDIF29020_01226	stage II sporulation protein M	CDIF29747_01184	stage II sporulation protein M	CDIF101085_01203	stage II sporulation protein M
CDIF630erm_01371	tyrosine recombinase, XerD-like	CDIF27147_01229	tyrosine recombinase	CDIF29020_01227	tyrosine recombinase	CDIF29747_01185	tyrosine recombinase	CDIF101085_01204	tyrosine recombinase
CDIF630erm_01372	phosphopentomutase	CDIF27147_01230	phosphopentomutase	CDIF29020_01228	phosphopentomutase	CDIF29747_01186	phosphopentomutase	CDIF101085_01205	phosphopentomutase
CDIF630erm_01373	purine-nucleoside phosphorylase	CDIF27147_01231	purine nucleoside phosphorylase	CDIF29020_01229	purine nucleoside phosphorylase	CDIF29747_01187	purine nucleoside phosphorylase	CDIF101085_01206	purine nucleoside phosphorylase
CDIF630erm_01374	pyrimidine-nucleoside phosphorylase	CDIF27147_01232	pyrimidine-nucleoside phosphorylase	CDIF29020_01230	pyrimidine-nucleoside phosphorylase	CDIF29747_01188	pyrimidine-nucleoside phosphorylase	CDIF101085_01207	pyrimidine-nucleoside phosphorylase
CDIF630erm_01375	uncharacterized protein, YceG-like	CDIF27147_01233	exported aminodeoxychorismate lyase	CDIF29020_01231	exported aminodeoxychorismate lyase	CDIF29747_01189	exported aminodeoxychorismate lyase	CDIF101085_01208	exported aminodeoxychorismate lyase
CDIF630erm_01376	putative O-methyltransferase	CDIF27147_01234	O-methyltransferase	CDIF29020_01232	O-methyltransferase	CDIF29747_01190	O-methyltransferase	CDIF101085_01209	O-methyltransferase
CDIF630erm_01377	putative protease YrrO	CDIF27147_01235	protease	CDIF29020_01233	protease	CDIF29747_01191	protease	CDIF101085_01210	protease
CDIF630erm_01378	uncharacterized protein,	CDIF27147_01236	penicillin-binding protein	CDIF29020_01234	penicillin-binding protein	CDIF29747_01192	penicillin-binding protein	CDIF101085_01211	penicillin-binding protein
CDIF630erm_01393	RNA polymerase sigma-70 factor	CDIF27147_01254	sporulation sigma factor SigK	CDIF29020_01247	sporulation sigma factor SigK	CDIF29747_01204	sporulation sigma factor SigK	CDIF101085_01212	RNA polymerase sigma-27/28 subunit RpsK/SigK
CDIF630erm_01394	hypothetical protein	CDIF27147_01255	hypothetical protein	CDIF29020_01248	hypothetical protein	CDIF29747_01205	hypothetical protein	CDIF101085_01213	hypothetical protein
CDIF630erm_01395	hypothetical protein	CDIF27147_01256	hypothetical protein	CDIF29020_01249	hypothetical protein	CDIF29747_01206	hypothetical protein	CDIF101085_01214	hypothetical protein
CDIF630erm_01396	hypothetical protein	CDIF27147_01257	hypothetical protein	CDIF29020_01250	hypothetical protein	CDIF29747_01207	hypothetical protein	CDIF101085_01215	hypothetical protein
CDIF630erm_01397	hypothetical protein	CDIF27147_01258	hypothetical protein	CDIF29020_01251	hypothetical protein	CDIF29747_01208	hypothetical protein	CDIF101085_01216	hypothetical protein
CDIF630erm_01398	elongation factor P (EF-p)	CDIF27147_01259	elongation factor P	CDIF29020_01252	elongation factor P	CDIF29747_01209	elongation factor P	CDIF101085_01217	elongation factor P
CDIF630erm_01399	uncharacterized protein	CDIF27147_01260	hypothetical protein	CDIF29020_01253	hypothetical protein	CDIF29747_01210	hypothetical protein	CDIF101085_01218	hypothetical protein
CDIF630erm_01400	ribonuclease III	CDIF27147_01261	ribonuclease III	CDIF29020_01254	ribonuclease III	CDIF29747_01211	ribonuclease III	CDIF101085_01219	ribonuclease III
CDIF630erm_01401	putative radical SAM-superfamily protein	CDIF27147_01262	radical SAM superfamily protein	CDIF29020_01255	radical SAM superfamily protein	CDIF29747_01212	radical SAM superfamily protein	CDIF101085_01220	radical SAM superfamily protein
CDIF630erm_01402	structural maintenance chromosome protein SMC	CDIF27147_01263	chromosome partition protein	CDIF29020_01256	chromosome partition protein	CDIF29747_01213	chromosome partition protein	CDIF101085_01221	chromosome partition protein
CDIF630erm_01403	signal recognition particle receptor	CDIF27147_01264	signal recognition particle	CDIF29020_01257	signal recognition particle	CDIF29747_01214	signal recognition particle	CDIF101085_01222	signal recognition particle
CDIF630erm_01404	putative DNA-binding regulator	CDIF27147_01265	putative helix-turn-helix protein, YlxM/p13-like protein	CDIF29020_01258	putative helix-turn-helix protein, YlxM/p13-like protein	CDIF29747_01215	putative helix-turn-helix protein, YlxM/p13-like protein	CDIF101085_01223	putative helix-turn-helix protein, YlxM/p13-like protein
CDIF630erm_01405	signal recognition particle protein	CDIF27147_01266	signal recognition particle protein	CDIF29020_01259	signal recognition particle protein	CDIF29747_01216	signal recognition particle protein	CDIF101085_01224	signal recognition particle protein
CDIF630erm_01406	30S ribosomal protein S16	CDIF27147_01267	30S ribosomal protein S16	CDIF29020_01260	30S ribosomal protein S16	CDIF29747_01217	30S ribosomal protein S16	CDIF101085_01225	30S ribosomal protein S16
CDIF630erm_01407	putative RNA-binding protein	CDIF27147_01268	putative RNA-binding protein (contains KH domain)	CDIF29020_01261	putative RNA-binding protein (contains KH domain)	CDIF29747_01218	putative RNA-binding protein (contains KH domain)	CDIF101085_01226	putative RNA-binding protein (contains KH domain)
CDIF630erm_01408	16S rRNA processing protein RimM	CDIF27147_01269	16S rRNA processing protein	CDIF29020_01262	16S rRNA processing protein	CDIF29747_01219	16S rRNA processing protein	CDIF101085_01227	16S rRNA processing protein
CDIF630erm_01409	tRNA (guanine-N(1)-)-methyltransferase	CDIF27147_01270	tRNA (guanine-n(1)-)-methyltransferase	CDIF29020_01263	tRNA (guanine-n(1)-)-methyltransferase	CDIF29747_01220	tRNA (guanine-n(1)-)-methyltransferase	CDIF101085_01228	tRNA (guanine-n(1)-)-methyltransferase
CDIF630erm_01410	50S ribosomal protein L19	CDIF27147_01271	50S ribosomal protein L19	CDIF29020_01264	50S ribosomal protein L19	CDIF29747_01221	50S ribosomal protein L19	CDIF101085_01229	50S ribosomal protein L19
CDIF630erm_01411	putative GTPase, MG442 type	CDIF27147_01272	GTPase	CDIF29020_01265	GTPase	CDIF29747_01222	GTPase	CDIF101085_01230	GTPase
CDIF630erm_01412	branched chain amino acid transport system carrier protein	CDIF27147_01273	branched-chain amino acid transport system carrier protein	CDIF29020_01266	branched-chain amino acid transport system carrier protein	CDIF29747_01223	branched-chain amino acid transport system carrier protein	CDIF101085_01231	branched-chain amino acid transport system carrier protein
CDIF630erm_01413	branched chain amino acid transport system carrier protein	CDIF27147_01274	branched chain amino acid transport system carrier protein	CDIF29020_01267	branched chain amino acid transport system carrier protein	CDIF29747_01224	branched chain amino acid transport system carrier protein	CDIF101085_01232	branched chain amino acid transport system carrier protein
CDIF630erm_01414	vitamin B12-dependent ribonucleoside-diphosphate reductase	CDIF27147_01275	ribonucleotide-diphosphate reductase	CDIF29020_01268	ribonucleotide-diphosphate reductase	CDIF29747_01225	ribonucleotide-diphosphate reductase	CDIF101085_01233	ribonucleotide-diphosphate reductase
CDIF630erm_01415	ribonuclease HII	CDIF27147_01276	ribonuclease HII	CDIF29020_01269	ribonuclease HII	CDIF29747_01226	ribonuclease HII	CDIF101085_01234	ribonuclease HII
CDIF630erm_01416	putative (S)-2-hydroxy-acid oxidase	CDIF27147_01277	FMN-dependent dehydrogenase	CDIF29020_01270	FMN-dependent dehydrogenase	CDIF29747_01227	FMN-dependent dehydrogenase	CDIF101085_01235	FMN-dependent dehydrogenase
CDIF630erm_01417	uncharacterized protein	CDIF27147_01278	hypothetical protein	CDIF29020_01271	hypothetical protein	CDIF29747_01228	hypothetical protein	CDIF101085_01236	hypothetical protein
CDIF630erm_01418	transcriptional regulator, CarD family	CDIF27147_01279	regulatory protein	CDIF29020_01272	regulatory protein	CDIF29747_01229	regulatory protein	CDIF101085_01237	regulatory protein
CDIF630erm_01419	ABC-type transport system, multidrug-family permease	CDIF27147_01280	ABC transporter permease	CDIF29020_01273	ABC transporter permease	CDIF29747_01230	ABC transporter permease	CDIF101085_01238	ABC transporter permease
CDIF630erm_01420	ABC-type transport system, multidrug-family permease	CDIF27147_01281	ABC transporter permease	CDIF29020_01274	ABC transporter permease	CDIF29747_01231	ABC transporter permease	CDIF101085_01239	ABC transporter permease
CDIF630erm_01421	ABC-type transport system, multidrug-family ATP-binding protein	CDIF27147_01282	ABC transporter ATP-binding protein	CDIF29020_01275	ABC transporter ATP-binding protein	CDIF29747_01232	ABC transporter ATP-binding protein	CDIF101085_01240	ABC transporter ATP-binding protein
CDIF630erm_01422	two-component response regulator	CDIF27147_01283	two-component response regulator	CDIF29020_01276	two-component response regulator	CDIF29747_01233	two-component response regulator	CDIF101085_01241	two-component response regulator
CDIF630erm_01423	two-component sensor histidine kinase	CDIF27147_01284	two-component sensor histidine kinase	CDIF29020_01277	two-component sensor histidine kinase	CDIF29747_01234	two-component sensor histidine kinase	CDIF101085_01242	two-component sensor histidine kinase
CDIF630erm_01424	putative restriction endonuclease	CDIF27147_01285	putative endonuclease related to Holliday junction resolvase	CDIF29020_01278	putative endonuclease related to Holliday junction resolvase	CDIF29747_01235	putative endonuclease related to Holliday junction resolvase	CDIF101085_01243	putative endonuclease related to Holliday junction resolvase
CDIF630erm_01425	putative magnesium chelatase	CDIF27147_01286	magnesium chelatase	CDIF29020_01279	magnesium chelatase	CDIF29747_01236	magnesium chelatase	CDIF101085_01244	magnesium chelatase
CDIF630erm_01426	putative DNA processing smf single strand binding protein	CDIF27147_01287	competence protein	CDIF29020_01280	competence protein	CDIF29747_01237	competence protein	CDIF101085_01245	competence protein
CDIF630erm_01427	DNA topoisomerase I	CDIF27147_01288	DNA topoisomerase I	CDIF29020_01281	DNA topoisomerase I	CDIF29747_01238	DNA topoisomerase I	CDIF101085_01246	DNA topoisomerase I
CDIF630erm_01428	transcriptional regulator, GTP-sensing pleiotropic repressor codY	CDIF27147_01289	transcriptional repressor CodY	CDIF29020_01282	transcriptional repressor CodY	CDIF29747_01239	transcriptional repressor CodY	CDIF101085_01247	transcriptional repressor CodY
CDIF630erm_01429	putative replication-associated recombination protein a rara	CDIF27147_01290	recombination factor protein RarA	CDIF29020_01283	recombination factor protein RarA	CDIF29747_01240	recombination factor protein RarA	CDIF101085_01248	recombination factor protein RarA
CDIF630erm_01430	putative acetyltransferase	CDIF27147_01291	acetyltransferase	CDIF29020_01284	acetyltransferase	CDIF29747_01241	acetyltransferase	CDIF101085_01249	acetyltransferase
CDIF630erm_01431	transcriptional regulator of cysteine biosynthesis	CDIF27147_01292	transcriptional regulator	CDIF29020_01285	transcriptional regulator	CDIF29747_01242	transcriptional regulator	CDIF101085_01250	transcriptional regulator
CDIF630erm_01432	cysteine desulfurase	CDIF27147_01293	cysteine desulfurase	CDIF29020_01286	cysteine desulfurase	CDIF29747_01243	cysteine desulfurase	CDIF101085_01251	cysteine desulfurase
CDIF630erm_01433	fe-s iron-sulfur cluster assembly protein, nifu family	CDIF27147_01294	NifU-like protein	CDIF29020_01287	NifU-like protein	CDIF29747_01244	NifU-like protein	CDIF101085_01252	NifU-like protein
CDIF630erm_01434	transfer RNA-specific 2-thiouridylase MnmA	CDIF27147_01295	tRNA (5-methylaminomethyl-2-thiouridylate)-methyltransferase	CDIF29020_01288	tRNA (5-methylaminomethyl-2-thiouridylate)-methyltransferase	CDIF29747_01245	tRNA (5-methylaminomethyl-2-thiouridylate)-methyltransferase	CDIF101085_01253	tRNA (5-methylaminomethyl-2-thiouridylate)-methyltransferase
CDIF630erm_01436	alanine-tRNA synthetase	CDIF27147_01297	alanyl-tRNA synthetase	CDIF29020_01290	alanyl-tRNA synthetase	CDIF29747_01247	alanyl-tRNA synthetase	CDIF101085_01255	alanyl-tRNA synthetase
CDIF630erm_01437	uncharacterized protein, UPF0297 family	CDIF27147_01298	hypothetical protein	CDIF29020_01291	hypothetical protein	CDIF29747_01248	hypothetical protein	CDIF101085_01256	hypothetical protein
CDIF630erm_01438	predicted cleavage at residue 26	CDIF27147_01299	predicted cleavage at residue 26	CDIF29020_01292	predicted cleavage at residue 26	CDIF29747_01249	predicted cleavage at residue 26	CDIF101085_01257	predicted cleavage at residue 26
CDIF630erm_01439	putative holliday junction resolvase	CDIF27147_01300	holliday junction resolvase	CDIF29020_01293	holliday junction resolvase	CDIF29747_01250	holliday junction resolvase	CDIF101085_01258	holliday junction resolvase
CDIF630erm_01440	hypothetical protein	CDIF27147_01301	hypothetical protein	CDIF29020_01294	hypothetical protein	CDIF29747_01251	hypothetical protein	CDIF101085_01259	hypothetical protein
CDIF630erm_01441	transcriptional regulator, Fur family	CDIF27147_01302	ferric uptake regulation protein	CDIF29020_01295	ferric uptake regulation protein	CDIF29747_01252	ferric uptake regulation protein	CDIF101085_01260	ferric uptake regulation protein
CDIF630erm_01442	putative membrane protein	CDIF27147_01303	membrane-bound metal-dependent hydrolase	CDIF29020_01296	membrane-bound metal-dependent hydrolase	CDIF29747_01253	membrane-bound metal-dependent hydrolase	CDIF101085_01261	membrane-bound metal-dependent hydrolase
CDIF630erm_01443	ribonuclease J family protein	CDIF27147_01304	metallo-beta-lactamase	CDIF29020_01297	metallo-beta-lactamase	CDIF29747_01254	metallo-beta-lactamase	CDIF101085_01262	metallo-beta-lactamase
CDIF630erm_01444	putative small acid-soluble spore protein SASP	CDIF27147_01305	small acid-soluble spore protein	CDIF29020_01298	small acid-soluble spore protein	CDIF29747_01255	small acid-soluble spore protein	CDIF101085_01263	small acid-soluble spore protein
CDIF630erm_01445	predicted cleavage at residue 24	CDIF27147_01306	predicted cleavage at residue 24	CDIF29020_01299	predicted cleavage at residue 24	CDIF29747_01256	predicted cleavage at residue 24	CDIF101085_01264	predicted cleavage at residue 24
CDIF630erm_01446	peptidyl-tRNA hydrolase	CDIF27147_01307	hypothetical protein	CDIF29020_01300	hypothetical protein	CDIF29747_01257	hypothetical protein	CDIF101085_01265	hypothetical protein
CDIF630erm_01447	transcriptional regulator, AraC family	CDIF27147_01308	AraC family transcription regulator	CDIF29020_01301	AraC family transcription regulator	CDIF29747_01258	AraC family transcription regulator	CDIF101085_01266	AraC family transcription regulator
CDIF630erm_01448	putative membrane-associated peptidase, M25 family	CDIF27147_01309	membrane-associated peptidase	CDIF29020_01302	membrane-associated peptidase	CDIF29747_01259	membrane-associated peptidase	CDIF101085_01267	membrane-associated peptidase
CDIF630erm_01449	segregation and condensation protein A	CDIF27147_01310	segregation and condensation protein A	CDIF29020_01303	segregation and condensation protein A	CDIF29747_01260	segregation and condensation protein A	CDIF101085_01268	segregation and condensation protein A
CDIF630erm_01450	segregation and condensation protein B	CDIF27147_01311	segregation and condensation protein B	CDIF29020_01304	segregation and condensation protein B	CDIF29747_01261	segregation and condensation protein B	CDIF101085_01269	segregation and condensation protein B
CDIF630erm_01451	hypothetical protein	CDIF27147_01312	hypothetical protein	CDIF29020_01305	hypothetical protein	CDIF29747_01262	hypothetical protein	CDIF101085_01270	hypothetical protein
CDIF630erm_01452	putative sporulation protein	CDIF27147_01313	sporulation protein YtfJ	CDIF29020_01306	sporulation protein YtfJ	CDIF29747_01263	sporulation protein YtfJ	CDIF101085_01271	sporulation protein YtfJ
CDIF630erm_01453	transcriptional regulator, MarR family	CDIF27147_01314	MarR family transcriptional regulator	CDIF29020_01307	MarR family transcriptional regulator	CDIF29747_01264	MarR family transcriptional regulator	CDIF101085_01272	MarR family transcriptional regulator
CDIF630erm_01454	cytosol aminopeptidase	CDIF27147_01315	leucyl aminopeptidase	CDIF29020_01308	leucyl aminopeptidase	CDIF29747_01265	leucyl aminopeptidase	CDIF101085_01273	leucyl aminopeptidase
CDIF630erm_01455	putative membrane protein	CDIF27147_01316	putative integral membrane protein	CDIF29020_01309	putative integral membrane protein	CDIF29747_01266	putative integral membrane protein	CDIF101085_01274	putative integral membrane protein
CDIF630erm_01456	hypothetical protein	CDIF27147_01317	hypothetical protein	CDIF29020_01310	hypothetical protein	CDIF29747_01267	hypothetical protein	CDIF101085_01275	hypothetical protein
CDIF630erm_01457	putative MazG-like pyrophosphohydrolase	CDIF27147_01318	pyrophosphohydrolase	CDIF29020_01311	pyrophosphohydrolase	CDIF29747_01268	pyrophosphohydrolase	CDIF101085_01276	pyrophosphohydrolase
CDIF630erm_01458	NAD-dependent deacetylase, Sir2 family	CDIF27147_01319	NAD-dependent deacetylase	CDIF29020_01312	NAD-dependent deacetylase	CDIF29747_01269	NAD-dependent deacetylase	CDIF101085_01277	NAD-dependent deacetylase
CDIF630erm_01459	predicted cleavage at residue 23	CDIF27147_01320	predicted cleavage at residue 23	CDIF29020_01313	predicted cleavage at residue 23	CDIF29747_01270	predicted cleavage at residue 23	CDIF101085_01278	predicted cleavage at residue 23
CDIF630erm_01460	DNA polymerase III PolC-type	CDIF27147_01321	DNA polymerase III PolC-type	CDIF29020_01314	DNA polymerase III PolC-type	CDIF29747_01271	DNA polymerase III PolC-type	CDIF101085_01279	DNA polymerase III PolC-type
CDIF630erm_01461	ribosome maturation factor rimp	CDIF27147_01322	Ribosome maturation factor RimP	CDIF29020_01315	Ribosome maturation factor RimP	CDIF29747_01272	Ribosome maturation factor RimP	CDIF101085_01280	Ribosome maturation factor RimP
CDIF630erm_01462	transcription elongation protein	CDIF27147_01323	transcription elongation protein	CDIF29020_01316	transcription elongation protein	CDIF29747_01273	transcription elongation protein	CDIF101085_01281	transcription elongation protein
CDIF630erm_01463	uncharacterized protein	CDIF27147_01324	hypothetical protein	CDIF29020_01317	hypothetical protein	CDIF29747_01274	hypothetical protein	CDIF101085_01282	hypothetical protein
CDIF630erm_01464	ribosomal protein L7Ae/L30e/S12e/Gadd45	CDIF27147_01325	ribosomal protein	CDIF29020_01318	ribosomal protein	CDIF29747_01275	ribosomal protein	CDIF101085_01283	ribosomal protein
CDIF630erm_01465	translation initiation factor IF-2	CDIF27147_01326	translation initiation factor IF-2	CDIF29020_01319	translation initiation factor IF-2	CDIF29747_01276	translation initiation factor IF-2	CDIF101085_01284	translation initiation factor IF-2
CDIF630erm_01466	Ribosome-binding factor A	CDIF27147_01327	ribosome-binding factor A	CDIF29020_01320	ribosome-binding factor A	CDIF29747_01277	ribosome-binding factor A	CDIF101085_01285	ribosome-binding factor A
CDIF630erm_01467	putative rna-binding protein	CDIF27147_01328	RNA-binding protein	CDIF29020_01321	RNA-binding protein	CDIF29747_01278	RNA-binding protein	CDIF101085_01286	RNA-binding protein
CDIF630erm_01470	tRNA pseudouridine synthase B	CDIF27147_01329	tRNA pseudouridine synthase B	CDIF29020_01322	tRNA pseudouridine synthase B	CDIF29747_01279	tRNA pseudouridine synthase B	CDIF101085_01287	tRNA pseudouridine synthase B
CDIF630erm_01471	riboflavin biosynthesis protein	CDIF27147_01330	riboflavin biosynthesis protein	CDIF29020_01323	riboflavin biosynthesis protein	CDIF29747_01280	riboflavin biosynthesis protein	CDIF101085_01288	riboflavin biosynthesis protein
CDIF630erm_01472	30S ribosomal protein S15	CDIF27147_01331	30S ribosomal protein S15	CDIF29020_01324	30S ribosomal protein S15	CDIF29747_01281	30S ribosomal protein S15	CDIF101085_01289	30S ribosomal protein S15
CDIF630erm_01473	uncharacterized protein DegV family	CDIF27147_01332	DegV family protein	CDIF29020_01325	DegV family protein	CDIF29747_01282	DegV family protein	CDIF101085_01290	DegV family protein
CDIF630erm_01474	polyribonucleotide nucleotidyltransferase	CDIF27147_01333	polynucleotide phosphorylase/polyadenylase	CDIF29020_01326	polynucleotide phosphorylase/polyadenylase	CDIF29747_01283	polynucleotide phosphorylase/polyadenylase	CDIF101085_01291	polynucleotide phosphorylase/polyadenylase
CDIF630erm_01475	putative polysaccharide deacetylase	CDIF27147_01334	polysaccharide deacetylase	CDIF29020_01327	polysaccharide deacetylase	CDIF29747_01284	polysaccharide deacetylase	CDIF101085_01292	polysaccharide deacetylase
CDIF630erm_01476	putative peptidase, M16 family	CDIF27147_01335	peptidase	CDIF29020_01328	peptidase	CDIF29747_01285	peptidase	CDIF101085_01293	peptidase
CDIF630erm_01477	putative sporulation protein	CDIF27147_01336	YlmC/YmxH family sporulation protein	CDIF29020_01329	YlmC/YmxH family sporulation protein	CDIF29747_01286	YlmC/YmxH family sporulation protein	CDIF101085_01294	YlmC/YmxH family sporulation protein
CDIF630erm_01478	aspartokinase	CDIF27147_01337	aspartate kinase I	CDIF29020_01330	aspartate kinase I	CDIF29747_01287	aspartate kinase I	CDIF101085_01295	aspartate kinase I
CDIF630erm_01479	protein export-enhancing factor	CDIF27147_01338	translocation-enhancing protein TepA	CDIF29020_01331	translocation-enhancing protein TepA	CDIF29747_01288	translocation-enhancing protein TepA	CDIF101085_01296	translocation-enhancing protein TepA
CDIF630erm_01480	DNA FtsK/SpoIIIE translocase	CDIF27147_01339	DNA translocase	CDIF29020_01332	DNA translocase	CDIF29747_01289	DNA translocase	CDIF101085_01297	DNA translocase
CDIF630erm_01481	tRNA 2-selenouridine synthase	CDIF27147_01340	tRNA 2-selenouridine synthase	CDIF29020_01333	tRNA 2-selenouridine synthase	CDIF29747_01290	tRNA 2-selenouridine synthase	CDIF101085_01298	tRNA 2-selenouridine synthase
CDIF630erm_01482	ribosomal protein S12 methylthiotransferase	CDIF27147_01341	radical SAM superfamily protein	CDIF29020_01334	radical SAM superfamily protein	CDIF29747_01291	radical SAM superfamily protein	CDIF101085_01299	radical SAM superfamily protein
CDIF630erm_01483	CDP-diacylglycerol--glycerol-3-phosphate 3-phosphatidyltransferase	CDIF27147_01342	CDP-diacylglycerol--glycerol-3-phosphate 3-phosphatidyltransferase	CDIF29020_01335	CDP-diacylglycerol--glycerol-3-phosphate 3-phosphatidyltransferase	CDIF29747_01292	CDP-diacylglycerol--glycerol-3-phosphate 3-phosphatidyltransferase	CDIF101085_01300	CDP-diacylglycerol--glycerol-3-phosphate 3-phosphatidyltransferase
CDIF630erm_01484	protein RecA (Recombinase a)	CDIF27147_01343	recombinase A	CDIF29020_01336	recombinase A	CDIF29747_01293	recombinase A	CDIF101085_01301	recombinase A
CDIF630erm_01485	RNase Y	CDIF27147_01344	phosphodiesterase	CDIF29020_01337	phosphodiesterase	CDIF29747_01294	phosphodiesterase	CDIF101085_01302	phosphodiesterase
CDIF630erm_01486	putative DNA helicase, UvrD/REP type	CDIF27147_01345	Superfamily I DNA/RNA helicase	CDIF29020_01340	Superfamily I DNA and RNA helicases	CDIF29747_01297	superfamily I DNA/RNA helicase	CDIF101085_01305	superfamily I DNA/RNA helicase
CDIF630erm_01487	signal peptidase IB	CDIF27147_01346	signal peptidase I	CDIF29020_01341	signal peptidase I	CDIF29747_01298	signal peptidase I	CDIF101085_01306	signal peptidase I
CDIF630erm_01488	undecaprenyl-diphosphatase	CDIF27147_01347	UDP-diphosphatase	CDIF29020_01342	UDP-diphosphatase	CDIF29747_01299	UDP-diphosphatase	CDIF101085_01307	UDP-diphosphatase
CDIF630erm_01489	putative phage tyrosine recombinase	CDIF27147_01348	tyrosine recombinase	CDIF29020_01343	tyrosine recombinase	CDIF29747_01300	tyrosine recombinase	CDIF101085_01308	tyrosine recombinase
CDIF630erm_01490	adenylosuccinate lyase	CDIF27147_01349	adenylosuccinate lyase	CDIF29020_01344	adenylosuccinate lyase	CDIF29747_01301	adenylosuccinate lyase	CDIF101085_01309	adenylosuccinate lyase
CDIF630erm_01491	transcriptional regulator, MarR family	CDIF27147_01350	MarR family transcriptional regulator	CDIF29020_01345	MarR family transcriptional regulator	CDIF29747_01302	MarR family transcriptional regulator	CDIF101085_01310	MarR family transcriptional regulator
CDIF630erm_01495	putative alanine aminotransferase	CDIF27147_01354	aspartate aminotransferase	CDIF29020_01346	aspartate aminotransferase	CDIF29747_01303	aspartate aminotransferase	CDIF101085_01311	aspartate aminotransferase
CDIF630erm_01496	UDP-glucose---hexose-1-phosphate uridylyltransferase	CDIF27147_01355	galactose-1-phosphate uridylyltransferase	CDIF29020_01347	galactose-1-phosphate uridylyltransferase	CDIF29747_01304	galactose-1-phosphate uridylyltransferase	CDIF101085_01312	galactose-1-phosphate uridylyltransferase
CDIF630erm_01497	exodeoxyribonuclease	CDIF27147_01356	exodeoxyribonuclease	CDIF29020_01348	exodeoxyribonuclease	CDIF29747_01305	exodeoxyribonuclease	CDIF101085_01313	exodeoxyribonuclease
CDIF630erm_01498	putative ribonuclease	CDIF27147_01357	exonuclease	CDIF29020_01349	exonuclease	CDIF29747_01306	exonuclease	CDIF101085_01314	exonuclease
CDIF630erm_01499	glutamine synthetase	CDIF27147_01358	glutamine synthetase	CDIF29020_01350	glutamine synthetase	CDIF29747_01307	glutamine synthetase	CDIF101085_01315	glutamine synthetase
CDIF630erm_01500	processive diacylglycerol beta-glucosyltransferase	CDIF27147_01359	cell wall biosynthesis protein	CDIF29020_01351	cell wall biosynthesis protein	CDIF29747_01308	cell wall biosynthesis protein	CDIF101085_01316	cell wall biosynthesis protein
CDIF630erm_01501	transcriptional regulator, PadR family	CDIF27147_01360	PadR family transcriptional regulator	CDIF29020_01352	PadR family transcriptional regulator	CDIF29747_01309	PadR family transcriptional regulator	CDIF101085_01317	PadR family transcriptional regulator
CDIF630erm_01502	putative membrane protein	CDIF27147_01361	putative membrane protein	CDIF29020_01353	putative membrane protein	CDIF29747_01310	putative membrane protein	CDIF101085_01318	putative membrane protein
CDIF630erm_01503	hypothetical protein	CDIF27147_01362	hypothetical protein	CDIF29020_01354	hypothetical protein	CDIF29747_01311	hypothetical protein	CDIF101085_01319	hypothetical protein
CDIF630erm_01504	predicted cleavage at residue 27	CDIF27147_01363	predicted cleavage at residue 27	CDIF29020_01355	predicted cleavage at residue 27	CDIF29747_01312	predicted cleavage at residue 27	CDIF101085_01320	predicted cleavage at residue 27
CDIF630erm_01505	ABC-type transport system,	CDIF27147_01364	lantibiotic ABC transporter ATP-binding protein	CDIF29020_01356	lantibiotic ABC transporter ATP-binding protein	CDIF29747_01313	lantibiotic ABC transporter ATP-binding protein	CDIF101085_01321	lantibiotic ABC transporter ATP-binding protein
CDIF630erm_01506	ABC-type transport system,	CDIF27147_01365	lantibiotic ABC transporter permease	CDIF29020_01357	lantibiotic ABC transporter permease	CDIF29747_01314	lantibiotic ABC transporter permease	CDIF101085_01322	lantibiotic ABC transporter permease
CDIF630erm_01507	ABC-type transport system,	CDIF27147_01366	lantibiotic ABC transporter permease	CDIF29020_01358	lantibiotic ABC transporter permease	CDIF29747_01315	lantibiotic ABC transporter permease	CDIF101085_01323	lantibiotic ABC transporter permease
CDIF630erm_01508	two-component sensor histidine kinase	CDIF27147_01367	lantibiotic two-component sensor histidine kinase	CDIF29020_01359	lantibiotic two-component sensor histidine kinase	CDIF29747_01316	lantibiotic two-component sensor histidine kinase	CDIF101085_01324	lantibiotic two-component sensor histidine kinase
CDIF630erm_01509	putative pyridoxine kinase	CDIF27147_01368	pyridoxine kinase	CDIF29020_01360	pyridoxine kinase	CDIF29747_01317	pyridoxine kinase	CDIF101085_01325	pyridoxine kinase
CDIF630erm_01510	putative exported protein	CDIF27147_01369	exported protein	CDIF29020_01361	exported protein	CDIF29747_01318	exported protein	CDIF101085_01326	exported protein
CDIF630erm_01511	cold shock protein CspB	CDIF27147_01370	cold shock protein	CDIF29020_01362	cold shock protein	CDIF29747_01319	cold shock protein	CDIF101085_01327	cold shock protein
CDIF630erm_01512	putative CBS domain-containing protein	CDIF27147_01371	regulatory protein	CDIF29020_01363	regulatory protein	CDIF29747_01320	regulatory protein	CDIF101085_01328	regulatory protein
CDIF630erm_01513	putative peptidyl-prolyl isomerase	CDIF27147_01372	peptidyl-prolyl isomerase	CDIF29020_01364	peptidyl-prolyl isomerase	CDIF29747_01321	peptidyl-prolyl isomerase	CDIF101085_01329	peptidyl-prolyl isomerase
CDIF630erm_01514	putative membrane protein	CDIF27147_01373	hypothetical protein	CDIF29020_01365	hypothetical protein	CDIF29747_01322	hypothetical protein	CDIF101085_01330	hypothetical protein
CDIF630erm_01515	putative phage protein	CDIF27147_01374	phage protein	CDIF29020_01366	phage protein	CDIF29747_01323	phage protein	CDIF101085_01331	phage protein
CDIF630erm_01516	transcriptional regulator, phage-type	CDIF27147_01375	phage repressor	CDIF29020_01367	phage repressor	CDIF29747_01324	phage repressor	CDIF101085_01332	phage repressor
CDIF630erm_01517	transcriptional regulator, phage-type	CDIF27147_01376	phage regulatory protein	CDIF29020_01368	phage regulatory protein	CDIF29747_01325	phage regulatory protein	CDIF101085_01333	phage regulatory protein
CDIF630erm_01518	putative phage protein	CDIF27147_01377	DNA-binding protein	CDIF29020_01369	DNA-binding protein	CDIF29747_01326	DNA-binding protein	CDIF101085_01334	DNA-binding protein
CDIF630erm_01519	hypothetical protein	CDIF27147_01378	hypothetical protein	CDIF29020_01370	hypothetical protein	CDIF29747_01327	hypothetical protein	CDIF101085_01335	hypothetical protein
CDIF630erm_01520	putative phage XkdK-like protein	CDIF27147_01379	phage-like element pbsx protein xkdK	CDIF29020_01371	phage-like element pbsx protein xkdK	CDIF29747_01328	phage-like element pbsx protein xkdK	CDIF101085_01336	phage-like element pbsx protein xkdK
CDIF630erm_01521	putative phage XkdM-like protein	CDIF27147_01380	phage-like element pbsx protein XkdM	CDIF29020_01372	phage-like element pbsx protein XkdM	CDIF29747_01329	phage-like element pbsx protein XkdM	CDIF101085_01337	phage-like element pbsx protein XkdM
CDIF630erm_01522	putative XkdN-like phage protein	CDIF27147_01381	Phage XkdN-like protein	CDIF29020_01373	Phage XkdN-like protein	CDIF29747_01330	Phage XkdN-like protein	CDIF101085_01338	Phage XkdN-like protein
CDIF630erm_01524	putative phage tail protein	CDIF27147_01383	phage protein	CDIF29020_01374	phage protein	CDIF29747_01331	phage protein	CDIF101085_01339	phage protein
CDIF630erm_01525	putative phage XkdP-like protein	CDIF27147_01384	phage-like element pbsx protein xkdP	CDIF29020_01375	phage-like element pbsx protein xkdP	CDIF29747_01332	phage-like element pbsx protein xkdP	CDIF101085_01340	phage-like element pbsx protein xkdP
CDIF630erm_01527	putative phage protein	CDIF27147_01386	hypothetical protein	CDIF29020_01377	hypothetical protein	CDIF29747_01334	hypothetical protein	CDIF101085_01343	hypothetical protein
CDIF630erm_01528	putative phage XkdS-like protein	CDIF27147_01387	phage protein	CDIF29020_01378	phage protein	CDIF29747_01335	phage protein	CDIF101085_01344	phage protein
CDIF630erm_01529	putative baseplate assembly J-like	CDIF27147_01388	phage protein	CDIF29020_01379	phage protein	CDIF29747_01336	phage protein	CDIF101085_01345	phage protein
CDIF630erm_01530	putative phage XkdT-like protein	CDIF27147_01389	phage protein	CDIF29020_01380	phage protein	CDIF29747_01337	phage protein	CDIF101085_01346	phage protein
CDIF630erm_01531	putative phage tail fiber protein	CDIF27147_01390	phage tail fiber protein	CDIF29020_01381	phage tail fiber protein	CDIF29747_01338	phage tail fiber protein	CDIF101085_01347	phage tail fiber protein
CDIF630erm_01532	putative beta-lactamase-inhibitor protein II	CDIF27147_01391	RCC1 domain-containing protein, alpha-tubulin suppressor	CDIF29020_01382	RCC1 domain-containing protein, alpha-tubulin suppressor	CDIF29747_01339	RCC1 domain-containing protein, alpha-tubulin suppressor	CDIF101085_01348	RCC1 domain-containing protein, alpha-tubulin suppressor
CDIF630erm_01533	putative phage protein	CDIF27147_01392	hypothetical protein	CDIF29020_01383	hypothetical protein	CDIF29747_01340	hypothetical protein	CDIF101085_01350	hypothetical protein
CDIF630erm_01534	putative phage protein	CDIF27147_01393	hypothetical protein	CDIF29020_01384	hypothetical protein	CDIF29747_01341	hypothetical protein	CDIF101085_01351	hypothetical protein
CDIF630erm_01535	putative membrane protein	CDIF27147_01394	hypothetical protein	CDIF29020_01385	hypothetical protein	CDIF29747_01342	hypothetical protein	CDIF101085_01352	hypothetical protein
CDIF630erm_01536	transcriptional regulator, phage-type	CDIF27147_01395	phage regulatory protein	CDIF29020_01386	phage regulatory protein	CDIF29747_01343	phage regulatory protein	CDIF101085_01353	phage regulatory protein
CDIF630erm_01537	transcriptional regulator, phage-type	CDIF27147_01396	phage regulatory protein	CDIF29020_01387	phage regulatory protein	CDIF29747_01344	phage regulatory protein	CDIF101085_01354	phage regulatory protein
CDIF630erm_01538	hypothetical protein	CDIF27147_01397	hypothetical protein	CDIF29020_01388	hypothetical protein	CDIF29747_01345	hypothetical protein	CDIF101085_01355	hypothetical protein
CDIF630erm_01539	transcriptional regulator, phage-type	CDIF27147_01398	phage regulatory protein	CDIF29020_01389	phage regulatory protein	CDIF29747_01346	phage regulatory protein	CDIF101085_01356	phage regulatory protein
CDIF630erm_01540	transporter, major facilitator superfamily (MFS)	CDIF27147_01399	transporter	CDIF29020_01390	transporter	CDIF29747_01347	transporter	CDIF101085_01357	transporter
CDIF630erm_01541	transcriptional regulator, TetR family	CDIF27147_01400	TetR family transcriptional regulator	CDIF29020_01391	TetR family transcriptional regulator	CDIF29747_01348	TetR family transcriptional regulator	CDIF101085_01358	TetR family transcriptional regulator
CDIF630erm_01542	glycerol kinase	CDIF27147_01401	glycerol kinase	CDIF29020_01392	glycerol kinase	CDIF29747_01349	glycerol kinase	CDIF101085_01359	glycerol kinase
CDIF630erm_01543	transcriptional regulator, GntR family	CDIF27147_01402	GntR family transcriptional regulator	CDIF29020_01393	GntR family transcriptional regulator	CDIF29747_01350	GntR family transcriptional regulator	CDIF101085_01360	GntR family transcriptional regulator
CDIF630erm_01544	putative lamB-like protein, UPF0271 family	CDIF27147_01403	LamB/YcsF family protein	CDIF29020_01394	LamB/YcsF family protein	CDIF29747_01351	LamB/YcsF family protein	CDIF101085_01361	LamB/YcsF family protein
CDIF630erm_01545	putative transporter, NRAMP family	CDIF27147_01404	transporter	CDIF29020_01395	transporter	CDIF29747_01352	transporter	CDIF101085_01362	transporter
CDIF630erm_01546	kinase A inhibitor	CDIF27147_01405	allophanate hydrolase subunit 1	CDIF29020_01396	allophanate hydrolase subunit 1	CDIF29747_01353	allophanate hydrolase subunit 1	CDIF101085_01363	allophanate hydrolase subunit 1
CDIF630erm_01547	KipI antagonist	CDIF27147_01406	allophanate hydrolase subunit 2	CDIF29020_01397	allophanate hydrolase subunit 2	CDIF29747_01354	allophanate hydrolase subunit 2	CDIF101085_01364	allophanate hydrolase subunit 2
CDIF630erm_01548	putative trancriptional regulator	CDIF27147_01407	transcriptional regulator	CDIF29020_01398	transcriptional regulator	CDIF29747_01355	transcriptional regulator	CDIF101085_01365	transcriptional regulator
CDIF630erm_01549	L-ala-D/L-glu epimerase	CDIF27147_01408	chloromuconate cycloisomerase	CDIF29020_01399	chloromuconate cycloisomerase	CDIF29747_01356	chloromuconate cycloisomerase	CDIF101085_01366	chloromuconate cycloisomerase
CDIF630erm_01550	hypothetical protein	CDIF27147_01409	putative integral membrane protein	CDIF29020_01400	putative integral membrane protein	CDIF29747_01357	putative integral membrane protein	CDIF101085_01367	putative integral membrane protein
CDIF630erm_01551	putative hydrolase, CocE/NonD family	CDIF27147_01410	esterase	CDIF29020_01401	esterase	CDIF29747_01358	esterase	CDIF101085_01368	esterase
CDIF630erm_01552	putative endoribonuclease	CDIF27147_01411	endoribonuclease	CDIF29020_01402	endoribonuclease	CDIF29747_01359	endoribonuclease	CDIF101085_01369	endoribonuclease
CDIF630erm_01553	putative membrane protein	CDIF27147_01412	transporter	CDIF29020_01403	transporter	CDIF29747_01360	transporter	CDIF101085_01370	transporter
CDIF630erm_01554	putative NAD(P)-binding oxidoreductase,	CDIF27147_01413	oxidoreductase	CDIF29020_01404	oxidoreductase	CDIF29747_01361	oxidoreductase	CDIF101085_01371	oxidoreductase
CDIF630erm_01555	hypothetical protein	CDIF27147_01414	hypothetical protein	CDIF29020_01405	hypothetical protein	CDIF29747_01362	hypothetical protein	CDIF101085_01372	hypothetical protein
CDIF630erm_01556	putative amino acid amidase	CDIF27147_01415	amino acid amidase	CDIF29020_01406	amino acid amidase	CDIF29747_01363	amino acid amidase	CDIF101085_01373	amino acid amidase
CDIF630erm_01557	TsaA-like protein	CDIF27147_01416	putative tRNA (adenine(37)-N6)-methyltransferase	CDIF29020_01407	S-adenosyl-L-methionine-binding protein	CDIF29747_01364	S-adenosyl-L-methionine-binding protein	CDIF101085_01374	S-adenosyl-L-methionine-binding protein
CDIF630erm_01558	putative peptidase, M20D family	CDIF27147_01417	peptidase	CDIF29020_01408	peptidase	CDIF29747_01365	peptidase	CDIF101085_01375	peptidase
CDIF630erm_01559	putative muramoyltetrapeptide carboxypeptidase, S66 family	CDIF27147_01418	muramoyltetrapeptide carboxypeptidase	CDIF29020_01409	muramoyltetrapeptide carboxypeptidase	CDIF29747_01366	muramoyltetrapeptide carboxypeptidase	CDIF101085_01376	muramoyltetrapeptide carboxypeptidase
CDIF630erm_01560	hypothetical protein	CDIF27147_01419	hypothetical protein	CDIF29020_01410	hypothetical protein	CDIF29747_01367	hypothetical protein	CDIF101085_01377	hypothetical protein
CDIF630erm_01561	putative nicotinamidase	CDIF27147_01420	isochorismatase	CDIF29020_01411	isochorismatase	CDIF29747_01368	isochorismatase	CDIF101085_01378	isochorismatase
CDIF630erm_01562	glycerophosphoryl diester phosphodiesterase	CDIF27147_01421	glycerophosphoryl diester phosphodiesterase	CDIF29020_01412	glycerophosphoryl diester phosphodiesterase	CDIF29747_01369	glycerophosphoryl diester phosphodiesterase	CDIF101085_01379	glycerophosphoryl diester phosphodiesterase
CDIF630erm_01563	putative synthetase	CDIF27147_01422	nonribosomal peptide synthetase	CDIF29020_01413	nonribosomal peptide synthetase	CDIF29747_01370	nonribosomal peptide synthetase	CDIF101085_01380	nonribosomal peptide synthetase
CDIF630erm_01564	putative oligopeptide transporter	CDIF27147_01423	oligopeptide transporter	CDIF29020_01414	oligopeptide transporter	CDIF29747_01371	oligopeptide transporter	CDIF101085_01381	oligopeptide transporter
CDIF630erm_01565	putative coenzyme PQQ synthesis protein D	CDIF27147_01424	Coenzyme PQQ synthesis protein D (PqqD)	CDIF29020_01415	Coenzyme PQQ synthesis protein D (PqqD)	CDIF29747_01372	Coenzyme PQQ synthesis protein D (PqqD)	CDIF101085_01382	Coenzyme PQQ synthesis protein D (PqqD)
CDIF630erm_01566	ABC-type transport system, ATP-binding protein	CDIF27147_01425	ABC transporter ATP-binding protein	CDIF29020_01419	ABC transporter ATP-binding protein	CDIF29747_01376	ABC transporter ATP-binding protein	CDIF101085_01386	ABC transporter ATP-binding protein
CDIF630erm_01567	predicted cleavage at residue 46	CDIF27147_01426	predicted cleavage at residue 46	CDIF29020_01420	predicted cleavage at residue 46	CDIF29747_01377	predicted cleavage at residue 46	CDIF101085_01387	predicted cleavage at residue 46
CDIF630erm_01568	putative bifunctional aromatic-amino-acid	CDIF27147_01427	GntR family transcriptional regulator	CDIF29020_01421	GntR family transcriptional regulator	CDIF29747_01378	GntR family transcriptional regulator	CDIF101085_01388	GntR family transcriptional regulator
CDIF630erm_01569	D-alanine--D-alanine ligase	CDIF27147_01428	D-alanine--D-alanine ligase	CDIF29020_01422	D-alanine--D-alanine ligase	CDIF29747_01379	D-alanine--D-alanine ligase	CDIF101085_01389	D-alanine--D-alanine ligase
CDIF630erm_01570	putative competence-damage inducible protein, CinA family	CDIF27147_01429	competence damage-inducible protein A	CDIF29020_01423	competence damage-inducible protein A	CDIF29747_01380	competence damage-inducible protein A	CDIF101085_01390	competence damage-inducible protein A
CDIF630erm_01571	putative hydrolase, HAD superfamily, subfamily IIB	CDIF27147_01430	hydrolase	CDIF29020_01424	hydrolase	CDIF29747_01381	hydrolase	CDIF101085_01391	hydrolase
CDIF630erm_01572	putative phospholipase	CDIF27147_01431	hypothetical protein	CDIF29020_01425	hypothetical protein	CDIF29747_01382	hypothetical protein	CDIF101085_01392	hypothetical protein
CDIF630erm_01573	transcriptional regulator, sigma-54-dependent	CDIF27147_01432	sigma-54 dependent regulatory protein	CDIF29020_01426	sigma-54 dependent regulatory protein	CDIF29747_01383	sigma-54 dependent regulatory protein	CDIF101085_01393	sigma-54 dependent regulatory protein
CDIF630erm_01574	putative membrane protein	CDIF27147_01433	membrane protein	CDIF29020_01427	membrane protein	CDIF29747_01384	membrane protein	CDIF101085_01394	membrane protein
CDIF630erm_01575	putative oxidoreductase, fe-S subunit	CDIF27147_01434	radical SAM protein	CDIF29020_01428	radical SAM protein	CDIF29747_01385	radical SAM protein	CDIF101085_01395	radical SAM protein
CDIF630erm_01576	putative membrane protein	CDIF27147_01435	hypothetical protein	CDIF29020_01429	hypothetical protein	CDIF29747_01386	hypothetical protein	CDIF101085_01396	hypothetical protein
CDIF630erm_01577	putative membrane protein	CDIF27147_01436	EamA-like transporter family protein	CDIF29020_01430	EamA-like transporter family protein	CDIF29747_01387	EamA-like transporter family protein	CDIF101085_01397	EamA-like transporter family protein
CDIF630erm_01578	putative ATP-binding protein	CDIF27147_01437	ATP-binding protein	CDIF29020_01431	ATP-binding protein	CDIF29747_01388	ATP-binding protein	CDIF101085_01398	ATP-binding protein
CDIF630erm_01579	putative drug/sodium antiporter, MATE family	CDIF27147_01438	drug/sodium antiporter	CDIF29020_01432	drug/sodium antiporter	CDIF29747_01389	drug/sodium antiporter	CDIF101085_01399	drug/sodium antiporter
CDIF630erm_01581	putative diguanylate kinase signaling protein	CDIF27147_01441	signaling protein	CDIF29020_01433	signaling protein	CDIF29747_01390	signaling protein	CDIF101085_01400	signaling protein
CDIF630erm_01582	diguanylate kinase signaling protein	CDIF27147_01442	signaling protein	CDIF29020_01434	signaling protein	CDIF29747_01391	signaling protein	CDIF101085_01401	signaling protein
CDIF630erm_01583	putative diguanylate kinase signaling protein	CDIF27147_01443	signaling protein	CDIF29020_01435	signaling protein	CDIF29747_01392	signaling protein	CDIF101085_01402	signaling protein
CDIF630erm_01584	transcriptional regulator, MerR family	CDIF27147_01444	MerR family transcriptional regulator	CDIF29020_01436	MerR family transcriptional regulator	CDIF29747_01393	MerR family transcriptional regulator	CDIF101085_01403	MerR family transcriptional regulator
CDIF630erm_01588	putative magnesium transporter	CDIF27147_01448	MgtC/SapB transporter	CDIF29020_01438	MgtC/SapB transporter	CDIF29747_01395	MgtC/SapB transporter	CDIF101085_01405	MgtC/SapB transporter
CDIF630erm_01592	hypothetical protein	CDIF27147_01451	hypothetical protein	CDIF29020_01439	hypothetical protein	CDIF29747_01396	hypothetical protein	CDIF101085_01406	hypothetical protein
CDIF630erm_01593	putative acyl-CoA N-acyltransferase	CDIF27147_01452	acetyltransferase	CDIF29020_01440	acetyltransferase	CDIF29747_01397	acetyltransferase	CDIF101085_01407	acetyltransferase
CDIF630erm_01594	putative delta-lactam-biosynthetic de-N-acteylase	CDIF27147_01455	exported polysaccharide deacetylase	CDIF29020_01441	exported polysaccharide deacetylase	CDIF29747_01398	exported polysaccharide deacetylase	CDIF101085_01408	exported polysaccharide deacetylase
CDIF630erm_01595	putative helicase, DinG family	CDIF27147_01456	exonuclease	CDIF29020_01442	exonuclease	CDIF29747_01399	exonuclease	CDIF101085_01409	exonuclease
CDIF630erm_01596	putative ribonuclease	CDIF27147_01457	ribonuclease	CDIF29020_01443	ribonuclease	CDIF29747_01400	ribonuclease	CDIF101085_01410	ribonuclease
CDIF630erm_01597	peroxiredoxin	CDIF27147_01458	bifunctional protein: peroxiredoxin/chitinase	CDIF29020_01444	bifunctional protein: peroxiredoxin/chitinase	CDIF29747_01401	bifunctional protein: peroxiredoxin/chitinase	CDIF101085_01411	bifunctional protein: peroxiredoxin/chitinase
CDIF630erm_01598	hypothetical protein	CDIF27147_01459	hypothetical protein	CDIF29020_01445	hypothetical protein	CDIF29747_01402	hypothetical protein	CDIF101085_01412	hypothetical protein
CDIF630erm_01599	hypothetical protein	CDIF27147_01460	hypothetical protein	CDIF29020_01446	hypothetical protein	CDIF29747_01403	hypothetical protein	CDIF101085_01413	hypothetical protein
CDIF630erm_01600	putative hydrolase	CDIF27147_01461	vancomycin b-type resistance protein vanW	CDIF29020_01447	vancomycin b-type resistance protein vanW	CDIF29747_01404	vancomycin b-type resistance protein vanW	CDIF101085_01414	vancomycin b-type resistance protein vanW
CDIF630erm_01601	homeodomain-like protein	CDIF27147_01462	sigma-54-dependent transcriptional regulator	CDIF29020_01448	sigma-54-dependent transcriptional regulator	CDIF29747_01405	sigma-54-dependent transcriptional regulator	CDIF101085_01415	sigma-54-dependent transcriptional regulator
CDIF630erm_01602	putative TPR repeat-containing protein	CDIF27147_01463	multiprotein complex assembly protein	CDIF29020_01449	multiprotein complex assembly protein	CDIF29747_01406	multiprotein complex assembly protein	CDIF101085_01416	multiprotein complex assembly protein
CDIF630erm_01603	putative transporter, LrgA family	CDIF27147_01464	lrgA family protein	CDIF29020_01450	lrgA family protein	CDIF29747_01407	lrgA family protein	CDIF101085_01417	lrgA family protein
CDIF630erm_01604	putative transporter, LrgB family	CDIF27147_01465	putative effector of murein hydrolase	CDIF29020_01451	putative effector of murein hydrolase	CDIF29747_01408	putative effector of murein hydrolase	CDIF101085_01418	putative effector of murein hydrolase
CDIF630erm_01605	putative membrane protein	CDIF27147_01466	transporter protein	CDIF29020_01452	transporter protein	CDIF29747_01409	transporter protein	CDIF101085_01419	transporter protein
CDIF630erm_01606	putative MORN repeat-containing protein	CDIF27147_01467	MORN repeat-containing protein	CDIF29020_01453	MORN repeat-containing protein	CDIF29747_01410	MORN repeat-containing protein	CDIF101085_01420	MORN repeat-containing protein
CDIF630erm_01607	putative ca++-chelating serine protease, SCP-like extracellular domain protein	CDIF27147_01468	copper amine oxidase-like protein	CDIF29020_01454	copper amine oxidase-like protein	CDIF29747_01411	copper amine oxidase-like protein	CDIF101085_01421	copper amine oxidase-like protein
CDIF630erm_01608	predicted cleavage at residue 34	CDIF27147_01469	predicted cleavage at residue 34	CDIF29020_01455	predicted cleavage at residue 34	CDIF29747_01412	predicted cleavage at residue 34	CDIF101085_01422	predicted cleavage at residue 34
CDIF630erm_01609	aminodeoxychorismate synthase, component 2	CDIF27147_01470	para-aminobenzoate synthase glutamine amidotransferase component II	CDIF29020_01456	para-aminobenzoate synthase glutamine amidotransferase component II	CDIF29747_01413	para-aminobenzoate synthase glutamine amidotransferase component II	CDIF101085_01423	para-aminobenzoate synthase glutamine amidotransferase component II
CDIF630erm_01610	aminodeoxychorismate synthase, component 1	CDIF27147_01471	para-aminobenzoate synthase component I	CDIF29020_01457	para-aminobenzoate synthase component I	CDIF29747_01414	para-aminobenzoate synthase component I	CDIF101085_01424	para-aminobenzoate synthase component I
CDIF630erm_01611	aminodeoxychorismate lyase	CDIF27147_01472	aminodeoxychorismate lyase	CDIF29020_01458	aminodeoxychorismate lyase	CDIF29747_01415	aminodeoxychorismate lyase	CDIF101085_01425	aminodeoxychorismate lyase
CDIF630erm_01612	hypothetical protein	CDIF27147_01473	hypothetical protein	CDIF29020_01459	hypothetical protein	CDIF29747_01416	hypothetical protein	CDIF101085_01426	hypothetical protein
CDIF630erm_01613	GTP cyclohydrolase 1	CDIF27147_01474	GTP cyclohydrolase I	CDIF29020_01460	GTP cyclohydrolase I	CDIF29747_01417	GTP cyclohydrolase I	CDIF101085_01427	GTP cyclohydrolase I
CDIF630erm_01614	dihydropteroate synthase	CDIF27147_01475	dihydropteroate synthase	CDIF29020_01461	dihydropteroate synthase	CDIF29747_01418	dihydropteroate synthase	CDIF101085_01428	dihydropteroate synthase
CDIF630erm_01615	dihydroneopterin aldolase	CDIF27147_01476	dihydroneopterin aldolase	CDIF29020_01462	dihydroneopterin aldolase	CDIF29747_01419	dihydroneopterin aldolase	CDIF101085_01429	dihydroneopterin aldolase
CDIF630erm_01616	2-amino-4-hydroxy-6- hydroxymethyldihydropteridinepyrophosphokinase	CDIF27147_01477	2-amino-4-hydroxy-6- hydroxymethyldihydropteridine pyrophosphokinase	CDIF29020_01463	2-amino-4-hydroxy-6- hydroxymethyldihydropteridine pyrophosphokinase	CDIF29747_01420	2-amino-4-hydroxy-6- hydroxymethyldihydropteridine pyrophosphokinase	CDIF101085_01430	2-amino-4-hydroxy-6- hydroxymethyldihydropteridine pyrophosphokinase
CDIF630erm_01617	3-deoxy-7-phosphoheptulonate synthase	CDIF27147_01478	chorismate biosynthesis-like protein	CDIF29020_01464	chorismate biosynthesis-like protein	CDIF29747_01421	chorismate biosynthesis-like protein	CDIF101085_01431	chorismate biosynthesis-like protein
CDIF630erm_01618	DNA primase	CDIF27147_01479	DNA primase	CDIF29020_01465	DNA primase	CDIF29747_01422	DNA primase	CDIF101085_01432	DNA primase
CDIF630erm_01619	RNA polymerase sigma factor SigA1 (sigma-43)	CDIF27147_01480	RNA polymerase sigma factor (sigma-43)	CDIF29020_01466	RNA polymerase sigma factor (sigma-43)	CDIF29747_01423	RNA polymerase sigma factor (sigma-43)	CDIF101085_01433	RNA polymerase sigma factor (sigma-43)
CDIF630erm_01620	putative SAM-dependent methyltransferase	CDIF27147_01481	putative SAM-dependent methyltransferase	CDIF29020_01467	putative SAM-dependent methyltransferase	CDIF29747_01424	putative SAM-dependent methyltransferase	CDIF101085_01434	putative SAM-dependent methyltransferase
CDIF630erm_01621	GTP cyclohydrolase 1 type 2	CDIF27147_01482	dinuclear metal center protein, YbgI/ family	CDIF29020_01468	dinuclear metal center protein, YbgI/ family	CDIF29747_01425	dinuclear metal center protein, YbgI/ family	CDIF101085_01435	dinuclear metal center protein, YbgI/ family
CDIF630erm_01622	putative flavodoxin protein	CDIF27147_01483	flavoprotein	CDIF29020_01469	flavoprotein	CDIF29747_01426	flavoprotein	CDIF101085_01436	flavoprotein
CDIF630erm_01623	putative 5-nitroimidazole antibiotic resistance protein	CDIF27147_01484	5-nitroimidazole reductase	CDIF29020_01470	5-nitroimidazole reductase	CDIF29747_01427	5-nitroimidazole reductase	CDIF101085_01437	5-nitroimidazole reductase
CDIF630erm_01624	putative phosphohydrolase, HD superfamily	CDIF27147_01485	phosphohydrolase	CDIF29020_01471	phosphohydrolase	CDIF29747_01428	phosphohydrolase	CDIF101085_01438	phosphohydrolase
CDIF630erm_01625	putative membrane protein	CDIF27147_01486	putative membrane protein	CDIF29020_01472	putative membrane protein	CDIF29747_01429	putative membrane protein	CDIF101085_01439	putative membrane protein
CDIF630erm_01626	transcriptional regulator, GntR family	CDIF27147_01487	GntR family transcriptional regulator	CDIF29020_01473	GntR family transcriptional regulator	CDIF29747_01430	GntR family transcriptional regulator	CDIF101085_01440	GntR family transcriptional regulator
CDIF630erm_01627	uncharacterized protein	CDIF27147_01488	hypothetical protein	CDIF29020_01474	hypothetical protein	CDIF29747_01431	hypothetical protein	CDIF101085_01441	hypothetical protein
CDIF630erm_01628	two-component response regulator	CDIF27147_01489	two-component response regulator	CDIF29020_01475	two-component response regulator	CDIF29747_01432	two-component response regulator	CDIF101085_01442	two-component response regulator
CDIF630erm_01629	two-component sensor histidine kinase	CDIF27147_01490	two-component sensor kinase	CDIF29020_01476	two-component sensor kinase	CDIF29747_01433	two-component sensor kinase	CDIF101085_01443	two-component sensor kinase
CDIF630erm_01630	ABC-type transport system, ATP-binding protein	CDIF27147_01491	ABC transporter ATP-binding protein	CDIF29020_01477	ABC transporter ATP-binding protein	CDIF29747_01434	ABC transporter ATP-binding protein	CDIF101085_01444	ABC transporter ATP-binding protein
CDIF630erm_01632	putative iron-sulfur protein	CDIF27147_01493	iron-sulfur protein	CDIF29020_01479	iron-sulfur protein	CDIF29747_01436	iron-sulfur protein	CDIF101085_01447	iron-sulfur protein
CDIF630erm_01633	predicted cleavage at residue 30	CDIF27147_01494	predicted cleavage at residue 30	CDIF29020_01480	predicted cleavage at residue 30	CDIF29747_01437	predicted cleavage at residue 30	CDIF101085_01448	predicted cleavage at residue 30
CDIF630erm_01634	putative rhodanese-like domain-containing protein	CDIF27147_01495	phage shock protein	CDIF29020_01481	phage shock protein	CDIF29747_01438	phage shock protein	CDIF101085_01449	phage shock protein
CDIF630erm_01635	putative membrane protein	CDIF27147_01496	phage infection protein	CDIF29020_01482	phage infection protein	CDIF29747_01439	phage infection protein	CDIF101085_01450	phage infection protein
CDIF630erm_01636	ABC-type transport system, multidrug-family	CDIF27147_01497	ABC transporter ATP-binding protein/permease	CDIF29020_01483	ABC transporter ATP-binding protein/permease	CDIF29747_01440	ABC transporter ATP-binding protein/permease	CDIF101085_01451	ABC transporter ATP-binding protein/permease
CDIF630erm_01637	ABC-type transport system, multidrug-family	CDIF27147_01498	ABC transporter ATP-binding/permease	CDIF29020_01484	ABC transporter ATP-binding/permease	CDIF29747_01441	ABC transporter ATP-binding/permease	CDIF101085_01452	ABC transporter ATP-binding/permease
CDIF630erm_01692,CDIF630erm_01638	reverse rubrerythrin	CDIF27147_01552,CDIF27147_01499	ruberythrin	CDIF29020_01543,CDIF29020_01485	ruberythrin	CDIF29747_01500,CDIF29747_01442	ruberythrin	CDIF101085_01453,CDIF101085_01511	ruberythrin
CDIF630erm_01639	putative hydrolase	CDIF27147_01501	hydrolase	CDIF29020_01486	hydrolase	CDIF29747_01443	hydrolase	CDIF101085_01454	hydrolase
CDIF630erm_01641	ferrous iron transport protein A	CDIF27147_01502	ferrous iron transport protein	CDIF29020_01488	ferrous iron transport protein	CDIF29747_01445	ferrous iron transport protein	CDIF101085_01456	ferrous iron transport protein
CDIF630erm_01642	ferrous iron transport protein A	CDIF27147_01503	ferrous iron transport protein A	CDIF29020_01489	ferrous iron transport protein A	CDIF29747_01446	ferrous iron transport protein A	CDIF101085_01457	ferrous iron transport protein A
CDIF630erm_01643	ferrous iron transport protein B	CDIF27147_01504	ferrous iron transport protein B	CDIF29020_01490	ferrous iron transport protein B	CDIF29747_01447	ferrous iron transport protein B	CDIF101085_01458	ferrous iron transport protein B
CDIF630erm_01644	hypothetical protein	CDIF27147_01505	Virus attachment protein p12 family protein	CDIF29020_01491	Virus attachment protein p12 family protein	CDIF29747_01448	Virus attachment protein p12 family protein	CDIF101085_01459	Virus attachment protein p12 family protein
CDIF630erm_01645	putative tryptophan RNA-binding attenuation protein	CDIF27147_01506	hypothetical protein	CDIF29020_01492	hypothetical protein	CDIF29747_01449	hypothetical protein	CDIF101085_01460	hypothetical protein
CDIF630erm_01646	ABC-type transport system, sulfonates-family permease	CDIF27147_01507	aliphatic sulfonate ABC transporter permease	CDIF29020_01493	aliphatic sulfonate ABC transporter permease	CDIF29747_01450	aliphatic sulfonate ABC transporter permease	CDIF101085_01461	aliphatic sulfonate ABC transporter permease
CDIF630erm_01647	ABC-type transport system, sulfonates-family ATP-binding protein	CDIF27147_01508	aliphatic sulfonate ABC transporter ATP-binding protein	CDIF29020_01494	aliphatic sulfonate ABC transporter ATP-binding protein	CDIF29747_01451	aliphatic sulfonate ABC transporter ATP-binding protein	CDIF101085_01462	aliphatic sulfonate ABC transporter ATP-binding protein
CDIF630erm_01648	predicted cleavage at residue 37	CDIF27147_01509	predicted cleavage at residue 37	CDIF29020_01495	predicted cleavage at residue 37	CDIF29747_01452	predicted cleavage at residue 37	CDIF101085_01463	predicted cleavage at residue 37
CDIF630erm_01649	hypothetical protein	CDIF27147_01510	hypothetical protein	CDIF29020_01496	hypothetical protein	CDIF29747_01453	hypothetical protein	CDIF101085_01464	hypothetical protein
CDIF630erm_01650	predicted cleavage at residue 33	CDIF27147_01511	predicted cleavage at residue 24	CDIF29020_01497	predicted cleavage at residue 33	CDIF29747_01454	predicted cleavage at residue 33	CDIF101085_01465	predicted cleavage at residue 33
CDIF630erm_01651	hypothetical protein	CDIF27147_01512	hypothetical protein	CDIF29020_01498	hypothetical protein	CDIF29747_01455	hypothetical protein	CDIF101085_01466	hypothetical protein
CDIF630erm_01652	transcriptional regulator, DeoR family	CDIF27147_01513	transcriptional regulator	CDIF29020_01499	transcriptional regulator	CDIF29747_01456	transcriptional regulator	CDIF101085_01467	transcriptional regulator
CDIF630erm_01654	ABC-type transport system, methionine-specific ATP-binding protein	CDIF27147_01516	D-methionine ABC transporter ATP-binding protein	CDIF29020_01501	D-methionine ABC transporter ATP-binding protein	CDIF29747_01458	D-methionine ABC transporter ATP-binding protein	CDIF101085_01469	D-methionine ABC transporter ATP-binding protein
CDIF630erm_01655	ABC-type transport system, methionine-specific permease	CDIF27147_01517	D-methionine ABC transporter permease	CDIF29020_01502	D-methionine ABC transporter permease	CDIF29747_01459	D-methionine ABC transporter permease	CDIF101085_01470	D-methionine ABC transporter permease
CDIF630erm_01656	predicted cleavage at residue 26	CDIF27147_01518	predicted cleavage at residue 26	CDIF29020_01503	predicted cleavage at residue 26	CDIF29747_01460	predicted cleavage at residue 26	CDIF101085_01471	predicted cleavage at residue 26
CDIF630erm_01657	two-component sensor histidine kinase, sporulation-associated spo0A	CDIF27147_01519	two-component sensor histidine kinase	CDIF29020_01504	two-component sensor histidine kinase	CDIF29747_01461	two-component sensor histidine kinase	CDIF101085_01472	two-component sensor histidine kinase
CDIF630erm_01658	putative 3-methyladenine DNA glycosylase	CDIF27147_01520	3-methyladenine DNA glycosylase	CDIF29020_01505	3-methyladenine DNA glycosylase	CDIF29747_01462	3-methyladenine DNA glycosylase	CDIF101085_01473	3-methyladenine DNA glycosylase
CDIF630erm_01659	transcriptional regulator, HTH-type	CDIF27147_01521	transcriptional regulator	CDIF29020_01506	transcriptional regulator	CDIF29747_01463	transcriptional regulator	CDIF101085_01474	transcriptional regulator
CDIF630erm_01660	pyrroline-5-carboxylate reductase	CDIF27147_01522	pyrroline-5-carboxylate reductase	CDIF29020_01507	pyrroline-5-carboxylate reductase	CDIF29747_01464	pyrroline-5-carboxylate reductase	CDIF101085_01475	pyrroline-5-carboxylate reductase
CDIF630erm_01661	predicted cleavage at residue 27	CDIF27147_01523	predicted cleavage at residue 27	CDIF29020_01508	predicted cleavage at residue 27	CDIF29747_01465	predicted cleavage at residue 27	CDIF101085_01476	predicted cleavage at residue 27
CDIF630erm_01662	uncharacterized protein	CDIF27147_01524	hypothetical protein	CDIF29020_01509	hypothetical protein	CDIF29747_01466	hypothetical protein	CDIF101085_01477	hypothetical protein
CDIF630erm_01663	RNA polymerase sigma factor SigA2 (sigma-43)	CDIF27147_01525	RNA polymerase sigma factor rpoD	CDIF29020_01510	RNA polymerase sigma factor rpoD	CDIF29747_01467	RNA polymerase sigma factor rpoD	CDIF101085_01478	RNA polymerase sigma factor rpoD
CDIF630erm_01666	putative membrane protein (virulence factor (mvin)) (C-terminal component)	CDIF27147_01526	virulence factor MviN-like protein	CDIF29020_01518	virulence factor MviN-like protein	CDIF29747_01475	virulence factor MviN-like protein	CDIF101085_01486	virulence factor MviN-like protein
CDIF630erm_01667	deoxyribose-phosphate aldolase	CDIF27147_01527	deoxyribose-phosphate aldolase	CDIF29020_01519	deoxyribose-phosphate aldolase	CDIF29747_01476	deoxyribose-phosphate aldolase	CDIF101085_01487	deoxyribose-phosphate aldolase
CDIF630erm_01668	transcriptional regulator, GntR family	CDIF27147_01528	transcriptional regulator	CDIF29020_01520	transcriptional regulator	CDIF29747_01477	transcriptional regulator	CDIF101085_01488	transcriptional regulator
CDIF630erm_01669	ABC-type transport system, multidrug-family ATP-binding protein	CDIF27147_01529	ABC transporter ATP-binding protein	CDIF29020_01521	ABC transporter ATP-binding protein	CDIF29747_01478	ABC transporter ATP-binding protein	CDIF101085_01489	ABC transporter ATP-binding protein
CDIF630erm_01670	ABC-type transport system, multidrug-family permease	CDIF27147_01530	ABC transporter permease	CDIF29020_01522	ABC transporter permease	CDIF29747_01479	ABC transporter permease	CDIF101085_01490	ABC transporter permease
CDIF630erm_01671	putative drug/sodium antiporter, MATE family	CDIF27147_01531	drug/sodium antiporter	CDIF29020_01523	drug/sodium antiporters	CDIF29747_01480	drug/sodium antiporter	CDIF101085_01491	drug/sodium antiporter
CDIF630erm_01672	predicted cleavage at residue 25	CDIF27147_01532	predicted cleavage at residue 25	CDIF29020_01524	predicted cleavage at residue 25	CDIF29747_01481	predicted cleavage at residue 25	CDIF101085_01492	predicted cleavage at residue 25
CDIF630erm_01673	putative iron-sulfur binding protein	CDIF27147_01533	iron-sulfur cluster-binding protein	CDIF29020_01525	iron-sulfur cluster-binding protein	CDIF29747_01482	iron-sulfur cluster-binding protein	CDIF101085_01493	iron-sulfur cluster-binding protein
CDIF630erm_01674	predicted cleavage at residue 30	CDIF27147_01534	predicted cleavage at residue 30	CDIF29020_01526	predicted cleavage at residue 30	CDIF29747_01483	predicted cleavage at residue 30	CDIF101085_01494	predicted cleavage at residue 30
CDIF630erm_01675	LUD-like protein	CDIF27147_01535	lactate utilization protein B/C	CDIF29020_01527	lactate utilization protein B/C	CDIF29747_01484	lactate utilization protein B/C	CDIF101085_01495	lactate utilization protein B/C
CDIF630erm_01676	spore coat protein	CDIF27147_01536	hypothetical protein	CDIF29020_01528	hypothetical protein	CDIF29747_01485	hypothetical protein	CDIF101085_01496	hypothetical protein
CDIF630erm_01677	hypothetical protein	CDIF27147_01537	hypothetical protein	CDIF29020_01529	hypothetical protein	CDIF29747_01486	hypothetical protein	CDIF101085_01497	hypothetical protein
CDIF630erm_01678	pantothenate synthetase	CDIF27147_01538	pantoate--beta-alanine ligase	CDIF29020_01530	pantoate--beta-alanine ligase	CDIF29747_01487	pantoate--beta-alanine ligase	CDIF101085_01498	pantoate--beta-alanine ligase
CDIF630erm_01679	ketopantoate hydroxymethyltransferase	CDIF27147_01539	3-methyl-2-oxobutanoate hydroxymethyltransferase	CDIF29020_01531	3-methyl-2-oxobutanoate hydroxymethyltransferase	CDIF29747_01488	3-methyl-2-oxobutanoate hydroxymethyltransferase	CDIF101085_01499	3-methyl-2-oxobutanoate hydroxymethyltransferase
CDIF630erm_01680	uncharacterized protein	CDIF27147_01540	NADP oxidoreductase, coenzyme F420-dependent	CDIF29020_01532	NADP oxidoreductase, coenzyme F420-dependent	CDIF29747_01489	NADP oxidoreductase, coenzyme F420-dependent	CDIF101085_01500	NADP oxidoreductase, coenzyme F420-dependent
CDIF630erm_01681	diguanylate kinase signaling protein	CDIF27147_01541	signaling protein	CDIF29020_01533	signaling protein	CDIF29747_01490	signaling protein	CDIF101085_01501	signaling protein
CDIF630erm_01683	transcriptional regulator, MerR family	CDIF27147_01543	MerR family transcriptional regulator	CDIF29020_01534	MerR family transcriptional regulator	CDIF29747_01491	MerR family transcriptional regulator	CDIF101085_01502	MerR family transcriptional regulator
CDIF630erm_01684	ferrous iron transport protein B	CDIF27147_01544	ferrous ion transport protein	CDIF29020_01535	ferrous ion transport protein	CDIF29747_01492	ferrous ion transport protein	CDIF101085_01503	ferrous ion transport protein
CDIF630erm_01685	ferrous iron transport protein A	CDIF27147_01545	ferrous ion transport protein	CDIF29020_01536	ferrous ion transport protein	CDIF29747_01493	ferrous ion transport protein	CDIF101085_01504	ferrous ion transport protein
CDIF630erm_01686	putative acyltransferase	CDIF27147_01546	acetyltransferase	CDIF29020_01537	acetyltransferase	CDIF29747_01494	acetyltransferase	CDIF101085_01505	acetyltransferase
CDIF630erm_01687	putative membrane protein	CDIF27147_01547	hypothetical protein	CDIF29020_01538	hypothetical protein	CDIF29747_01495	hypothetical protein	CDIF101085_01506	hypothetical protein
CDIF630erm_01689	tyrosine--tRNA ligase	CDIF27147_01549	tyrosyl-tRNA synthetase	CDIF29020_01540	tyrosyl-tRNA synthetase	CDIF29747_01497	tyrosyl-tRNA synthetase	CDIF101085_01508	tyrosyl-tRNA synthetase
CDIF630erm_01690	predicted cleavage at residue 29	CDIF27147_01550	predicted cleavage at residue 29	CDIF29020_01541	predicted cleavage at residue 29	CDIF29747_01498	predicted cleavage at residue 29	CDIF101085_01509	predicted cleavage at residue 29
CDIF630erm_01691	putative transporter	CDIF27147_01551	transporter	CDIF29020_01542	transporter	CDIF29747_01499	transporter	CDIF101085_01510	transporter
CDIF630erm_01693	putative iron-sulfur protein	CDIF27147_01553	iron-sulfur protein	CDIF29020_01544	iron-sulfur protein	CDIF29747_01501	iron-sulfur protein	CDIF101085_01512	iron-sulfur protein
CDIF630erm_01694	dihydroorotase	CDIF27147_01554	dihydroorotase	CDIF29020_01545	dihydroorotase	CDIF29747_01502	dihydroorotase	CDIF101085_01513	dihydroorotase
CDIF630erm_01695	ABC-type transport system, permease	CDIF27147_01555	ABC transporter permease	CDIF29020_01546	ABC transporter permease	CDIF29747_01503	ABC transporter permease	CDIF101085_01514	ABC transporter permease
CDIF630erm_01696	ABC-type transport system, ATP-binding protein	CDIF27147_01556	ABC transporter ATP-binding protein	CDIF29020_01547	ABC transporter ATP-binding protein	CDIF29747_01504	ABC transporter ATP-binding protein	CDIF101085_01515	ABC transporter ATP-binding protein
CDIF630erm_01697	ABC-type transport system, permease	CDIF27147_01557	ABC transporter permease	CDIF29020_01548	ABC transporter permease	CDIF29747_01505	ABC transporter permease	CDIF101085_01516	ABC transporter permease
CDIF630erm_01698	two-component sensor histidine kinase	CDIF27147_01558	two-component sensor histidine kinase	CDIF29020_01549	two-component sensor histidine kinase	CDIF29747_01506	two-component sensor histidine kinase	CDIF101085_01517	two-component sensor histidine kinase
CDIF630erm_01699	two-component response regulator	CDIF27147_01559	two-component response regulator	CDIF29020_01550	two-component response regulator	CDIF29747_01507	two-component response regulator	CDIF101085_01518	two-component response regulator
CDIF630erm_01700	ABC-type transport system, ATP-binding protein	CDIF27147_01560	ABC transporter ATP-binding protein	CDIF29020_01551	ABC transporter ATP-binding protein	CDIF29747_01508	ABC transporter ATP-binding protein	CDIF101085_01519	ABC transporter ATP-binding protein
CDIF630erm_01701	ABC-type transport system, permease	CDIF27147_01561	ABC transporter permease	CDIF29020_01552	ABC transporter permease	CDIF29747_01509	ABC transporter permease	CDIF101085_01520	ABC transporter permease
CDIF630erm_01702	cephalosporin acylase	CDIF27147_01562	gamma-glutamyltranspeptidase	CDIF29020_01553	gamma-glutamyltranspeptidase	CDIF29747_01526	gamma-glutamyltranspeptidase	CDIF101085_01521	gamma-glutamyltranspeptidase
CDIF630erm_01703	3-mercaptopyruvate sulfurtransferase	CDIF27147_01563	3-mercaptopyruvate sulfurtransferase	CDIF29020_01554	3-mercaptopyruvate sulfurtransferase	CDIF29747_01527	3-mercaptopyruvate sulfurtransferase	CDIF101085_01522	3-mercaptopyruvate sulfurtransferase
CDIF630erm_01704	NADH-dependent reduced ferredoxin:NADP+ oxidoreductase, subunit alpha	CDIF27147_01564	ferredoxin-NADP(+) reductase subunit alpha	CDIF29020_01555	ferredoxin-NADP(+) reductase subunit alpha	CDIF29747_01528	ferredoxin-NADP(+) reductase subunit alpha	CDIF101085_01523	ferredoxin-NADP(+) reductase subunit alpha
CDIF630erm_01705	NADH-dependent reduced ferredoxin:NADP+ oxidoreductase, subunit beta	CDIF27147_01565	oxidoreductase	CDIF29020_01556	oxidoreductase	CDIF29747_01529	oxidoreductase	CDIF101085_01524	oxidoreductase
CDIF630erm_01706	putative signaling protein	CDIF27147_01566	signaling protein	CDIF29020_01557	signaling protein	CDIF29747_01530	signaling protein	CDIF101085_01525	signaling protein
CDIF630erm_01707	ABC-type transport system, ATP-binding protein	CDIF27147_01567	ABC transporter ATP-binding protein	CDIF29020_01558	ABC transporter ATP-binding protein	CDIF29747_01531	ABC transporter ATP-binding protein	CDIF101085_01526	ABC transporter ATP-binding protein
CDIF630erm_01708	ABC-type transport system, permease protein	CDIF27147_01568	ABC transporter permease	CDIF29020_01559	ABC transporter permease	CDIF29747_01532	ABC transporter permease	CDIF101085_01527	ABC transporter permease
CDIF630erm_01709	putative drug/sodium antiporter, MATE family	CDIF27147_01569	drug/sodium antiporter	CDIF29020_01560	drug/sodium antiporter	CDIF29747_01533	drug/sodium antiporter	CDIF101085_01528	drug/sodium antiporter
CDIF630erm_01710	fic family protein	CDIF27147_01570	filamentation induced by cAMP protein fic	CDIF29020_01561	filamentation induced by cAMP protein fic	CDIF29747_01534	filamentation induced by cAMP protein fic	CDIF101085_01529	filamentation induced by cAMP protein fic
CDIF630erm_01711	putative FMN-dependent NADH-azoreductase	CDIF27147_01571	acyl carrier protein phosphodiesterase	CDIF29020_01563	acyl carrier protein phosphodiesterase	CDIF29747_01536	acyl carrier protein phosphodiesterase	CDIF101085_01531	acyl carrier protein phosphodiesterase
CDIF630erm_01712	hypothetical protein	CDIF27147_01572	hypothetical protein	CDIF29020_01564	hypothetical protein	CDIF29747_01537	hypothetical protein	CDIF101085_01532	hypothetical protein
CDIF630erm_01713	hypothetical protein	CDIF27147_01573	hypothetical protein	CDIF29020_01565	hypothetical protein	CDIF29747_01538	hypothetical protein	CDIF101085_01533	hypothetical protein
CDIF630erm_01714	putative channel-forming hemolysin	CDIF27147_01574	hemolysin-like membrane protein	CDIF29020_01566	hemolysin-like membrane protein	CDIF29747_01539	hemolysin-like membrane protein	CDIF101085_01534	hemolysin-like membrane protein
CDIF630erm_01715	hypothetical protein	CDIF27147_01575	hypothetical protein	CDIF29020_01567	hypothetical protein	CDIF29747_01540	hypothetical protein	CDIF101085_01535	hypothetical protein
CDIF630erm_01716	ATP phosphoribosyltransferase, regulatory subunit	CDIF27147_01576	ATP phosphoribosyltransferase regulatory subunit	CDIF29020_01568	ATP phosphoribosyltransferase regulatory subunit	CDIF29747_01541	ATP phosphoribosyltransferase regulatory subunit	CDIF101085_01536	ATP phosphoribosyltransferase regulatory subunit
CDIF630erm_01717	ATP phosphoribosyltransferase, catalytic subunit	CDIF27147_01577	ATP phosphoribosyltransferase	CDIF29020_01569	ATP phosphoribosyltransferase	CDIF29747_01542	ATP phosphoribosyltransferase	CDIF101085_01537	ATP phosphoribosyltransferase
CDIF630erm_01718	histidinol-phosphate aminotransferase	CDIF27147_01578	histidinol-phosphate aminotransferase	CDIF29020_01570	histidinol-phosphate aminotransferase	CDIF29747_01543	histidinol-phosphate aminotransferase	CDIF101085_01538	histidinol-phosphate aminotransferase
CDIF630erm_01719	imidazoleglycerol-phosphate dehydratase	CDIF27147_01579	imidazoleglycerol-phosphate dehydratase	CDIF29020_01571	imidazoleglycerol-phosphate dehydratase	CDIF29747_01544	imidazoleglycerol-phosphate dehydratase	CDIF101085_01539	imidazoleglycerol-phosphate dehydratase
CDIF630erm_01720	imidazole glycerol phosphate synthase subunit HisH	CDIF27147_01580	imidazole glycerol phosphate synthase subunit HisH	CDIF29020_01572	imidazole glycerol phosphate synthase subunit HisH	CDIF29747_01545	imidazole glycerol phosphate synthase subunit HisH	CDIF101085_01540	imidazole glycerol phosphate synthase subunit HisH
CDIF630erm_01721	1-(5-phosphoribosyl)-5-[(5- phosphoribosylamino)methylideneamino] imidazole-4-carboxamide isomerase	CDIF27147_01581	1-(5-phosphoribosyl)-5-[(5- phosphoribosylamino)methylidene amino] imidazole-4-carboxamide isomerase	CDIF29020_01573	1-(5-phosphoribosyl)-5-[(5- phosphoribosylamino)methylidene amino] imidazole-4-carboxamide isomerase	CDIF29747_01546	1-(5-phosphoribosyl)-5-[(5- phosphoribosylamino)methylidene amino] imidazole-4-carboxamide isomerase	CDIF101085_01541	1-(5-phosphoribosyl)-5-[(5- phosphoribosylamino)methylidene amino] imidazole-4-carboxamide isomerase
CDIF630erm_01722	imidazole glycerol phosphate synthase subunit HisF	CDIF27147_01582	imidazole glycerol phosphate synthase subunit	CDIF29020_01574	imidazole glycerol phosphate synthase subunit	CDIF29747_01547	imidazole glycerol phosphate synthase subunit	CDIF101085_01542	imidazole glycerol phosphate synthase subunit
CDIF630erm_01723	bifunctional phosphoribosyl-AMP	CDIF27147_01583	histidine biosynthesis bifunctional protein	CDIF29020_01575	histidine biosynthesis bifunctional protein	CDIF29747_01548	histidine biosynthesis bifunctional protein	CDIF101085_01543	histidine biosynthesis bifunctional protein
CDIF630erm_01724	serine/threonine exchanger	CDIF27147_01584	amino acid permease	CDIF29020_01576	amino acid permease	CDIF29747_01549	amino acid permease	CDIF101085_01544	amino acid permease
CDIF630erm_01725	predicted cleavage at residue 36	CDIF27147_01585	predicted cleavage at residue 36	CDIF29020_01577	predicted cleavage at residue 34	CDIF29747_01550	predicted cleavage at residue 34	CDIF101085_01545	predicted cleavage at residue 34
CDIF630erm_01726	predicted cleavage at residue 26	CDIF27147_01586	predicted cleavage at residue 26	CDIF29020_01578	predicted cleavage at residue 26	CDIF29747_01551	predicted cleavage at residue 26	CDIF101085_01546	predicted cleavage at residue 26
CDIF630erm_01727	extracytoplasmic function (ECF) sigma factor csfV	CDIF27147_01587	RNA polymerase sigma factor	CDIF29020_01579	RNA polymerase sigma factor	CDIF29747_01552	RNA polymerase sigma factor	CDIF101085_01547	RNA polymerase sigma factor
CDIF630erm_01728	extracytoplasmic function (ECF) anti-sigma factor rsiV	CDIF27147_01588	anti-sigma(v) factor	CDIF29020_01580	anti-sigma(v) factor	CDIF29747_01553	anti-sigma(v) factor	CDIF101085_01548	anti-sigma(v) factor
CDIF630erm_01730	putative xanthine dehydrogenase accessory factor	CDIF27147_01590	dehydrogenase accessory protein	CDIF29020_01582	dehydrogenase accessory protein	CDIF29747_01555	dehydrogenase accessory protein	CDIF101085_01550	dehydrogenase accessory protein
CDIF630erm_01731	hypothetical protein	CDIF27147_01591	putative metal-dependent hydrolase	CDIF29020_01583	putative metal-dependent hydrolase	CDIF29747_01556	putative metal-dependent hydrolase	CDIF101085_01551	putative metal-dependent hydrolase
CDIF630erm_01733	hypothetical protein	CDIF27147_01593	hypothetical protein	CDIF29020_01585	hypothetical protein	CDIF29747_01558	hypothetical protein	CDIF101085_01553	hypothetical protein
CDIF630erm_01734	ketol-acid reductoisomerase	CDIF27147_01594	ketol-acid reductoisomerase	CDIF29020_01586	ketol-acid reductoisomerase	CDIF29747_01559	ketol-acid reductoisomerase	CDIF101085_01554	ketol-acid reductoisomerase
CDIF630erm_01735	acetolactate synthase large subunit	CDIF27147_01595	acetolactate synthase large subunit	CDIF29020_01587	acetolactate synthase large subunit	CDIF29747_01560	acetolactate synthase large subunit	CDIF101085_01555	acetolactate synthase large subunit
CDIF630erm_01736	spore coat protein-manganese catalase	CDIF27147_01665	manganese-containing catalase	CDIF29020_01589	manganese-containing catalase	CDIF29747_01561	manganese-containing catalase	CDIF101085_01556	manganese-containing catalase
CDIF630erm_01737	uncharacterized protein YyaL	CDIF27147_01666	thymidylate kinase	CDIF29020_01590	thymidylate kinase	CDIF29747_01562	thymidylate kinase	CDIF101085_01557	thymidylate kinase
CDIF630erm_01738	transcriptional regulator, MarR family	CDIF27147_01667	MarR family transcriptional regulator	CDIF29020_01591	MarR family transcriptional regulator	CDIF29747_01563	MarR family transcriptional regulator	CDIF101085_01558	MarR family transcriptional regulator
CDIF630erm_01739	hydrolase, alpha/beta domain protein (N-terminal domain)	CDIF27147_01668	hydrolase, alpha/beta fold family	CDIF29020_01592	hydrolase, alpha/beta fold family	CDIF29747_01564	hydrolase, alpha/beta fold family	CDIF101085_01559	hydrolase, alpha/beta fold family
CDIF630erm_00491	ABC-type transport system, ATP-binding protein Tn916-like, CTn1	CDIF27147_03053	lantibiotic ABC transporter ATP-binding protein	CDIF29020_01593	ABC transporter	CDIF29747_01565	ABC transporter	CDIF101085_01560	ABC transporter
CDIF630erm_00490	ABC-type transport system, permease Tn916-like,CTn1	CDIF27147_03052	lantibiotic ABC transporter membrane protein	CDIF29020_01594	ABC transporter	CDIF29747_01566	ABC transporter	CDIF101085_01561	ABC transporter
CDIF630erm_01742	transcriptional regulator, HTH-type	CDIF27147_01672	transcriptional regulator	CDIF29020_01595	transcriptional regulator	CDIF29747_01567	transcriptional regulator	CDIF101085_01562	transcriptional regulator
CDIF630erm_01743	putative N-acetyltransferase	CDIF27147_01673	acetyltransferase	CDIF29020_01596	acetyltransferase	CDIF29747_01568	acetyltransferase	CDIF101085_01563	acetyltransferase
CDIF630erm_01744	putative g5 domain protein	CDIF27147_01674	3D/G5 domain-containing protein	CDIF29020_01597	3D/G5 domain-containing protein	CDIF29747_01569	3D/G5 domain-containing protein	CDIF101085_01564	3D/G5 domain-containing protein
CDIF630erm_01745	putative esterase, SGNH hydrolase-type	CDIF27147_01675	arylesterase	CDIF29020_01598	arylesterase	CDIF29747_01570	arylesterase	CDIF101085_01565	arylesterase
CDIF630erm_01746	phosphoglucomutase	CDIF27147_01676	phosphoglucomutase	CDIF29020_01599	phosphoglucomutase	CDIF29747_01571	phosphoglucomutase	CDIF101085_01566	phosphoglucomutase
CDIF630erm_01747	putative membrane-associated ribonuclease BN-like	CDIF27147_01677	membrane-associated ribonuclease	CDIF29020_01600	membrane-associated ribonuclease	CDIF29747_01572	membrane-associated ribonuclease	CDIF101085_01567	membrane-associated ribonuclease
CDIF630erm_01748	two-component sensor histidine kinase, sporulation-associated spo0A	CDIF27147_01678	two-component histidine kinase	CDIF29020_01601	two-component histidine kinase	CDIF29747_01573	two-component histidine kinase	CDIF101085_01568	two-component histidine kinase
CDIF630erm_01751	homoserine dehydrogenase	CDIF27147_01681	homoserine dehydrogenase	CDIF29020_01604	homoserine dehydrogenase	CDIF29747_01576	homoserine dehydrogenase	CDIF101085_01571	homoserine dehydrogenase
CDIF630erm_01752	uncharacterized protein	CDIF27147_01682	hypothetical protein	CDIF29020_01605	hypothetical protein	CDIF29747_01577	hypothetical protein	CDIF101085_01572	hypothetical protein
CDIF630erm_01753	histidinol dehydrogenase (HDH)	CDIF27147_01683	histidinol dehydrogenase	CDIF29020_01606	histidinol dehydrogenase	CDIF29747_01578	histidinol dehydrogenase	CDIF101085_01573	histidinol dehydrogenase
CDIF630erm_01754	alpha/beta hydrolase	CDIF27147_01684	alpha/beta hydrolase	CDIF29020_01607	aromatic compounds hydrolase	CDIF29747_01579	aromatic compounds hydrolase	CDIF101085_01574	aromatic compounds hydrolase
CDIF630erm_01762	putative membrane protein	CDIF27147_01692	membrane protein	CDIF29020_01611	membrane protein	CDIF29747_01583	membrane protein	CDIF101085_01579	membrane protein
CDIF630erm_01763	hypothetical protein	CDIF27147_01693	hypothetical protein	CDIF29020_01612	hypothetical protein	CDIF29747_01584	hypothetical protein	CDIF101085_01580	hypothetical protein
CDIF630erm_01764	potassium-translocating ATPase A chain	CDIF27147_01694	potassium-transporting ATPase subunit A	CDIF29020_01613	potassium-transporting ATPase subunit A	CDIF29747_01585	potassium-transporting ATPase subunit A	CDIF101085_01581	potassium-transporting ATPase subunit A
CDIF630erm_01765	potassium-transporting ATPase B chain	CDIF27147_01695	potassium-transporting ATPase subunit B	CDIF29020_01614	potassium-transporting ATPase subunit B	CDIF29747_01586	potassium-transporting ATPase subunit B	CDIF101085_01582	potassium-transporting ATPase subunit B
CDIF630erm_01766	potassium-transporting ATPase C chain	CDIF27147_01696	potassium-transporting ATPase subunit C	CDIF29020_01615	potassium-transporting ATPase subunit C	CDIF29747_01587	potassium-transporting ATPase subunit C	CDIF101085_01583	potassium-transporting ATPase subunit C
CDIF630erm_01767	cysteine synthase	CDIF27147_01697	O-acetylserine sulfhydrylase	CDIF29020_01616	O-acetylserine sulfhydrylase	CDIF29747_01588	O-acetylserine sulfhydrylase	CDIF101085_01584	O-acetylserine sulfhydrylase
CDIF630erm_01768	serine O-acetyltransferase	CDIF27147_01698	serine acetyltransferase	CDIF29020_01617	serine acetyltransferase	CDIF29747_01589	serine acetyltransferase	CDIF101085_01585	serine acetyltransferase
CDIF630erm_01769	ferredoxin	CDIF27147_01699	ferredoxin	CDIF29020_01618	ferredoxin	CDIF29747_01590	ferredoxin	CDIF101085_01586	ferredoxin
CDIF630erm_01770	methionine aminopeptidase	CDIF27147_01700	methionine aminopeptidase	CDIF29020_01619	methionine aminopeptidase	CDIF29747_01591	methionine aminopeptidase	CDIF101085_01587	methionine aminopeptidase
CDIF630erm_01771	pro-pro endopeptidase	CDIF27147_01701	hypothetical protein	CDIF29020_01620	hypothetical protein	CDIF29747_01592	hypothetical protein	CDIF101085_01588	hypothetical protein
CDIF630erm_01772	putative excinuclease ABC-like	CDIF27147_01702	endonuclease	CDIF29020_01621	endonuclease	CDIF29747_01593	endonuclease	CDIF101085_01589	endonuclease
CDIF630erm_01774	bifunctional	CDIF27147_01704	phosphomethylpyrimidine kinase	CDIF29020_01623	phosphomethylpyrimidine kinase	CDIF29747_01595	phosphomethylpyrimidine kinase	CDIF101085_01591	phosphomethylpyrimidine kinase
CDIF630erm_01775	hydroxyethylthiazole kinase	CDIF27147_01705	hydroxyethylthiazole kinase	CDIF29020_01624	hydroxyethylthiazole kinase	CDIF29747_01596	hydroxyethylthiazole kinase	CDIF101085_01592	hydroxyethylthiazole kinase
CDIF630erm_01776	thiamine phosphate synthase	CDIF27147_01706	thiamine-phosphate pyrophosphorylase	CDIF29020_01625	thiamine-phosphate pyrophosphorylase	CDIF29747_01597	thiamine-phosphate pyrophosphorylase	CDIF101085_01593	thiamine-phosphate pyrophosphorylase
CDIF630erm_01777	PTS system, lactose/cellobiose-family IIB component	CDIF27147_01707	PTS system transporter subunit IIB	CDIF29020_01626	PTS system transporter subunit IIB	CDIF29747_01598	PTS system transporter subunit IIB	CDIF101085_01594	PTS system transporter subunit IIB
CDIF630erm_01778	ABC-type transport system, multidrug-family permease	CDIF27147_01708	ABC transporter permease	CDIF29020_01627	ABC transporter permease	CDIF29747_01599	ABC transporter permease	CDIF101085_01595	ABC transporter permease
CDIF630erm_01779	ABC-type transport system, multidrug-family ATP-binding protein	CDIF27147_01709	ABC transporter ATP-binding protein	CDIF29020_01628	ABC transporter ATP-binding protein	CDIF29747_01600	ABC transporter ATP-binding protein	CDIF101085_01596	ABC transporter ATP-binding protein
CDIF630erm_01780	putative transcriptional regulator	CDIF27147_01710	transcription activator effector binding protein	CDIF29020_01629	transcription activator effector binding protein	CDIF29747_01601	transcription activator effector binding protein	CDIF101085_01597	transcription activator effector binding protein
CDIF630erm_01782	transcriptional regulator, GntR family	CDIF27147_01711	GntR family transcriptional regulator	CDIF29020_01630	GntR family transcriptional regulator	CDIF29747_01602	GntR family transcriptional regulator	CDIF101085_01598	GntR family transcriptional regulator
CDIF630erm_01783	ABC-type transport system, multidrug-family ATP-binding protein	CDIF27147_01712	ABC transporter ATP-binding protein	CDIF29020_01631	ABC transporter ATP-binding protein	CDIF29747_01603	ABC transporter ATP-binding protein	CDIF101085_01599	ABC transporter ATP-binding protein
CDIF630erm_01784	ABC-type transport system, multidrug-family permease	CDIF27147_01713	ABC transporter permease	CDIF29020_01632	ABC transporter permease	CDIF29747_01604	ABC transporter permease	CDIF101085_01600	ABC transporter permease
CDIF630erm_01785	hypothetical protein	CDIF27147_01714	hypothetical protein	CDIF29020_01633	hypothetical protein	CDIF29747_01605	hypothetical protein	CDIF101085_01601	hypothetical protein
CDIF630erm_01786	hypothetical protein	CDIF27147_01715	ABC transporter permease	CDIF29020_01634	ABC transporter permease	CDIF29747_01606	ABC transporter permease	CDIF101085_01602	ABC transporter permease
CDIF630erm_01787	hypothetical protein	CDIF27147_01716	hypothetical protein	CDIF29020_01635	hypothetical protein	CDIF29747_01607	hypothetical protein	CDIF101085_01603	hypothetical protein
CDIF630erm_01788	putative amidohydrolase	CDIF27147_01717	amidohydrolase	CDIF29020_01636	amidohydrolase	CDIF29747_01608	amidohydrolase	CDIF101085_01604	amidohydrolase
CDIF630erm_01789	spore coat assembly protein	CDIF27147_01718	hypothetical protein	CDIF29020_01637	hypothetical protein	CDIF29747_01609	hypothetical protein	CDIF101085_01605	hypothetical protein
CDIF630erm_01790	ABC-type transport system, ATP-binding protein	CDIF27147_01719	sodium extrusion ABC transporter ATP-binding protein	CDIF29020_01638	sodium extrusion ABC transporter ATP-binding protein	CDIF29747_01610	sodium extrusion ABC transporter ATP-binding protein	CDIF101085_01606	sodium extrusion ABC transporter ATP-binding protein
CDIF630erm_01791	ABC-type transport system, permease	CDIF27147_01720	sodium extrusion ABC transporter permease	CDIF29020_01639	sodium extrusion ABC transporter permease	CDIF29747_01611	sodium extrusion ABC transporter permease	CDIF101085_01607	sodium extrusion ABC transporter permease
CDIF630erm_01792	putative diguanylate kinase signaling protein	CDIF27147_01721	signaling protein	CDIF29020_01640	signaling protein	CDIF29747_01612	signaling protein	CDIF101085_01608	signaling protein
CDIF630erm_01793	transcriptional regulator, GntR family	CDIF27147_01722	GntR family transcriptional regulator	CDIF29020_01641	GntR family transcriptional regulator	CDIF29747_01613	GntR family transcriptional regulator	CDIF101085_01609	GntR family transcriptional regulator
CDIF630erm_01794	ABC-type transport system, multidrug-family ATP-binding protein	CDIF27147_01723	ABC transporter ATP-binding protein	CDIF29020_01642	ABC transporter ATP-binding protein	CDIF29747_01614	ABC transporter ATP-binding protein	CDIF101085_01610	ABC transporter ATP-binding protein
CDIF630erm_01795	ABC-type transport system, multidrug-family permease	CDIF27147_01724	ABC transporter permease	CDIF29020_01643	ABC transporter permease	CDIF29747_01615	ABC transporter permease	CDIF101085_01611	ABC transporter permease
CDIF630erm_01796	transporter, major facilitator superfamily (MFS)	CDIF27147_01725	permease	CDIF29020_01644	permease	CDIF29747_01616	permease	CDIF101085_01612	permease
CDIF630erm_01797	putative mechanosensitive ion channel protein, MscS family	CDIF27147_01726	mechanosensitive ion channel protein	CDIF29020_01645	mechanosensitive ion channel protein	CDIF29747_01617	mechanosensitive ion channel protein	CDIF101085_01613	mechanosensitive ion channel protein
CDIF630erm_01799	predicted cleavage at residue 33	CDIF27147_01728	predicted cleavage at residue 33	CDIF29020_01646	predicted cleavage at residue 33	CDIF29747_01618	predicted cleavage at residue 33	CDIF101085_01614	predicted cleavage at residue 33
CDIF630erm_01800	NADH oxidase (H2O-forming)	CDIF27147_01729	nitric oxide reductase flavoprotein	CDIF29020_01647	nitric oxide reductase flavoprotein	CDIF29747_01619	nitric oxide reductase flavoprotein	CDIF101085_01615	nitric oxide reductase flavoprotein
CDIF630erm_01806	TVP38/TMEM64 family inner membrane protein	CDIF27147_01735	DedA family protein	CDIF29020_01648	TVP38/TMEM64 family inner membrane protein YdjZ	CDIF29747_01620	TVP38/TMEM64 family inner membrane protein YdjZ	CDIF101085_01616	TVP38/TMEM64 family inner membrane protein YdjZ
CDIF630erm_01807	putative membrane protein	CDIF27147_01736	membrane-associated metal-dependent hydrolase	CDIF29020_01649	membrane-associated metal-dependent hydrolase	CDIF29747_01621	membrane-associated metal-dependent hydrolase	CDIF101085_01617	membrane-associated metal-dependent hydrolase
CDIF630erm_01808	predicted cleavage at residue 25	CDIF27147_01737	predicted cleavage at residue 25	CDIF29020_01650	predicted cleavage at residue 25	CDIF29747_01622	predicted cleavage at residue 25	CDIF101085_01618	predicted cleavage at residue 25
CDIF630erm_01809	asparagine synthetase [glutamine-hydrolyzing]	CDIF27147_01738	asparagine synthetase	CDIF29020_01651	asparagine synthetase	CDIF29747_01623	asparagine synthetase	CDIF101085_01619	asparagine synthetase
CDIF630erm_01810	putative serine protease	CDIF27147_01739	serine protease	CDIF29020_01652	serine protease	CDIF29747_01624	serine protease	CDIF101085_01620	serine protease
CDIF630erm_01811	tellurium resistance protein terD	CDIF27147_01740	tellurium resistance protein	CDIF29020_01653	tellurium resistance protein	CDIF29747_01625	tellurium resistance protein	CDIF101085_01621	tellurium resistance protein
CDIF630erm_01812	tellurium resistance protein terD	CDIF27147_01741	tellurium resistance protein	CDIF29020_01654	tellurium resistance protein	CDIF29747_01626	tellurium resistance protein	CDIF101085_01622	tellurium resistance protein
CDIF630erm_01813	tellurium resistance protein terD	CDIF27147_01742	tellurium resistance protein	CDIF29020_01655	tellurium resistance protein	CDIF29747_01627	tellurium resistance protein	CDIF101085_01623	tellurium resistance protein
CDIF630erm_01814	putative calcium-transporting ATPase	CDIF27147_01743	calcium-transporting ATPase	CDIF29020_01656	calcium-transporting ATPase	CDIF29747_01628	calcium-transporting ATPase	CDIF101085_01624	calcium-transporting ATPase
CDIF630erm_01815	hypothetical protein	CDIF27147_01744	tellurium resistance protein	CDIF29020_01657	tellurium resistance protein	CDIF29747_01629	tellurium resistance protein	CDIF101085_01625	tellurium resistance protein
CDIF630erm_01816	putative tellurite associated resistance protein	CDIF27147_01745	tellurite resistance protein	CDIF29020_01658	tellurite resistance protein	CDIF29747_01630	tellurite resistance protein	CDIF101085_01626	tellurite resistance protein
CDIF630erm_01817	citrate lyase beta subunit-like protein	CDIF27147_01746	ATP/GTP-binding protein	CDIF29020_01659	ATP/GTP-binding protein	CDIF29747_01631	ATP/GTP-binding protein	CDIF101085_01627	ATP/GTP-binding protein
CDIF630erm_01818	TRSP domain protein	CDIF27147_01747	hypothetical protein	CDIF29020_01660	hypothetical protein	CDIF29747_01632	hypothetical protein	CDIF101085_01628	hypothetical protein
CDIF630erm_01819	cysteine protease	CDIF27147_01748	Citrate lyase beta subunit	CDIF29020_01661	Citrate lyase beta subunit	CDIF29747_01633	Citrate lyase beta subunit	CDIF101085_01629	Citrate lyase beta subunit
CDIF630erm_01820	putative hydrolase	CDIF27147_01749	Cof-like hydrolase	CDIF29020_01662	Cof-like hydrolase	CDIF29747_01634	Cof-like hydrolase	CDIF101085_01630	Cof-like hydrolase
CDIF630erm_01821	transcriptional regulator, RmlC-type	CDIF27147_01750	transcriptional regulator	CDIF29020_01663	transcriptional regulator	CDIF29747_01635	transcriptional regulator	CDIF101085_01631	transcriptional regulator
CDIF630erm_01822	putative membrane protein	CDIF27147_01751	putative integral membrane protein	CDIF29020_01664	putative integral membrane protein	CDIF29747_01636	putative integral membrane protein	CDIF101085_01632	putative integral membrane protein
CDIF630erm_01823	membrane dipeptidase	CDIF27147_01752	dipeptidase	CDIF29020_01665	dipeptidase	CDIF29747_01637	dipeptidase	CDIF101085_01633	dipeptidase
CDIF630erm_01825	putative ABC transporter permease protein YclO	CDIF27147_01754	iron compound ABC transporter permease	CDIF29020_01667	iron compound ABC transporter permease	CDIF29747_01639	iron compound ABC transporter permease	CDIF101085_01636	iron compound ABC transporter permease
CDIF630erm_01826	putative ABC transporter ATP-binding protein YclP	CDIF27147_01755	iron compound ABC transporter ATP-binding protein	CDIF29020_01668	iron compound ABC transporter ATP-binding protein	CDIF29747_01640	iron compound ABC transporter ATP-binding protein	CDIF101085_01637	iron compound ABC transporter ATP-binding protein
CDIF630erm_00483	integrase Tn916-like, CTn1	CDIF27147_03830	integrase	CDIF29020_02896,CDIF29020_01755,CDIF29020_00590	integrase	CDIF29747_02570,CDIF29747_01525	integrase	CDIF101085_01638	integrase
CDIF630erm_00496	putative conjugative transposon protein Tn916-like, CTn1	CDIF27147_03827	hypothetical protein	CDIF29020_01242,CDIF29020_00586	hypothetical protein	CDIF29747_01199	hypothetical protein	CDIF101085_01642	hypothetical protein
CDIF630erm_01827	predicted cleavage at residue 22	CDIF27147_01756	predicted cleavage at residue 22	CDIF29020_01669	predicted cleavage at residue 22	CDIF29747_01641	predicted cleavage at residue 22	CDIF101085_01662	predicted cleavage at residue 22
CDIF630erm_01828	putative signaling protein	CDIF27147_01757	signaling protein	CDIF29020_01670	signaling protein	CDIF29747_01642	signaling protein	CDIF101085_01663	signaling protein
CDIF630erm_01829	putative tellurium resistance protein	CDIF27147_01758	tellurium resistance protein	CDIF29020_01671	tellurium resistance protein	CDIF29747_01643	tellurium resistance protein	CDIF101085_01664	tellurium resistance protein
CDIF630erm_01830	predicted cleavage at residue 26	CDIF27147_01759	predicted cleavage at residue 26	CDIF29020_01672	predicted cleavage at residue 26	CDIF29747_01644	predicted cleavage at residue 26	CDIF101085_01665	predicted cleavage at residue 26
CDIF630erm_01832	lipoate-protein ligase	CDIF27147_01761	lipoate-protein ligase	CDIF29020_01674	lipoate-protein ligase	CDIF29747_01646	lipoate-protein ligase	CDIF101085_01667	lipoate-protein ligase
CDIF630erm_01834	predicted cleavage at residue 26	CDIF27147_01763	predicted cleavage at residue 26	CDIF29020_01676	predicted cleavage at residue 26	CDIF29747_01648	predicted cleavage at residue 26	CDIF101085_01669	predicted cleavage at residue 26
CDIF630erm_01838	glycine cleavage system, subunit A	CDIF27147_01766	bifunctional glycine dehydrogenase/aminomethyl transferase protein	CDIF29020_01679	bifunctional glycine dehydrogenase/aminomethyl transferase protein	CDIF29747_01651	bifunctional glycine dehydrogenase/aminomethyl transferase protein	CDIF101085_01672	bifunctional glycine dehydrogenase/aminomethyl transferase protein
CDIF630erm_01839	glycine cleavage system, subunit B	CDIF27147_01767	glycine dehydrogenase subunit 2	CDIF29020_01680	glycine dehydrogenase subunit 2	CDIF29747_01652	glycine dehydrogenase subunit 2	CDIF101085_01673	glycine dehydrogenase subunit 2
CDIF630erm_01840	cation-transporting ATPase	CDIF27147_01768	cation-transporting ATPase	CDIF29020_01681	cation-transporting ATPase	CDIF29747_01653	cation-transporting ATPase	CDIF101085_01674	cation-transporting ATPase
CDIF630erm_01841	uncharacterized protein	CDIF27147_01769	hypothetical protein	CDIF29020_01682	hypothetical protein	CDIF29747_01654	hypothetical protein	CDIF101085_01675	hypothetical protein
CDIF630erm_01844	guanine deaminase	CDIF27147_01771	guanine deaminase	CDIF29020_01685	guanine deaminase	CDIF29747_01657	guanine deaminase	CDIF101085_01678	guanine deaminase
CDIF630erm_01846	hypothetical protein	CDIF27147_01772	hypothetical protein	CDIF29020_01686	hypothetical protein	CDIF29747_01658	hypothetical protein	CDIF101085_01679	hypothetical protein
CDIF630erm_01848	transcriptional regulator, RmlC-type	CDIF27147_01774	transcriptional regulator	CDIF29020_01687	transcriptional regulator	CDIF29747_01659	transcriptional regulator	CDIF101085_01680	transcriptional regulator
CDIF630erm_01849	cysteine synthase	CDIF27147_01775	cysteine synthase A	CDIF29020_01688	cysteine synthase A	CDIF29747_01660	cysteine synthase A	CDIF101085_01681	cysteine synthase A
CDIF630erm_01850	putative membrane glycerophosphoryl diester phosphodiesterase	CDIF27147_01776	glycerophosphoryl diester phosphodiesterase	CDIF29020_01689	glycerophosphoryl diester phosphodiesterase	CDIF29747_01661	glycerophosphoryl diester phosphodiesterase	CDIF101085_01682	glycerophosphoryl diester phosphodiesterase
CDIF630erm_01852	hypothetical protein	CDIF27147_01778	hypothetical protein	CDIF29020_01692	hypothetical protein	CDIF29747_01664	hypothetical protein	CDIF101085_01685	hypothetical protein
CDIF630erm_01853	putative membrane protein	CDIF27147_01779	ABC-type transport system involved in multi-copper enzyme maturation, permease component	CDIF29020_01693	ABC-2 family transporter protein	CDIF29747_01665	ABC-2 family transporter protein	CDIF101085_01686	ABC-2 family transporter protein
CDIF630erm_01854	ABC-type transport system, multidrug-family ATP-binding protein	CDIF27147_01780	ABC transporter ATP-binding protein	CDIF29020_01694	ABC transporter ATP-binding protein	CDIF29747_01666	ABC transporter ATP-binding protein	CDIF101085_01687	ABC transporter ATP-binding protein
CDIF630erm_01855	ABC-type transport system, multidrug-family permease	CDIF27147_01781	ABC transporter permease	CDIF29020_01695	ABC transporter permease	CDIF29747_01667	ABC transporter permease	CDIF101085_01688	ABC transporter permease
CDIF630erm_01856	two-component response regulator	CDIF27147_01782	two-component response regulator	CDIF29020_01696	two-component response regulator	CDIF29747_01668	two-component response regulator	CDIF101085_01689	two-component response regulator
CDIF630erm_01857	two-component sensor histidine kinase	CDIF27147_01783	two-component sensor histidine kinase	CDIF29020_01697	two-component sensor histidine kinase	CDIF29747_01669	two-component sensor histidine kinase	CDIF101085_01690	two-component sensor histidine kinase
CDIF630erm_01858	protein trax	CDIF27147_01784	TraX protein	CDIF29020_01698	TraX protein	CDIF29747_01670	TraX protein	CDIF101085_01691	TraX protein
CDIF630erm_01859	putative NADPH-dependent FMN reductase	CDIF27147_01785	NADPH-dependent FMN reductase	CDIF29020_01699	NADPH-dependent FMN reductase	CDIF29747_01671	NADPH-dependent FMN reductase	CDIF101085_01692	NADPH-dependent FMN reductase
CDIF630erm_01860	transcriptional regulator, hxlR family	CDIF27147_01786	transcriptional regulator	CDIF29020_01700	transcriptional regulator	CDIF29747_01672	transcriptional regulator	CDIF101085_01693	transcriptional regulator
CDIF630erm_01861	pyrrolidone-carboxylate peptidase	CDIF27147_01787	pyrrolidone-carboxylate peptidase	CDIF29020_01701	pyrrolidone-carboxylate peptidase	CDIF29747_01673	pyrrolidone-carboxylate peptidase	CDIF101085_01694	pyrrolidone-carboxylate peptidase
CDIF630erm_01862	putative membrane protein	CDIF27147_01788	permease	CDIF29020_01702	permease	CDIF29747_01674	permease	CDIF101085_01695	permease
CDIF630erm_01863	putative membrane protein	CDIF27147_01789	permease	CDIF29020_01703	permease	CDIF29747_01675	permease	CDIF101085_01696	permease
CDIF630erm_01864	putative flavodoxin	CDIF27147_01790	flavodoxin	CDIF29020_01704	flavodoxin	CDIF29747_01676	flavodoxin	CDIF101085_01697	flavodoxin
CDIF630erm_01865	putative FMN-binding protein	CDIF27147_01791	FMN-binding exported protein	CDIF29020_01705	FMN-binding exported protein	CDIF29747_01677	FMN-binding exported protein	CDIF101085_01698	FMN-binding exported protein
CDIF630erm_01866	transcriptional regulator, TetR family	CDIF27147_01792	TetR family transcriptional regulator	CDIF29020_01706	TetR family transcriptional regulator	CDIF29747_01678	TetR family transcriptional regulator	CDIF101085_01699	TetR family transcriptional regulator
CDIF630erm_01867	inosine/uridine-preferring nucleoside hydrolase	CDIF27147_01793	inosine-uridine preferring nucleoside hydrolase	CDIF29020_01707	inosine-uridine preferring nucleoside hydrolase	CDIF29747_01679	inosine-uridine preferring nucleoside hydrolase	CDIF101085_01700	inosine-uridine preferring nucleoside hydrolase
CDIF630erm_01868	putative membrane protein	CDIF27147_01794	integral membrane protein	CDIF29020_01708	integral membrane protein	CDIF29747_01680	integral membrane protein	CDIF101085_01701	integral membrane protein
CDIF630erm_01869	putative radical SAM superfamily protein	CDIF27147_01795	radical SAM superfamily protein	CDIF29020_01709	radical SAM superfamily protein	CDIF29747_01681	radical SAM superfamily protein	CDIF101085_01702	radical SAM superfamily protein
CDIF630erm_01870	putative binding protein	CDIF27147_01796	DNA alkylation repair enzyme	CDIF29020_01710	DNA alkylation repair enzyme	CDIF29747_01682	DNA alkylation repair enzyme	CDIF101085_01703	DNA alkylation repair enzyme
CDIF630erm_01871	transcriptional regulator, repressor-like	CDIF27147_01797	DNA-binding protein	CDIF29020_01711	DNA-binding protein	CDIF29747_01683	DNA-binding protein	CDIF101085_01704	DNA-binding protein
CDIF630erm_01872	predicted cleavage at residue 27	CDIF27147_01798	predicted cleavage at residue 27	CDIF29020_01712	predicted cleavage at residue 27	CDIF29747_01684	predicted cleavage at residue 27	CDIF101085_01705	predicted cleavage at residue 27
CDIF630erm_01873	two-component response regulator	CDIF27147_01799	two-component response regulator	CDIF29020_01713	two-component response regulator	CDIF29747_01685	two-component response regulator	CDIF101085_01706	two-component response regulator
CDIF630erm_01874	two-component sensor histidine kinase	CDIF27147_01800	two-component sensor histidine kinase	CDIF29020_01714	two-component sensor histidine kinase	CDIF29747_01686	two-component sensor histidine kinase	CDIF101085_01707	two-component sensor histidine kinase
CDIF630erm_01875	thioredoxin	CDIF27147_01801	thioredoxin	CDIF29020_01715	thioredoxin	CDIF29747_01687	thioredoxin	CDIF101085_01708	thioredoxin
CDIF630erm_01876	thioredoxin reductase	CDIF27147_01802	thioredoxin reductase	CDIF29020_01716	thioredoxin reductase	CDIF29747_01688	thioredoxin reductase	CDIF101085_01709	thioredoxin reductase
CDIF630erm_01877	transcriptional regulator, ArsR family	CDIF27147_01803	ArsR family transcriptional regulator	CDIF29020_01717	ArsR family transcriptional regulator	CDIF29747_01689	ArsR family transcriptional regulator	CDIF101085_01710	ArsR family transcriptional regulator
CDIF630erm_01878	putative dinitrogenase iron-molybdenum cofactor	CDIF27147_01804	dinitrogenase iron-molybdenum cofactor	CDIF29020_01718	dinitrogenase iron-molybdenum cofactor	CDIF29747_01690	dinitrogenase iron-molybdenum cofactor	CDIF101085_01711	dinitrogenase iron-molybdenum cofactor
CDIF630erm_01879	hypothetical protein	CDIF27147_01805	hypothetical protein	CDIF29020_01719	hypothetical protein	CDIF29747_01691	hypothetical protein	CDIF101085_01712	hypothetical protein
CDIF630erm_01880	putative symporter protein	CDIF27147_01806	arsenical pump membrane protein	CDIF29020_01720	arsenical pump membrane protein	CDIF29747_01692	arsenical pump membrane protein	CDIF101085_01713	arsenical pump membrane protein
CDIF630erm_01881	sodium:alanine symporter	CDIF27147_01807	sodium:amino acid symporter	CDIF29020_01721	sodium:amino acid symporter	CDIF29747_01693	sodium:amino acid symporter	CDIF101085_01714	sodium:amino acid symporter
CDIF630erm_01882	6,7-dimethyl-8-ribityllumazine synthase	CDIF27147_01808	riboflavin synthase subunit beta	CDIF29020_01723	riboflavin synthase subunit beta	CDIF29747_01695	riboflavin synthase subunit beta	CDIF101085_01716	riboflavin synthase subunit beta
CDIF630erm_01883	bifunctional 3,4-dihydroxy-2-butanone	CDIF27147_01809	riboflavin biosynthesis protein	CDIF29020_01724	riboflavin biosynthesis protein	CDIF29747_01696	riboflavin biosynthesis protein	CDIF101085_01717	riboflavin biosynthesis protein
CDIF630erm_01884	riboflavin synthase alpha subunit	CDIF27147_01810	riboflavin synthase subunit alpha	CDIF29020_01725	riboflavin synthase subunit alpha	CDIF29747_01697	riboflavin synthase subunit alpha	CDIF101085_01718	riboflavin synthase subunit alpha
CDIF630erm_01885	bifunctional diaminohydroxyphosphoribosylaminopyrimidine reductase	CDIF27147_01811	riboflavin biosynthesis protein	CDIF29020_01726	riboflavin biosynthesis protein	CDIF29747_01698	riboflavin biosynthesis protein	CDIF101085_01719	riboflavin biosynthesis protein
CDIF630erm_01887	ATP-dependent DNA helicase	CDIF27147_01813	ATP-dependent DNA helicase	CDIF29020_01728	ATP-dependent DNA helicase	CDIF29747_01700	ATP-dependent DNA helicase	CDIF101085_01721	ATP-dependent DNA helicase
CDIF630erm_01889	phosphomethylpyrimidine synthase	CDIF27147_01815	thiamine biosynthesis protein ThiC	CDIF29020_01730	thiamine biosynthesis protein ThiC	CDIF29747_01702	thiamine biosynthesis protein ThiC	CDIF101085_01723	thiamine biosynthesis protein ThiC
CDIF630erm_01890	sulfur carrier protein	CDIF27147_01816	thiamine biosynthesis protein	CDIF29020_01731	thiamine biosynthesis protein	CDIF29747_01703	thiamine biosynthesis protein	CDIF101085_01724	thiamine biosynthesis protein
CDIF630erm_01891	sulfur carrier protein ThiS adenylyltransferase	CDIF27147_01817	thiamine biosynthesis protein	CDIF29020_01732	thiamine biosynthesis protein	CDIF29747_01704	thiamine biosynthesis protein	CDIF101085_01725	thiamine biosynthesis protein
CDIF630erm_01892	thiazole synthase	CDIF27147_01818	thiazole synthase	CDIF29020_01733	thiazole synthase	CDIF29747_01705	thiazole synthase	CDIF101085_01726	thiazole synthase
CDIF630erm_01893	2-iminoacetate synthase	CDIF27147_01819	thiamine biosynthesis protein ThiH	CDIF29020_01734	thiamine biosynthesis protein ThiH	CDIF29747_01706	thiamine biosynthesis protein ThiH	CDIF101085_01727	thiamine biosynthesis protein ThiH
CDIF630erm_01894	thiamine phosphate synthase	CDIF27147_01820	thiamine biosynthesis protein	CDIF29020_01735	thiamine biosynthesis protein	CDIF29747_01707	thiamine biosynthesis protein	CDIF101085_01728	thiamine biosynthesis protein
CDIF630erm_01895	putative C4-dicarboxylate anaerobic carrier, DcuC family	CDIF27147_01821	C4-dicarboxylate anaerobic carrier	CDIF29020_01736	C4-dicarboxylate anaerobic carrier	CDIF29747_01708	C4-dicarboxylate anaerobic carrier	CDIF101085_01729	C4-dicarboxylate anaerobic carrier
CDIF630erm_01896	rela/spot domain protein	CDIF27147_01822	RelA/SpoT domain-containing protein	CDIF29020_01737	RelA/SpoT domain-containing protein	CDIF29747_01709	RelA/SpoT domain-containing protein	CDIF101085_01730	RelA/SpoT domain-containing protein
CDIF630erm_01897	molybdopterin-guanine dinucleotide biosynthesis protein A	CDIF27147_01823	molybdopterin-guanine biosynthesis protein	CDIF29020_01738	molybdopterin-guanine biosynthesis protein	CDIF29747_01710	molybdopterin-guanine biosynthesis protein	CDIF101085_01731	molybdopterin-guanine biosynthesis protein
CDIF630erm_01898	putative NAD(P)-binding protein	CDIF27147_01824	putative CoA-binding protein	CDIF29020_01739	putative CoA-binding protein	CDIF29747_01711	putative CoA-binding protein	CDIF101085_01732	putative CoA-binding protein
CDIF630erm_01899	uncharacterized protein, UPF0145 family	CDIF27147_01825	hypothetical protein	CDIF29020_01740	hypothetical protein	CDIF29747_01712	hypothetical protein	CDIF101085_01733	hypothetical protein
CDIF630erm_01900	molybdopterin adenylyltransferase	CDIF27147_01826	molybdenum cofactor biosynthesis protein	CDIF29020_01741	molybdenum cofactor biosynthesis protein	CDIF29747_01713	molybdenum cofactor biosynthesis protein	CDIF101085_01734	molybdenum cofactor biosynthesis protein
CDIF630erm_01901	cyclic pyranopterin monophosphate synthase	CDIF27147_01827	molybdenum cofactor biosynthesis protein	CDIF29020_01742	molybdenum cofactor biosynthesis protein	CDIF29747_01714	molybdenum cofactor biosynthesis protein	CDIF101085_01735	molybdenum cofactor biosynthesis protein
CDIF630erm_01902	cyclic pyranopterin monophosphate synthase accessory protein	CDIF27147_01828	molybdenum cofactor biosynthesis protein MoaC	CDIF29020_01743	molybdenum cofactor biosynthesis protein MoaC	CDIF29747_01715	molybdenum cofactor biosynthesis protein MoaC	CDIF101085_01736	molybdenum cofactor biosynthesis protein MoaC
CDIF630erm_01903	molybdenum cofactor sulfurase	CDIF27147_01829	molybdenum cofactor sulfurase	CDIF29020_01744	molybdenum cofactor sulfurase	CDIF29747_01716	molybdenum cofactor sulfurase	CDIF101085_01737	molybdenum cofactor sulfurase
CDIF630erm_01905	putative cytosine permease	CDIF27147_01831	permease	CDIF29020_01746	permease	CDIF29747_01718	permease	CDIF101085_01739	permease
CDIF630erm_01906	uncharacterized protein	CDIF27147_01832	hypothetical protein	CDIF29020_01747	hypothetical protein	CDIF29747_01719	hypothetical protein	CDIF101085_01740	hypothetical protein
CDIF630erm_01909	putative hydantoinase (C-terminal component)	CDIF27147_01833	hydantoinase	CDIF29020_01748	hydantoinase	CDIF29747_01720	hydantoinase	CDIF101085_01741	hydantoinase
CDIF630erm_01910	hypothetical protein	CDIF27147_01834	hypothetical protein	CDIF29020_01749	hypothetical protein	CDIF29747_01721	hypothetical protein	CDIF101085_01742	hypothetical protein
CDIF630erm_01911	putative transcriptional regulator	CDIF27147_01835	transcriptional regulator	CDIF29020_01750	transcriptional regulator	CDIF29747_01722	transcriptional regulator	CDIF101085_01743	transcriptional regulator
CDIF630erm_01912	putative 1-acyl-sn-glycerol-3-phosphate acyltransferase	CDIF27147_01836	acyltransferase	CDIF29020_01751	acyltransferase	CDIF29747_01723	acyltransferase	CDIF101085_01744	acyltransferase
CDIF630erm_01913	hypothetical protein	CDIF27147_01837	hypothetical protein	CDIF29020_01752	hypothetical protein	CDIF29747_01724	hypothetical protein	CDIF101085_01745	hypothetical protein
CDIF630erm_01914	transcriptional regulator, AraC family	CDIF27147_01838	AraC family transcription regulator	CDIF29020_01753	AraC family transcription regulator	CDIF29747_01725	AraC family transcription regulator	CDIF101085_01746	AraC family transcription regulator
CDIF630erm_01915	hypothetical protein	CDIF27147_01839	hypothetical protein	CDIF29020_01754	hypothetical protein	CDIF29747_01726	hypothetical protein	CDIF101085_01747	hypothetical protein
CDIF630erm_01916	hypothetical protein	CDIF27147_01840	hypothetical protein	CDIF29020_01771	hypothetical protein	CDIF29747_01727	hypothetical protein	CDIF101085_01748	hypothetical protein
CDIF630erm_01917	uncharacterized protein	CDIF27147_01841	hypothetical protein	CDIF29020_01772	hypothetical protein	CDIF29747_01728	hypothetical protein	CDIF101085_01749	hypothetical protein
CDIF630erm_01918	hypothetical protein	CDIF27147_01842	hypothetical protein	CDIF29020_01773	hypothetical protein	CDIF29747_01729	hypothetical protein	CDIF101085_01750	hypothetical protein
CDIF630erm_01919	putative sodium:phosphate symporter	CDIF27147_01843	sodium/phosphate cotransporter	CDIF29020_01774	sodium/phosphate cotransporter	CDIF29747_01730	sodium/phosphate cotransporter	CDIF101085_01751	sodium/phosphate cotransporter
CDIF630erm_01920	hypothetical protein	CDIF27147_01844	hypothetical protein	CDIF29020_01784	hypothetical protein	CDIF29747_01740	hypothetical protein	CDIF101085_01762	hypothetical protein
CDIF630erm_01921	iron-sulfur cluster carrier protein	CDIF27147_01845	ATP-binding protein	CDIF29020_01785	ATP-binding protein	CDIF29747_01741	ATP-binding protein	CDIF101085_01763	ATP-binding protein
CDIF630erm_01922	putative acetyltransferase	CDIF27147_01846	acetyltransferase	CDIF29020_01786	acetyltransferase	CDIF29747_01742	acetyltransferase	CDIF101085_01764	acetyltransferase
CDIF630erm_01923	dimethylamine corrinoid protein	CDIF27147_01847	corrinoid protein	CDIF29020_01787	corrinoid protein	CDIF29747_01743	corrinoid protein	CDIF101085_01765	corrinoid protein
CDIF630erm_01924	uroporphyrinogen decarboxylase	CDIF27147_01848	methyltransferase	CDIF29020_01788	methyltransferase	CDIF29747_01744	methyltransferase	CDIF101085_01766	methyltransferase
CDIF630erm_01925	putative activase of vitamin B12-dependent protein	CDIF27147_01849	vitamin B12 dependent methionine synthase, activation domain-containing protein	CDIF29020_01789	vitamin B12 dependent methionine synthase, activation domain-containing protein	CDIF29747_01745	vitamin B12 dependent methionine synthase, activation domain-containing protein	CDIF101085_01767	vitamin B12 dependent methionine synthase, activation domain-containing protein
CDIF630erm_01926	pyrimidine 5'-nucleotidase	CDIF27147_01850	hydrolase	CDIF29020_01790	hydrolase	CDIF29747_01746	hydrolase	CDIF101085_01768	hydrolase
CDIF630erm_01927	transcriptional regulator, HTH-type	CDIF27147_01851	transcriptional regulator	CDIF29020_01791	transcriptional regulator	CDIF29747_01747	transcriptional regulator	CDIF101085_01769	transcriptional regulator
CDIF630erm_01928	putative divalent ion symporter	CDIF27147_01852	gluconate permease	CDIF29020_01792	gluconate permease	CDIF29747_01748	gluconate permease	CDIF101085_01770	gluconate permease
CDIF630erm_01929	two-component sensor histidine kinase	CDIF27147_01853	two-component sensor histidine kinase	CDIF29020_01793	two-component sensor histidine kinase	CDIF29747_01749	two-component sensor histidine kinase	CDIF101085_01771	two-component sensor histidine kinase
CDIF630erm_01930	two-component response regulator	CDIF27147_01854	two-component response regulator	CDIF29020_01794	two-component response regulator	CDIF29747_01750	two-component response regulator	CDIF101085_01772	two-component response regulator
CDIF630erm_01931	glycine/sarcosine/betaine reductase	CDIF27147_01855	sarcosine reductase complex component B subunit alpha	CDIF29020_01795	sarcosine reductase complex component B subunit alpha	CDIF29747_01751	sarcosine reductase complex component B subunit alpha	CDIF101085_01773	sarcosine reductase complex component B subunit alpha
CDIF630erm_01932	glycine/sarcosine/betaine reductase complex,protein b, gamma subunit (selenocysteine)	CDIF27147_01856	sarcosine reductase complex component B subunit alpha	CDIF29020_01796	sarcosine reductase complex component B subunit alpha	CDIF29747_01752	sarcosine reductase complex component B subunit alpha	CDIF101085_01774	sarcosine reductase complex component B subunit alpha
CDIF630erm_01935,CDIF630erm_00723	two-component response regulator	CDIF27147_00684	two-component response regulator	CDIF29020_01799	two-component response regulator	CDIF29747_01755	two-component response regulator	CDIF101085_01777	two-component response regulator
CDIF630erm_01939	ferrous iron transport protein A	CDIF27147_01859	ferrous iron transport protein A	CDIF29020_01802	ferrous iron transport protein A	CDIF29747_01758	ferrous iron transport protein A	CDIF101085_01780	ferrous iron transport protein A
CDIF630erm_01940	sodium/glutamate symporter	CDIF27147_01860	sodium/glutamate symporter	CDIF29020_01803	sodium/glutamate symporter	CDIF29747_01759	sodium/glutamate symporter	CDIF101085_01781	sodium/glutamate symporter
CDIF630erm_01941	adenosine deaminase	CDIF27147_01861	adenosine deaminase	CDIF29020_01804	adenosine deaminase	CDIF29747_01760	adenosine deaminase	CDIF101085_01782	adenosine deaminase
CDIF630erm_01942	protein EcsC	CDIF27147_01862	EcsC protein family protein	CDIF29020_01805	EcsC protein family protein	CDIF29747_01761	EcsC protein family protein	CDIF101085_01783	EcsC protein family protein
CDIF630erm_01943	putative 2-hydroxyacyl-CoA dehydratase	CDIF27147_01863	2-hydroxyacyl-CoA dehydratase	CDIF29020_01807	2-hydroxyacyl-CoA dehydratase	CDIF29747_01763	2-hydroxyacyl-CoA dehydratase	CDIF101085_01785	2-hydroxyacyl-CoA dehydratase
CDIF630erm_01944	putative 2-hydroxyacyl-CoA dehydratase activase	CDIF27147_01864	(R)-2-hydroxyglutaryl-CoA dehydratase subunit alpha	CDIF29020_01808	(R)-2-hydroxyglutaryl-CoA dehydratase subunit alpha	CDIF29747_01764	(R)-2-hydroxyglutaryl-CoA dehydratase subunit alpha	CDIF101085_01786	(R)-2-hydroxyglutaryl-CoA dehydratase subunit alpha
CDIF630erm_01945	predicted cleavage at residue 31	CDIF27147_01865	predicted cleavage at residue 31	CDIF29020_01809	predicted cleavage at residue 31	CDIF29747_01765	predicted cleavage at residue 31	CDIF101085_01787	predicted cleavage at residue 31
CDIF630erm_01946	hypothetical protein	CDIF27147_01866	hypothetical protein	CDIF29020_01810	hypothetical protein	CDIF29747_01766	hypothetical protein	CDIF101085_01788	hypothetical protein
CDIF630erm_01947	transcriptional regulator, TetR family	CDIF27147_01867	TetR family transcriptional regulator	CDIF29020_01811	TetR family transcriptional regulator	CDIF29747_01767	TetR family transcriptional regulator	CDIF101085_01789	TetR family transcriptional regulator
CDIF630erm_01948	ABC-type transport system, multidrug-family ATP-binding protein	CDIF27147_01868	ABC transporter ATP-binding protein	CDIF29020_01812	ABC transporter ATP-binding protein	CDIF29747_01768	ABC transporter ATP-binding protein	CDIF101085_01790	ABC transporter ATP-binding protein
CDIF630erm_01949	ABC-type transport system, multidrug-family permease	CDIF27147_01869	ABC transporter permease	CDIF29020_01813	ABC transporter permease	CDIF29747_01769	ABC transporter permease	CDIF101085_01791	ABC transporter permease
CDIF630erm_01950	ABC-type transport system, multidrug-family permease	CDIF27147_01870	ABC transporter permease	CDIF29020_01814	ABC transporter permease	CDIF29747_01770	ABC transporter permease	CDIF101085_01792	ABC transporter permease
CDIF630erm_01951	transcriptional regulator, HTH-type	CDIF27147_01871	transcriptional regulator	CDIF29020_01815	transcriptional regulator	CDIF29747_01771	transcriptional regulator	CDIF101085_01793	transcriptional regulator
CDIF630erm_01952	peptide deformylase	CDIF27147_01872	peptide deformylase 1	CDIF29020_01816	peptide deformylase 1	CDIF29747_01772	peptide deformylase 1	CDIF101085_01794	peptide deformylase 1
CDIF630erm_01953	putative pyrimidine dimer DNA glycosylase	CDIF27147_01873	Pyrimidine dimer DNA glycosylase	CDIF29020_01817	Pyrimidine dimer DNA glycosylase	CDIF29747_01773	Pyrimidine dimer DNA glycosylase	CDIF101085_01795	Pyrimidine dimer DNA glycosylase
CDIF630erm_01954	putative radical SAM superfamily protein	CDIF27147_01874	radical SAM superfamily protein	CDIF29020_01818	radical SAM superfamily protein	CDIF29747_01774	radical SAM superfamily protein	CDIF101085_01796	radical SAM superfamily protein
CDIF630erm_01955	methyltransferase domain protein	CDIF27147_01875	methyltransferase type 11	CDIF29020_01819	methyltransferase type 11	CDIF29747_01775	methyltransferase type 11	CDIF101085_01797	methyltransferase type 11
CDIF630erm_01956	putative iron-sulfur protein	CDIF27147_01876	iron-sulfur protein	CDIF29020_01820	iron-sulfur protein	CDIF29747_01776	iron-sulfur protein	CDIF101085_01798	iron-sulfur protein
CDIF630erm_01959	hypothetical protein	CDIF27147_01880	hypothetical protein	CDIF29020_01823	hypothetical protein	CDIF29747_01779	hypothetical protein	CDIF101085_01801	hypothetical protein
CDIF630erm_01960	putative membrane protein	CDIF27147_01881	membrane component	CDIF29020_01824	membrane component	CDIF29747_01780	membrane component	CDIF101085_01802	membrane component
CDIF630erm_01961	putative phenylalanyl-tRNA synthetase beta chain	CDIF27147_01882	B3/4 domain-containing protein	CDIF29020_01825	B3/4 domain-containing protein	CDIF29747_01781	B3/4 domain-containing protein	CDIF101085_01803	B3/4 domain-containing protein
CDIF630erm_01962	putative hydrolase, NUDIX family	CDIF27147_01883	NUDIX family hydrolase	CDIF29020_01826	NUDIX family hydrolase	CDIF29747_01782	NUDIX family hydrolase	CDIF101085_01804	NUDIX family hydrolase
CDIF630erm_01963	predicted cleavage at residue 22	CDIF27147_01884	predicted cleavage at residue 22	CDIF29020_01827	predicted cleavage at residue 22	CDIF29747_01783	predicted cleavage at residue 22	CDIF101085_01805	predicted cleavage at residue 22
CDIF630erm_01964	glyceraldehyde-3-phosphate dehydrogenase (GAPDH)	CDIF27147_01885	glyceraldehyde-3-phosphate dehydrogenase 1	CDIF29020_01828	glyceraldehyde-3-phosphate dehydrogenase 1	CDIF29747_01784	glyceraldehyde-3-phosphate dehydrogenase 1	CDIF101085_01806	glyceraldehyde-3-phosphate dehydrogenase 1
CDIF630erm_01965	putative membrane protein	CDIF27147_01886	hypothetical protein	CDIF29020_01829	hypothetical protein	CDIF29747_01785	hypothetical protein	CDIF101085_01807	hypothetical protein
CDIF630erm_01966	putative CoA-substrate dehydratase and activase	CDIF27147_01887	putative CoA-substrate-specific enzyme activase	CDIF29020_01830	putative CoA-substrate-specific enzyme activase	CDIF29747_01786	putative CoA-substrate-specific enzyme activase	CDIF101085_01808	putative CoA-substrate-specific enzyme activase
CDIF630erm_01967	methylated-DNA--protein-cysteine methyltransferase	CDIF27147_01888	methylated-DNA--protein-cysteine methyltransferase 2	CDIF29020_01831	methylated-DNA--protein-cysteine methyltransferase 2	CDIF29747_01787	methylated-DNA--protein-cysteine methyltransferase 2	CDIF101085_01809	methylated-DNA--protein-cysteine methyltransferase 2
CDIF630erm_01968	putative monooxygenase	CDIF27147_01889	C GCAxxG C C family protein subfamily protein	CDIF29020_01832	C GCAxxG C C family protein subfamily protein	CDIF29747_01788	C GCAxxG C C family protein subfamily protein	CDIF101085_01810	C GCAxxG C C family protein subfamily protein
CDIF630erm_01969	hypothetical protein	CDIF27147_01890	N-acetyltransferase GCN5	CDIF29020_01833	N-acetyltransferase GCN5	CDIF29747_01789	N-acetyltransferase GCN5	CDIF101085_01811	N-acetyltransferase GCN5
CDIF630erm_01970	hypothetical protein	CDIF27147_01891	hypothetical protein	CDIF29020_01834	hypothetical protein	CDIF29747_01790	hypothetical protein	CDIF101085_01812	hypothetical protein
CDIF630erm_01972	predicted cleavage at residue 28	CDIF27147_01893	predicted cleavage at residue 28	CDIF29020_01836	predicted cleavage at residue 28	CDIF29747_01792	predicted cleavage at residue 28	CDIF101085_01814	predicted cleavage at residue 28
CDIF630erm_01973	ABC-type transport system, aminoacid-family permease	CDIF27147_01894	amino acid ABC transporter permease	CDIF29020_01837	amino acid ABC transporter permease	CDIF29747_01793	amino acid ABC transporter permease	CDIF101085_01815	amino acid ABC transporter permease
CDIF630erm_01974	ABC-type transport system, aminoacid-family ATP-binding protein	CDIF27147_01895	amino acid ABC transporter ATP-binding protein	CDIF29020_01838	amino acid ABC transporter ATP-binding protein	CDIF29747_01794	amino acid ABC transporter ATP-binding protein	CDIF101085_01816	amino acid ABC transporter ATP-binding protein
CDIF630erm_01975	putative arsenate reductase	CDIF27147_01896	arsenate reductase	CDIF29020_01839	arsenate reductase	CDIF29747_01795	arsenate reductase	CDIF101085_01817	arsenate reductase
CDIF630erm_01976	hypothetical protein	CDIF27147_01897	hypothetical protein	CDIF29020_01840	hypothetical protein	CDIF29747_01796	hypothetical protein	CDIF101085_01818	hypothetical protein
CDIF630erm_01977	Ni2+ transfer protein	CDIF27147_01898	ExsB family protein	CDIF29020_01841	ExsB family protein	CDIF29747_01797	ExsB family protein	CDIF101085_01819	ExsB family protein
CDIF630erm_01978	putative RNA methylase	CDIF27147_01899	methylase	CDIF29020_01842	methylase	CDIF29747_01798	methylase	CDIF101085_01820	methylase
CDIF630erm_01979	predicted cleavage at residue 31	CDIF27147_01900	predicted cleavage at residue 31	CDIF29020_01843	predicted cleavage at residue 31	CDIF29747_01799	predicted cleavage at residue 31	CDIF101085_01821	predicted cleavage at residue 31
CDIF630erm_01980	two-component response regulator	CDIF27147_01901	two-component response regulator	CDIF29020_01844	two-component response regulator	CDIF29747_01800	two-component response regulator	CDIF101085_01822	two-component response regulator
CDIF630erm_01981	two-component sensor histidine kinase	CDIF27147_01902	two-component sensor histidine kinase	CDIF29020_01845	two-component sensor histidine kinase	CDIF29747_01801	two-component sensor histidine kinase	CDIF101085_01823	two-component sensor histidine kinase
CDIF630erm_01982	tRNA pseudouridine synthase A	CDIF27147_01903	tRNA pseudouridine synthase A	CDIF29020_01846	tRNA pseudouridine synthase A	CDIF29747_01802	tRNA pseudouridine synthase A	CDIF101085_01824	tRNA pseudouridine synthase A
CDIF630erm_01984	argininosuccinate synthase	CDIF27147_01905	argininosuccinate synthase	CDIF29020_01848	argininosuccinate synthase	CDIF29747_01804	argininosuccinate synthase	CDIF101085_01826	argininosuccinate synthase
CDIF630erm_01985	NlpC/p60-like transpeptidase	CDIF27147_01906	hypothetical protein	CDIF29020_01849	hypothetical protein	CDIF29747_01805	hypothetical protein	CDIF101085_01827	hypothetical protein
CDIF630erm_01986	transcriptional regulator, MerR family	CDIF27147_01907	MerR family transcriptional regulator	CDIF29020_01850	MerR family transcriptional regulator	CDIF29747_01806	MerR family transcriptional regulator	CDIF101085_01828	MerR family transcriptional regulator
CDIF630erm_01987	putative membrane protein	CDIF27147_01908	hypothetical protein	CDIF29020_01852	hypothetical protein	CDIF29747_01808	hypothetical protein	CDIF101085_01830	hypothetical protein
CDIF630erm_01988	putative membrane protein	CDIF27147_01909	membrane protein	CDIF29020_01853	membrane protein	CDIF29747_01809	membrane protein	CDIF101085_01831	membrane protein
CDIF630erm_01989	putative exonuclease	CDIF27147_01910	exonuclease	CDIF29020_01854	exonuclease	CDIF29747_01810	exonuclease	CDIF101085_01832	exonuclease
CDIF630erm_01990	hypothetical protein	CDIF27147_01911	hypothetical protein	CDIF29020_01855	hypothetical protein	CDIF29747_01811	hypothetical protein	CDIF101085_01833	hypothetical protein
CDIF630erm_01991	L-threonine 3-dehydrogenase	CDIF27147_01912	L-threonine dehydrogenase	CDIF29020_01856	L-threonine dehydrogenase	CDIF29747_01812	L-threonine dehydrogenase	CDIF101085_01834	L-threonine dehydrogenase
CDIF630erm_01992	putative oxidoreductase	CDIF27147_01913	C GCAxxG C C family protein subfamily protein	CDIF29020_01857	C GCAxxG C C family protein subfamily protein	CDIF29747_01813	C GCAxxG C C family protein subfamily protein	CDIF101085_01835	C GCAxxG C C family protein subfamily protein
CDIF630erm_01993	hypothetical protein	CDIF27147_01914	hypothetical protein	CDIF29020_01858	hypothetical protein	CDIF29747_01814	hypothetical protein	CDIF101085_01836	hypothetical protein
CDIF630erm_01994	Atu1913-like protein	CDIF27147_01915	hypothetical protein	CDIF29020_01859	hypothetical protein	CDIF29747_01815	hypothetical protein	CDIF101085_01837	hypothetical protein
CDIF630erm_01995	putative nitrite and sulfite reductase subunit	CDIF27147_01916	nitrite and sulfite reductase subunit	CDIF29020_01860	nitrite and sulfite reductase subunit	CDIF29747_01816	nitrite and sulfite reductase subunit	CDIF101085_01838	nitrite and sulfite reductase subunit
CDIF630erm_01996	coenzyme A disulfide reductase (CoA-disulfide reductase) (CoADR)	CDIF27147_01917	pyridine nucleotide-disulfide oxidoreductase	CDIF29020_01861	pyridine nucleotide-disulfide oxidoreductase	CDIF29747_01817	pyridine nucleotide-disulfide oxidoreductase	CDIF101085_01839	pyridine nucleotide-disulfide oxidoreductase
CDIF630erm_01997	transcriptional regulator, LysR family	CDIF27147_01918	LysR family transcriptional regulator	CDIF29020_01862	LysR family transcriptional regulator	CDIF29747_01818	LysR family transcriptional regulator	CDIF101085_01840	LysR family transcriptional regulator
CDIF630erm_01998	tellurium resistance protein terD	CDIF27147_01919	tellurium resistance protein	CDIF29020_01863	tellurium resistance protein	CDIF29747_01819	tellurium resistance protein	CDIF101085_01841	tellurium resistance protein
CDIF630erm_01999	tellurium resistance protein terD	CDIF27147_01920	tellurium resistance protein	CDIF29020_01864	tellurium resistance protein	CDIF29747_01820	tellurium resistance protein	CDIF101085_01842	tellurium resistance protein
CDIF630erm_02000	putative membrane protein	CDIF27147_01921	transporter protein	CDIF29020_01865	transporter protein	CDIF29747_01821	transporter protein	CDIF101085_01843	transporter protein
CDIF630erm_02001	putative hydrolase, metallo-beta-lactamase superfamily	CDIF27147_01922	hydrolase	CDIF29020_01866	hydrolase	CDIF29747_01822	hydrolase	CDIF101085_01844	hydrolase
CDIF630erm_02003	transcriptional regulator, LacI family	CDIF27147_01924	sucrose operon repressor	CDIF29020_01867	sucrose operon repressor	CDIF29747_01823	sucrose operon repressor	CDIF101085_01845	sucrose operon repressor
CDIF630erm_02004	sucrose-6-phosphate hydrolase	CDIF27147_01925	sucrose-6-phosphate hydrolase	CDIF29020_01869	sucrose-6-phosphate hydrolase	CDIF29747_01825	sucrose-6-phosphate hydrolase	CDIF101085_01847	sucrose-6-phosphate hydrolase
CDIF630erm_02006	putative NADPH-dependent FMN reductase	CDIF27147_01927	NADPH-dependent FMN reductase	CDIF29020_01871	NADPH-dependent FMN reductase	CDIF29747_01827	NADPH-dependent FMN reductase	CDIF101085_01850	NADPH-dependent FMN reductase
CDIF630erm_02008	membrane protein, MFS-like	CDIF27147_01929	permease	CDIF29020_01872	permease	CDIF29747_01828	permease	CDIF101085_01851	permease
CDIF630erm_02010	transcriptional regulator, beta-lactam repressor	CDIF27147_01931	regulatory protein	CDIF29020_01875	regulatory protein	CDIF29747_01831	regulatory protein	CDIF101085_01854	regulatory protein
CDIF630erm_02011	hypothetical protein	CDIF27147_01932	two-component sensor histidine kinase	CDIF29020_01876	two-component sensor histidine kinase (partial)	CDIF29747_01832	two-component sensor histidine kinase	CDIF101085_01869	two-component sensor histidine kinase
CDIF630erm_02012	LytTR DNA-binding domain protein	CDIF27147_01933	two-component system response regulator	CDIF29020_01877	two-component system response regulator (partial)	CDIF29747_01833	two-component system response regulator	CDIF101085_01870	two-component system response regulator
CDIF630erm_02013	hypothetical protein	CDIF27147_01934	hypothetical protein	CDIF29020_01878	hypothetical protein	CDIF29747_01834	hypothetical protein	CDIF101085_01871	hypothetical protein
CDIF630erm_02014	putative phosphatase, phosphoserine phosphatase-like	CDIF27147_01935	phosphoglycerate mutase	CDIF29020_01879	phosphoglycerate mutase	CDIF29747_01835	phosphoglycerate mutase	CDIF101085_01872	phosphoglycerate mutase
CDIF630erm_02015	hypothetical protein	CDIF27147_01936	pyridine nucleotide-disulfide oxidoreductase	CDIF29020_01880	pyridine nucleotide-disulphide oxidoreductase	CDIF29747_01836	pyridine nucleotide-disulfide oxidoreductase	CDIF101085_01873	pyridine nucleotide-disulfide oxidoreductase
CDIF630erm_02016	cytidylate kinase	CDIF27147_01937	cytidylate kinase	CDIF29020_01881	cytidylate kinase	CDIF29747_01837	cytidylate kinase	CDIF101085_01874	cytidylate kinase
CDIF630erm_02017	putative 1-acyl-sn-glycerol-3-phosphate acyltransferase	CDIF27147_01938	acyltransferase	CDIF29020_01882	acyltransferase	CDIF29747_01838	acyltransferase	CDIF101085_01875	acyltransferase
CDIF630erm_02018	4-hydroxy-3-methylbut-2-enyl diphosphate reductase	CDIF27147_01939	4-hydroxy-3-methylbut-2-enyl diphosphate reductase	CDIF29020_01883	4-hydroxy-3-methylbut-2-enyl diphosphate reductase	CDIF29747_01839	4-hydroxy-3-methylbut-2-enyl diphosphate reductase	CDIF101085_01876	4-hydroxy-3-methylbut-2-enyl diphosphate reductase
CDIF630erm_02019	putative membrane protein	CDIF27147_01940	hypothetical protein	CDIF29020_01884	hypothetical protein	CDIF29747_01840	hypothetical protein	CDIF101085_01877	hypothetical protein
CDIF630erm_02022	adenine deaminase (C-terminal component)	CDIF27147_01941	adenine deaminase	CDIF29020_01922	adenine deaminase	CDIF29747_01841	adenine deaminase	CDIF101085_01878	adenine deaminase
CDIF630erm_02023	putative peroxiredoxin	CDIF27147_01942	thiol peroxidase	CDIF29020_01923	thiol peroxidase	CDIF29747_01842	thiol peroxidase	CDIF101085_01879	thiol peroxidase
CDIF630erm_02024	hypothetical protein	CDIF27147_01943	hypothetical protein	CDIF29020_01924	hypothetical protein	CDIF29747_01843	hypothetical protein	CDIF101085_01880	hypothetical protein
CDIF630erm_02025	P-type calcium transport ATPase	CDIF27147_01944	cations-transporting ATPase	CDIF29020_01925	cations-transporting ATPase	CDIF29747_01844	cations-transporting ATPase	CDIF101085_01881	cations-transporting ATPase
CDIF630erm_02027	O-acetylhomoserine sulfhydrylase	CDIF27147_01946	O-acetylhomoserine sulfhydrylase	CDIF29020_01927	O-acetylhomoserine sulfhydrylase	CDIF29747_01846	O-acetylhomoserine sulfhydrylase	CDIF101085_01883	O-acetylhomoserine sulfhydrylase
CDIF630erm_02028	homoserine O-succinyltransferase	CDIF27147_01947	homoserine O-succinyltransferase	CDIF29020_01928	homoserine O-succinyltransferase	CDIF29747_01847	homoserine O-succinyltransferase	CDIF101085_01884	homoserine O-succinyltransferase
CDIF630erm_02029	transcriptional regulator, MarR family	CDIF27147_01948	MarR family transcriptional regulator	CDIF29020_01929	MarR family transcriptional regulator	CDIF29747_01848	MarR family transcriptional regulator	CDIF101085_01885	MarR family transcriptional regulator
CDIF630erm_02030	cell division protease FtsH1	CDIF27147_01949	cell division protein	CDIF29020_01930	cell division protein	CDIF29747_01849	cell division protein	CDIF101085_01886	cell division protein
CDIF630erm_02031	two-component sensor histidine kinase KdpD	CDIF27147_01950	two-component sensor histidine kinase	CDIF29020_01931	two-component sensor histidine kinase	CDIF29747_01850	two-component sensor histidine kinase	CDIF101085_01887	two-component sensor histidine kinase
CDIF630erm_02032	two-component response regulator KdpE	CDIF27147_01951	two-component response regulator	CDIF29020_01932	two-component response regulator	CDIF29747_01851	two-component response regulator	CDIF101085_01888	two-component response regulator
CDIF630erm_02033	putative cation (Mg2+ and Co2+) transport-related, membrane protein	CDIF27147_01952	cation transport-related membrane protein	CDIF29020_01933	cation transport-related membrane protein	CDIF29747_01852	cation transport-related membrane protein	CDIF101085_01889	cation transport-related membrane protein
CDIF630erm_02034	3-deoxy-7-phosphoheptulonate synthase	CDIF27147_01953	3-deoxy-7-phosphoheptulonate synthase	CDIF29020_01934	3-deoxy-7-phosphoheptulonate synthase	CDIF29747_01853	3-deoxy-7-phosphoheptulonate synthase	CDIF101085_01890	3-deoxy-7-phosphoheptulonate synthase
CDIF630erm_02035	3-dehydroquinate synthase	CDIF27147_01954	3-dehydroquinate synthase	CDIF29020_01935	3-dehydroquinate synthase	CDIF29747_01854	3-dehydroquinate synthase	CDIF101085_01891	3-dehydroquinate synthase
CDIF630erm_02036	3-phosphoshikimate 1-carboxyvinyltransferase	CDIF27147_01955	3-phosphoshikimate 1-carboxyvinyltransferase	CDIF29020_01936	3-phosphoshikimate 1-carboxyvinyltransferase	CDIF29747_01855	3-phosphoshikimate 1-carboxyvinyltransferase	CDIF101085_01892	3-phosphoshikimate 1-carboxyvinyltransferase
CDIF630erm_02037	chorismate synthase	CDIF27147_01956	chorismate synthase	CDIF29020_01937	chorismate synthase	CDIF29747_01856	chorismate synthase	CDIF101085_01893	chorismate synthase
CDIF630erm_02038	bifunctional P-protein, chorismate	CDIF27147_01957	P-protein	CDIF29020_01938	P-protein	CDIF29747_01857	P-protein	CDIF101085_01894	P-protein
CDIF630erm_02039	shikimate dehydrogenase	CDIF27147_01958	shikimate dehydrogenase	CDIF29020_01939	shikimate dehydrogenase	CDIF29747_01858	shikimate dehydrogenase	CDIF101085_01895	shikimate dehydrogenase
CDIF630erm_02040	shikimate kinase	CDIF27147_01959	shikimate kinase	CDIF29020_01940	shikimate kinase	CDIF29747_01859	shikimate kinase	CDIF101085_01896	shikimate kinase
CDIF630erm_02041	prephenate dehydrogenase	CDIF27147_01960	prephenate dehydrogenase	CDIF29020_01941	prephenate dehydrogenase	CDIF29747_01860	prephenate dehydrogenase	CDIF101085_01897	prephenate dehydrogenase
CDIF630erm_02042	two-component response regulator	CDIF27147_01961	signaling protein	CDIF29020_01942	signaling protein	CDIF29747_01861	signaling protein	CDIF101085_01898	signaling protein
CDIF630erm_02043	predicted cleavage at residue 36	CDIF27147_01962	predicted cleavage at residue 36	CDIF29020_01943	predicted cleavage at residue 36	CDIF29747_01862	predicted cleavage at residue 36	CDIF101085_01899	predicted cleavage at residue 36
CDIF630erm_02044	uncharacterized protein, rossmann-like fold	CDIF27147_01963	GdmH	CDIF29020_01944	GdmH	CDIF29747_01863	GdmH	CDIF101085_01900	GdmH
CDIF630erm_02085	uncharacterized protein	CDIF27147_02042	cupin	CDIF29020_01946	cupin	CDIF29747_01865	cupin	CDIF101085_01903	cupin
CDIF630erm_02096	predicted cleavage at residue 27	CDIF27147_02043	predicted cleavage at residue 27	CDIF29020_01947	predicted cleavage at residue 35	CDIF29747_01866	predicted cleavage at residue 27	CDIF101085_01904	predicted cleavage at residue 27
CDIF630erm_02097	putative methyltransferase, type 11 family	CDIF27147_02044	methylase involved in ubiquinone/menaquinone biosynthesis	CDIF29020_01948	methylase involved in ubiquinone/menaquinone biosynthesis	CDIF29747_01867	methylase involved in ubiquinone/menaquinone biosynthesis	CDIF101085_01905	methylase involved in ubiquinone/menaquinone biosynthesis
CDIF630erm_02098	prolyl-tRNA editing protein	CDIF27147_02045	regulatory protein	CDIF29020_01949	regulatory protein	CDIF29747_01868	regulatory protein	CDIF101085_01906	regulatory protein
CDIF630erm_02099	hypothetical protein	CDIF27147_02046	plasmid-like protein	CDIF29020_01950	plasmid-like protein	CDIF29747_01869	hypothetical protein	CDIF101085_01907	hypothetical protein
CDIF630erm_02100	putative membrane protein	CDIF27147_02047	Gas vesicle protein	CDIF29020_01951	Gas vesicle protein	CDIF29747_01870	Gas vesicle protein	CDIF101085_01908	Gas vesicle protein
CDIF630erm_02101	hypothetical protein	CDIF27147_02048	lipoprotein	CDIF29020_01952	lipoprotein	CDIF29747_01871	lipoprotein	CDIF101085_01909	lipoprotein
CDIF630erm_02102	uncharacterized protein	CDIF27147_02049	hypothetical protein	CDIF29020_01953	hypothetical protein	CDIF29747_01872	hypothetical protein	CDIF101085_01910	hypothetical protein
CDIF630erm_02103	putative phage-related cell wall hydrolase (endolysin)	CDIF27147_02050	phage-related cell wall hydrolase	CDIF29020_01954	phage-related cell wall hydrolase	CDIF29747_01873	phage-related cell wall hydrolase	CDIF101085_01911	phage-related cell wall hydrolase
CDIF630erm_02104	deoxycytidylate deaminase	CDIF27147_02051	phage-related deoxycytidylate deaminase	CDIF29020_01955	phage-related deoxycytidylate deaminase	CDIF29747_01874	phage-related deoxycytidylate deaminase	CDIF101085_01912	phage-related deoxycytidylate deaminase
CDIF630erm_02105	hypothetical protein	CDIF27147_02052	hypothetical protein	CDIF29020_01956	hypothetical protein	CDIF29747_01875	hypothetical protein	CDIF101085_01913	hypothetical protein
CDIF630erm_02106	transcriptional regulator, phage-type	CDIF27147_02053	phage repressor	CDIF29020_01957	phage repressor	CDIF29747_01876	phage repressor	CDIF101085_01914	phage repressor
CDIF630erm_02108	ABC-type transport system, permease	CDIF27147_02054	ABC transporter permease	CDIF29020_02047	ABC transporter permease	CDIF29747_01964	ABC transporter permease	CDIF101085_01916	ABC transporter permease
CDIF630erm_02131	ABC-type transport system, ATP-binding protein	CDIF27147_02080	ABC transporter ATP-binding protein	CDIF29020_02072	ABC transporter ATP-binding protein	CDIF29747_01989	ABC transporter ATP-binding protein	CDIF101085_01917	ABC transporter ATP-binding protein
CDIF630erm_02132	putative membrane protein	CDIF27147_02081	hypothetical protein	CDIF29020_02073	hypothetical protein	CDIF29747_01990	hypothetical protein	CDIF101085_01918	hypothetical protein
CDIF630erm_02133	putative membrane protein	CDIF27147_02082	OmpA/MotB domain-containing protein	CDIF29020_02074	OmpA/MotB domain-containing protein	CDIF29747_01991	OmpA/MotB domain-containing protein	CDIF101085_01919	OmpA/MotB domain-containing protein
CDIF630erm_02134	putative exported protein	CDIF27147_02083	beta-lactamase	CDIF29020_02075	predicted cleavage at residue 36	CDIF29747_01992	predicted cleavage at residue 36	CDIF101085_01920	predicted cleavage at residue 36
CDIF630erm_02135	transcriptional regulator, LexA repressor	CDIF27147_02084	SOS regulatory protein	CDIF29020_02076	SOS regulatory protein	CDIF29747_01993	SOS regulatory protein	CDIF101085_01921	SOS regulatory protein
CDIF630erm_02136	putative phage integrase	CDIF27147_02085	tyrosine recombinase	CDIF29020_02077	tyrosine recombinase	CDIF29747_01994	tyrosine recombinase	CDIF101085_01922	tyrosine recombinase
CDIF630erm_02137	putative membrane protein	CDIF27147_02086	hypothetical protein	CDIF29020_02078	hypothetical protein	CDIF29747_01995	hypothetical protein	CDIF101085_01923	hypothetical protein
CDIF630erm_02138	GATS-like ACT domain protein	CDIF27147_02087	amino acid-binding ACT domain-containing protein	CDIF29020_02079	amino acid-binding ACT domain-containing protein	CDIF29747_01996	amino acid-binding ACT domain-containing protein	CDIF101085_01924	amino acid-binding ACT domain-containing protein
CDIF630erm_02139	stage V sporulation protein S	CDIF27147_02088	stage V sporulation protein S	CDIF29020_02080	stage V sporulation protein S	CDIF29747_01997	stage V sporulation protein S	CDIF101085_01925	stage V sporulation protein S
CDIF630erm_02140	acetyl-CoA carboxylase, subunit alpha	CDIF27147_02089	acetyl-coenzyme A carboxylase carboxyl transferase subunit alpha	CDIF29020_02081	acetyl-coenzyme A carboxylase carboxyl transferase subunit alpha	CDIF29747_01998	acetyl-coenzyme A carboxylase carboxyl transferase subunit alpha	CDIF101085_01926	acetyl-coenzyme A carboxylase carboxyl transferase subunit alpha
CDIF630erm_02141	acetyl-CoA carboxylase, subunit beta	CDIF27147_02090	acetyl-coenzyme A carboxylase carboxyl transferase subunit beta	CDIF29020_02082	acetyl-coenzyme A carboxylase carboxyl transferase subunit beta	CDIF29747_01999	acetyl-coenzyme A carboxylase carboxyl transferase subunit beta	CDIF101085_01927	acetyl-coenzyme A carboxylase carboxyl transferase subunit beta
CDIF630erm_02142	biotin carboxylase	CDIF27147_02091	biotin carboxylase (acetyl-CoA carboxylase subunit A)	CDIF29020_02083	biotin carboxylase (acetyl-CoA carboxylase subunit A)	CDIF29747_02000	biotin carboxylase (acetyl-CoA carboxylase subunit A)	CDIF101085_01928	biotin carboxylase (acetyl-CoA carboxylase subunit A)
CDIF630erm_02143	biotin carboxyl carrier protein	CDIF27147_02092	biotin carboxyl carrier protein of acetyl-CoA carboxylase	CDIF29020_02084	biotin carboxyl carrier protein of acetyl-CoA carboxylase	CDIF29747_02001	biotin carboxyl carrier protein of acetyl-CoA carboxylase	CDIF101085_01929	biotin carboxyl carrier protein of acetyl-CoA carboxylase
CDIF630erm_02144	putative membrane protein	CDIF27147_02093	hypothetical protein	CDIF29020_02085	hypothetical protein	CDIF29747_02002	hypothetical protein	CDIF101085_01930	hypothetical protein
CDIF630erm_02145	putative membrane protein	CDIF27147_02094	hypothetical protein	CDIF29020_02086	hypothetical protein	CDIF29747_02003	hypothetical protein	CDIF101085_01931	hypothetical protein
CDIF630erm_02146	uncharacterized protein	CDIF27147_02095	hypothetical protein	CDIF29020_02087	hypothetical protein	CDIF29747_02004	hypothetical protein	CDIF101085_01932	hypothetical protein
CDIF630erm_02147	tRNA (guanine-N(7)-)-methyltransferase	CDIF27147_02096	tRNA guanine-N(7)-methyltransferase	CDIF29020_02088	tRNA guanine-N(7)-methyltransferase	CDIF29747_02005	tRNA guanine-N(7)-methyltransferase	CDIF101085_01933	tRNA guanine-N(7)-methyltransferase
CDIF630erm_02148	FeS cluster biogenesis protein	CDIF27147_02097	hesb/yadr/yfhf family protein	CDIF29020_02089	hesb/yadr/yfhf family protein	CDIF29747_02006	hesb/yadr/yfhf family protein	CDIF101085_01934	hesb/yadr/yfhf family protein
CDIF630erm_02152	ABC-type transport system, ATP-binding protein	CDIF27147_02101	ABC transporter ATP-binding protein	CDIF29020_02090	ABC transporter ATP-binding protein	CDIF29747_02007	ABC transporter ATP-binding protein	CDIF101085_01935	ABC transporter ATP-binding protein
CDIF630erm_02153	ABC-type transport system, permease	CDIF27147_02102	ABC transporter permease	CDIF29020_02091	ABC transporter permease	CDIF29747_02008	ABC transporter permease	CDIF101085_01936	ABC transporter permease
CDIF630erm_02154	two-component sensor histidine kinase	CDIF27147_02103	two-component sensor histidine kinase	CDIF29020_02092	two-component sensor histidine kinase	CDIF29747_02009	two-component sensor histidine kinase	CDIF101085_01937	two-component sensor histidine kinase
CDIF630erm_02155	putative membrane protein	CDIF27147_02104	transporter protein	CDIF29020_02093	transporter protein	CDIF29747_02010	transporter protein	CDIF101085_01938	transporter protein
CDIF630erm_02156	putative acyl-CoA N-acyltransferase	CDIF27147_02105	acetyltransferase	CDIF29020_02094	acetyltransferase	CDIF29747_02011	acetyltransferase	CDIF101085_01939	acetyltransferase
CDIF630erm_02157	transcriptional regulator, LysR family	CDIF27147_02106	LysR family transcriptional regulator	CDIF29020_02095	LysR family transcriptional regulator	CDIF29747_02012	LysR family transcriptional regulator	CDIF101085_01940	LysR family transcriptional regulator
CDIF630erm_02158	uncharacterized protein, coenzyme F420:L-glutamate ligase-like	CDIF27147_02107	F420-0--gamma-glutamyl ligase	CDIF29020_02096	F420-0--gamma-glutamyl ligase	CDIF29747_02013	F420-0--gamma-glutamyl ligase	CDIF101085_01941	F420-0--gamma-glutamyl ligase
CDIF630erm_02159	ABC-type transport system, permease	CDIF27147_02108	ABC transporter permease	CDIF29020_02097	ABC transporter permease	CDIF29747_02014	ABC transporter permease	CDIF101085_01942	ABC transporter permease
CDIF630erm_02160	ABC-type transport system, ATP-binding protein	CDIF27147_02109	ABC transporter ATP-binding protein	CDIF29020_02098	ABC transporter ATP-binding protein	CDIF29747_02015	ABC transporter ATP-binding protein	CDIF101085_01943	ABC transporter ATP-binding protein
CDIF630erm_02161	two-component sensor histidine kinase	CDIF27147_02110	two-component sensor histidine kinase	CDIF29020_02099	two-component sensor histidine kinase	CDIF29747_02016	two-component sensor histidine kinase	CDIF101085_01944	two-component sensor histidine kinase
CDIF630erm_02162	two-component response regulator	CDIF27147_02111	two-component response regulator	CDIF29020_02100	two-component response regulator	CDIF29747_02017	two-component response regulator	CDIF101085_01945	two-component response regulator
CDIF630erm_02163	putative 4Fe-4S binding protein, putative ferredoxin, putative dehydrogenase, putative reductase	CDIF27147_02112	reductive dehalogenase	CDIF29020_02101	reductive dehalogenase	CDIF29747_02018	reductive dehalogenase	CDIF101085_01946	reductive dehalogenase
CDIF630erm_02164	two-component response regulator	CDIF27147_02113	two-component system response regulator	CDIF29020_02102	two-component system response regulator	CDIF29747_02019	two-component system response regulator	CDIF101085_01947	two-component system response regulator
CDIF630erm_02165	two-component sensor histidine kinase	CDIF27147_02114	two-component sensor histidine kinase	CDIF29020_02103	two-component sensor histidine kinase	CDIF29747_02020	two-component sensor histidine kinase	CDIF101085_01948	two-component sensor histidine kinase
CDIF630erm_02166	ABC-type transport system, ATP-binding protein	CDIF27147_02115	ABC transporter ATP-binding protein	CDIF29020_02104	ABC transporter ATP-binding protein	CDIF29747_02021	ABC transporter ATP-binding protein	CDIF101085_01949	ABC transporter ATP-binding protein
CDIF630erm_02167	ABC-type transport system, permease	CDIF27147_02116	ABC transporter permease	CDIF29020_02105	ABC transporter permease	CDIF29747_02022	ABC transporter permease	CDIF101085_01950	ABC transporter permease
CDIF630erm_02168	putative methyltransferase	CDIF27147_02117	SAM-dependent methyltransferase	CDIF29020_02106	SAM-dependent methyltransferase	CDIF29747_02023	SAM-dependent methyltransferase	CDIF101085_01951	SAM-dependent methyltransferase
CDIF630erm_02169	putative transcriptional regulator	CDIF27147_02118	TetR family transcriptional regulator	CDIF29020_02107	TetR family transcriptional regulator	CDIF29747_02024	TetR family transcriptional regulator	CDIF101085_01952	TetR family transcriptional regulator
CDIF630erm_02170	putative BenE-like permease	CDIF27147_02119	hypothetical protein	CDIF29020_02108	hypothetical protein	CDIF29747_02025	hypothetical protein	CDIF101085_01953	hypothetical protein
CDIF630erm_02172	uncharacterized protein	CDIF27147_02121	hypothetical protein	CDIF29020_02111	hypothetical protein	CDIF29747_02028	hypothetical protein	CDIF101085_01956	hypothetical protein
CDIF630erm_02173	putative membrane protein	CDIF27147_02122	membrane protein	CDIF29020_02112	membrane protein	CDIF29747_02029	membrane protein	CDIF101085_01957	membrane protein
CDIF630erm_02174	putative oligonucleotide binding regulator	CDIF27147_02123	regulatory protein	CDIF29020_02113	regulatory protein	CDIF29747_02030	regulatory protein	CDIF101085_01958	regulatory protein
CDIF630erm_02175	putative enzyme, cyclase family	CDIF27147_02124	cyclase	CDIF29020_02114	cyclase	CDIF29747_02031	cyclase	CDIF101085_01959	cyclase
CDIF630erm_02176	putative protein, Sir2 family, putative silencing, chromosome stability or ageing, putative ADP ribosyltransferase	CDIF27147_02125	hypothetical protein	CDIF29020_02115	hypothetical protein	CDIF29747_02032	hypothetical protein	CDIF101085_01960	hypothetical protein
CDIF630erm_02177	peptidase M20A, peptidase V-related	CDIF27147_02126	dipeptidase PepV	CDIF29020_02116	dipeptidase PepV	CDIF29747_02033	dipeptidase PepV	CDIF101085_01961	dipeptidase PepV
CDIF630erm_02178	aluminum resistance protein	CDIF27147_02127	c-s lyase	CDIF29020_02117	c-s lyase	CDIF29747_02034	c-s lyase	CDIF101085_01962	c-s lyase
CDIF630erm_02179	Hfq-like RNA chaperone	CDIF27147_02128	HfQ protein	CDIF29020_02118	HfQ protein	CDIF29747_02035	HfQ protein	CDIF101085_01963	HfQ protein
CDIF630erm_02180	tRNA dimethylallyltransferase	CDIF27147_02129	tRNA delta(2)-isopentenylpyrophosphate transferase	CDIF29020_02119	tRNA delta(2)-isopentenylpyrophosphate transferase	CDIF29747_02036	tRNA delta(2)-isopentenylpyrophosphate transferase	CDIF101085_01964	tRNA delta(2)-isopentenylpyrophosphate transferase
CDIF630erm_02181	DNA mismatch repair protein MutL	CDIF27147_02130	DNA mismatch repair protein	CDIF29020_02120	DNA mismatch repair protein	CDIF29747_02037	DNA mismatch repair protein	CDIF101085_01965	DNA mismatch repair protein
CDIF630erm_02182	DNA mismatch repair protein MutS	CDIF27147_02131	DNA mismatch repair protein	CDIF29020_02121	DNA mismatch repair protein	CDIF29747_02038	DNA mismatch repair protein	CDIF101085_01966	DNA mismatch repair protein
CDIF630erm_02183	ABC-type transport system, ATP-binding protein	CDIF27147_02132	ABC transporter ATP-binding protein	CDIF29020_02122	ABC transporter ATP-binding protein	CDIF29747_02039	ABC transporter ATP-binding protein	CDIF101085_01967	ABC transporter ATP-binding protein
CDIF630erm_02184	predicted cleavage at residue 29	CDIF27147_02133	predicted cleavage at residue 29	CDIF29020_02123	predicted cleavage at residue 29	CDIF29747_02040	predicted cleavage at residue 29	CDIF101085_01968	predicted cleavage at residue 29
CDIF630erm_02185	ABC-type transport system, permease	CDIF27147_02134	ABC transporter permease	CDIF29020_02124	ABC transporter permease	CDIF29747_02041	ABC transporter permease	CDIF101085_01969	ABC transporter permease
CDIF630erm_02186	MTH1187/YkoF-like protein	CDIF27147_02135	hypothetical protein	CDIF29020_02125	hypothetical protein	CDIF29747_02042	hypothetical protein	CDIF101085_01970	hypothetical protein
CDIF630erm_02189	hypothetical protein	CDIF27147_02138	hypothetical protein	CDIF29020_02129	hypothetical protein	CDIF29747_02046	hypothetical protein	CDIF101085_01974	hypothetical protein
CDIF630erm_02190	transcriptional regulator, hxlR family	CDIF27147_02139	transcriptional regulator	CDIF29020_02130	transcriptional regulator	CDIF29747_02047	transcriptional regulator	CDIF101085_01975	transcriptional regulator
CDIF630erm_02193	putative hydrolase, NUDIX family	CDIF27147_02143	NUDIX family protein	CDIF29020_02132	NUDIX family protein	CDIF29747_02049	NUDIX family protein	CDIF101085_01977	NUDIX family protein
CDIF630erm_02194	putative membrane protein	CDIF27147_02144	hypothetical protein	CDIF29020_02133	hypothetical protein	CDIF29747_02050	hypothetical protein	CDIF101085_01978	hypothetical protein
CDIF630erm_02195	tRNA-2-methylthio-N(6)-dimethylallyladenosine synthase	CDIF27147_02145	radical SAM protein	CDIF29020_02134	radical SAM protein	CDIF29747_02051	radical SAM protein	CDIF101085_01979	radical SAM protein
CDIF630erm_02196	predicted cleavage at residue 27	CDIF27147_02146	predicted cleavage at residue 27	CDIF29020_02135	predicted cleavage at residue 27	CDIF29747_02052	predicted cleavage at residue 27	CDIF101085_01980	predicted cleavage at residue 27
CDIF630erm_02197	putative tryptophan transport protein	CDIF27147_02148	tryptophan transport protein	CDIF29020_02136	tryptophan transport protein	CDIF29747_02053	tryptophan transport protein	CDIF101085_01981	tryptophan transport protein
CDIF630erm_02199	predicted cleavage at residue 31	CDIF27147_02150	predicted cleavage at residue 31	CDIF29020_02138	hypothetical protein	CDIF29747_02055	hypothetical protein	CDIF101085_01983	hypothetical protein
CDIF630erm_02200	putative protein with SH3 domain	CDIF27147_02151	SH3 domain protein	CDIF29020_02139	SH3 domain protein	CDIF29747_02056	SH3 domain protein	CDIF101085_01984	SH3 domain protein
CDIF630erm_02207	predicted cleavage at residue 29	CDIF27147_02158	predicted cleavage at residue 29	CDIF29020_02161	predicted cleavage at residue 29	CDIF29747_02077	predicted cleavage at residue 29	CDIF101085_02005	predicted cleavage at residue 29
CDIF630erm_02208	hypothetical protein	CDIF27147_02159	hypothetical protein	CDIF29020_02162	hypothetical protein	CDIF29747_02078	hypothetical protein	CDIF101085_02006	hypothetical protein
CDIF630erm_01526	putative phage cell wall XkdQ-like hydrolase	CDIF27147_01385	phage cell wall hydrolase	CDIF29020_01376	phage cell wall hydrolase	CDIF29747_01333	phage cell wall hydrolase	CDIF101085_02026	phage cell wall hydrolase
CDIF630erm_02210	putative membrane protein, DUF1648 family	CDIF27147_02161	Immunity protein SdpI	CDIF29020_02165	Immunity protein SdpI	CDIF29747_02081	Immunity protein SdpI	CDIF101085_02094	Immunity protein SdpI
CDIF630erm_02211	transcriptional regulator, ArsR family	CDIF27147_02162	ArsR family transcriptional regulator	CDIF29020_02166	ArsR family transcriptional regulator	CDIF29747_02082	ArsR family transcriptional regulator	CDIF101085_02095	ArsR family transcriptional regulator
CDIF630erm_02212	hypothetical protein	CDIF27147_02163	hypothetical protein	CDIF29020_02167	hypothetical protein	CDIF29747_02083	hypothetical protein	CDIF101085_02096	hypothetical protein
CDIF630erm_02213	putative membrane protein	CDIF27147_02164	transporter	CDIF29020_02168	transporter	CDIF29747_02084	transporter	CDIF101085_02097	transporter
CDIF630erm_02214	transcriptional regulator, AraC family	CDIF27147_02166	AraC family transcription regulator	CDIF29020_02169	AraC family transcription regulator	CDIF29747_02085	AraC family transcription regulator	CDIF101085_02098	AraC family transcription regulator
CDIF630erm_02217	flavodoxin	CDIF27147_02169	flavodoxin	CDIF29020_02173	flavodoxin	CDIF29747_02089	flavodoxin	CDIF101085_02102	flavodoxin
CDIF630erm_02218	intracellular serine protease	CDIF27147_02170	major intracellular serine protease	CDIF29020_02174	major intracellular serine protease	CDIF29747_02090	major intracellular serine protease	CDIF101085_02103	major intracellular serine protease
CDIF630erm_02233	dihydroxy-acid dehydratase	CDIF27147_02171	dihydroxy-acid dehydratase	CDIF29020_02177	dihydroxy-acid dehydratase	CDIF29747_02093	dihydroxy-acid dehydratase	CDIF101085_02106	dihydroxy-acid dehydratase
CDIF630erm_02234	hypothetical protein	CDIF27147_02172	hypothetical protein	CDIF29020_02178	hypothetical protein	CDIF29747_02094	hypothetical protein	CDIF101085_02107	hypothetical protein
CDIF630erm_02235	putative VanZ-like transposon protein	CDIF27147_02173	VanZ-like protein	CDIF29020_02179	VanZ-like protein	CDIF29747_02095	VanZ-like protein	CDIF101085_02108	VanZ-like protein
CDIF630erm_02236	hypothetical protein	CDIF27147_02174	hypothetical protein	CDIF29020_02180	hypothetical protein	CDIF29747_02096	hypothetical protein	CDIF101085_02109	hypothetical protein
CDIF630erm_02237	transcriptional regulator, HTH-type	CDIF27147_02175	phage regulatory protein	CDIF29020_02181	phage regulatory protein	CDIF29747_02097	phage regulatory protein	CDIF101085_02110	phage regulatory protein
CDIF630erm_02238	hypothetical protein	CDIF27147_02176	hypothetical protein	CDIF29020_02182	hypothetical protein	CDIF29747_02098	hypothetical protein	CDIF101085_02111	hypothetical protein
CDIF630erm_02239	transcriptional regulator, AraC family	CDIF27147_02177	AraC family transcription regulator	CDIF29020_02183	AraC family transcription regulator	CDIF29747_02099	AraC family transcription regulator	CDIF101085_02112	AraC family transcription regulator
CDIF630erm_02240	transporter drug resistance, major facilitator superfamily (MFS)	CDIF27147_02178	transporter	CDIF29020_02184	transporter	CDIF29747_02100	transporter	CDIF101085_02113	transporter
CDIF630erm_02241	chaperone protein	CDIF27147_02179	chaperone	CDIF29020_02185	chaperone	CDIF29747_02101	chaperone	CDIF101085_02114	chaperone
CDIF630erm_02242	hypothetical protein	CDIF27147_02180	hypothetical protein	CDIF29020_02186	hypothetical protein	CDIF29747_02102	hypothetical protein	CDIF101085_02115	hypothetical protein
CDIF630erm_02243	plasmid replication protein	CDIF27147_02181	Firmicute plasmid replication protein (RepL)	CDIF29020_02187	Firmicute plasmid replication protein (RepL)	CDIF29747_02103	Firmicute plasmid replication protein (RepL)	CDIF101085_02116	Firmicute plasmid replication protein (RepL)
CDIF630erm_02244	transcriptional regulator, GntR family	CDIF27147_02182	GntR family transcriptional regulator	CDIF29020_02188	GntR family transcriptional regulator	CDIF29747_02104	GntR family transcriptional regulator	CDIF101085_02117	GntR family transcriptional regulator
CDIF630erm_02245	ABC-type transport system, multidrug-family ATP-binding protein	CDIF27147_02183	ABC transporter ATP-binding protein	CDIF29020_02189	ABC transporter ATP-binding protein	CDIF29747_02105	ABC transporter ATP-binding protein	CDIF101085_02118	ABC transporter ATP-binding protein
CDIF630erm_02246	ABC-type transport system, permease protein	CDIF27147_02184	ABC transporter permease	CDIF29020_02190	ABC transporter permease	CDIF29747_02106	ABC transporter permease	CDIF101085_02119	ABC transporter permease
CDIF630erm_02247	putative acetyltransferase	CDIF27147_02185	acetyltransferase	CDIF29020_02191	acetyltransferase	CDIF29747_02107	acetyltransferase	CDIF101085_02120	acetyltransferase
CDIF630erm_02248	N-carbamoyl-L-amino acid hydrolase	CDIF27147_02186	N-carbamoyl-L-amino acid hydrolase	CDIF29020_02192	N-carbamoyl-L-amino acid hydrolase	CDIF29747_02108	N-carbamoyl-L-amino acid hydrolase	CDIF101085_02121	N-carbamoyl-L-amino acid hydrolase
CDIF630erm_02249	putative aspartate racemase RacX	CDIF27147_02187	amino acid racemase	CDIF29020_02193	amino acid racemase	CDIF29747_02109	amino acid racemase	CDIF101085_02122	amino acid racemase
CDIF630erm_02250	predicted cleavage at residue 24	CDIF27147_02188	predicted cleavage at residue 24	CDIF29020_02194	predicted cleavage at residue 24	CDIF29747_02110	predicted cleavage at residue 24	CDIF101085_02123	predicted cleavage at residue 24
CDIF630erm_02251	ornithine carbamoyltransferase	CDIF27147_02189	ornithine carbamoyltransferase	CDIF29020_02195	ornithine carbamoyltransferase	CDIF29747_02111	ornithine carbamoyltransferase	CDIF101085_02124	ornithine carbamoyltransferase
CDIF630erm_02252	acetylornithine aminotransferase	CDIF27147_02190	succinylornithine transaminase	CDIF29020_02196	succinylornithine transaminase	CDIF29747_02112	succinylornithine transaminase	CDIF101085_02125	succinylornithine transaminase
CDIF630erm_02253	acetylglutamate kinase	CDIF27147_02191	acetylglutamate kinase	CDIF29020_02197	acetylglutamate kinase	CDIF29747_02113	acetylglutamate kinase	CDIF101085_02126	acetylglutamate kinase
CDIF630erm_02254	bifunctional amino-acid	CDIF27147_02192	arginine biosynthesis bifunctional protein ArgJ	CDIF29020_02198	arginine biosynthesis bifunctional protein ArgJ	CDIF29747_02114	arginine biosynthesis bifunctional protein ArgJ	CDIF101085_02127	arginine biosynthesis bifunctional protein ArgJ
CDIF630erm_02255	N-acetyl-gamma-glutamyl-phosphate reductase	CDIF27147_02193	N-acetyl-gamma-glutamyl-phosphate reductase	CDIF29020_02199	N-acetyl-gamma-glutamyl-phosphate reductase	CDIF29747_02115	N-acetyl-gamma-glutamyl-phosphate reductase	CDIF101085_02128	N-acetyl-gamma-glutamyl-phosphate reductase
CDIF630erm_02264	transcriptional regulator, TetR family	CDIF27147_02197	transcriptional regulator	CDIF29020_02204	transcriptional regulator	CDIF29747_02120	transcriptional regulator	CDIF101085_02133	transcriptional regulator
CDIF630erm_02265	putative hydrolase	CDIF27147_02198	hydrolase	CDIF29020_02205	hydrolase	CDIF29747_02121	hydrolase	CDIF101085_02134	hydrolase
CDIF630erm_02266	putative membrane protein	CDIF27147_02199	hypothetical protein	CDIF29020_02206	hypothetical protein	CDIF29747_02122	hypothetical protein	CDIF101085_02135	hypothetical protein
CDIF630erm_02267	transcriptional regulator, HTH-type	CDIF27147_02200	transcriptional regulator	CDIF29020_02207	transcriptional regulator	CDIF29747_02123	transcriptional regulator	CDIF101085_02136	transcriptional regulator
CDIF630erm_02268	hypothetical protein	CDIF27147_02201	hypothetical protein	CDIF29020_02208	hypothetical protein	CDIF29747_02124	hypothetical protein	CDIF101085_02137	hypothetical protein
CDIF630erm_02270	transcriptional regulator, RpiR family	CDIF27147_02202	transcriptional regulator	CDIF29020_02209	transcriptional regulator	CDIF29747_02125	transcriptional regulator	CDIF101085_02138	transcriptional regulator
CDIF630erm_02271	putative rRNA methylase	CDIF27147_02203	rRNA methylase	CDIF29020_02210	rRNA methylase	CDIF29747_02126	rRNA methylase	CDIF101085_02139	rRNA methylase
CDIF630erm_02272	ribosomal large subunit pseudouridine synthase B	CDIF27147_02204	23S RNA and tRNA pseudouridine synthase	CDIF29020_02211	23S RNA and tRNA pseudouridine synthase	CDIF29747_02127	23S RNA and tRNA pseudouridine synthase	CDIF101085_02140	23S RNA and tRNA pseudouridine synthase
CDIF630erm_02273	putative membrane protein	CDIF27147_02205	permease	CDIF29020_02212	permease	CDIF29747_02128	permease	CDIF101085_02141	permease
CDIF630erm_02274	predicted cleavage at residue 23	CDIF27147_02206	predicted cleavage at residue 23	CDIF29020_02213	predicted cleavage at residue 23	CDIF29747_02129	predicted cleavage at residue 23	CDIF101085_02142	predicted cleavage at residue 23
CDIF630erm_02275	diaminopimelate decarboxylase	CDIF27147_02207	diaminopimelate decarboxylase	CDIF29020_02214	diaminopimelate decarboxylase	CDIF29747_02130	diaminopimelate decarboxylase	CDIF101085_02143	diaminopimelate decarboxylase
CDIF630erm_02276	aspartokinase	CDIF27147_02208	aspartokinase	CDIF29020_02215	aspartokinase	CDIF29747_02131	aspartokinase	CDIF101085_02144	aspartokinase
CDIF630erm_02278	hypothetical protein	CDIF27147_02210	hypothetical protein	CDIF29020_02217	hypothetical protein	CDIF29747_02133	hypothetical protein	CDIF101085_02146	hypothetical protein
CDIF630erm_02279	putative membrane protein	CDIF27147_02211	hypothetical protein	CDIF29020_02218	hypothetical protein	CDIF29747_02134	hypothetical protein	CDIF101085_02147	hypothetical protein
CDIF630erm_02280	hypothetical protein	CDIF27147_02212	hypothetical protein	CDIF29020_02219	hypothetical protein	CDIF29747_02135	hypothetical protein	CDIF101085_02148	hypothetical protein
CDIF630erm_02281	hypothetical protein	CDIF27147_02213	hypothetical protein	CDIF29020_02220	hypothetical protein	CDIF29747_02136	hypothetical protein	CDIF101085_02149	hypothetical protein
CDIF630erm_02282	glutamine--tRNA ligase	CDIF27147_02214	glutaminyl-tRNA synthetase	CDIF29020_02221	glutaminyl-tRNA synthetase	CDIF29747_02137	glutaminyl-tRNA synthetase	CDIF101085_02150	glutaminyl-tRNA synthetase
CDIF630erm_02283	diacylglycerol kinase	CDIF27147_02215	lipid kinase	CDIF29020_02222	lipid kinase	CDIF29747_02138	lipid kinase	CDIF101085_02151	lipid kinase
CDIF630erm_02284	LUD domain protein	CDIF27147_02216	outer membrane protein/protective antigen OMA87	CDIF29020_02223	outer membrane protein/protective antigen OMA87	CDIF29747_02139	outer membrane protein/protective antigen OMA87	CDIF101085_02152	outer membrane protein/protective antigen OMA87
CDIF630erm_02285	hypothetical protein	CDIF27147_02217	hypothetical protein	CDIF29020_02224	hypothetical protein	CDIF29747_02140	hypothetical protein	CDIF101085_02153	hypothetical protein
CDIF630erm_02286	predicted cleavage at residue 31	CDIF27147_02218	predicted cleavage at residue 31	CDIF29020_02225	predicted cleavage at residue 31	CDIF29747_02141	predicted cleavage at residue 31	CDIF101085_02154	predicted cleavage at residue 31
CDIF630erm_02287	hypothetical protein	CDIF27147_02219	transcriptional regulator	CDIF29020_02226	transcriptional regulator	CDIF29747_02142	transcriptional regulator	CDIF101085_02155	transcriptional regulator
CDIF630erm_02288	transcriptional regulator, beta-lactams repressor	CDIF27147_02220	regulatory protein	CDIF29020_02227	regulatory protein	CDIF29747_02143	regulatory protein	CDIF101085_02156	regulatory protein
CDIF630erm_02289	putative integrase	CDIF27147_02221	integrase	CDIF29020_02228	integrase	CDIF29747_02144	integrase	CDIF101085_02157	integrase
CDIF630erm_02290	predicted cleavage at residue 25	CDIF27147_02222	predicted cleavage at residue 25	CDIF29020_02229	predicted cleavage at residue 25	CDIF29747_02145	predicted cleavage at residue 25	CDIF101085_02158	predicted cleavage at residue 25
CDIF630erm_02291	ABC-type transport system, ATP-binding protein	CDIF27147_02223	ABC transporter ATP-binding protein	CDIF29020_02230	ABC transporter ATP-binding protein	CDIF29747_02146	ABC transporter ATP-binding protein	CDIF101085_02159	ABC transporter ATP-binding protein
CDIF630erm_02292	putative molybdopterin cofactor biosynthesis protein	CDIF27147_02224	molybdopterin biosynthesis protein	CDIF29020_02231	molybdopterin biosynthesis protein	CDIF29747_02147	molybdopterin biosynthesis protein	CDIF101085_02160	molybdopterin biosynthesis protein
CDIF630erm_02293	putative molybdopterin-guanine dinucleotide biosynthesis protein	CDIF27147_02225	molybdopterin-guanine dinucleotide biosynthesis protein	CDIF29020_02232	molybdopterin-guanine dinucleotide biosynthesis protein	CDIF29747_02148	molybdopterin-guanine dinucleotide biosynthesis protein	CDIF101085_02161	molybdopterin-guanine dinucleotide biosynthesis protein
CDIF630erm_02294	putative selenium-dependent hydroxylase accessory protein	CDIF27147_02226	putative selenium-dependent hydroxylase accessory protein YqeC	CDIF29020_02233	putative selenium-dependent hydroxylase accessory protein YqeC	CDIF29747_02149	putative selenium-dependent hydroxylase accessory protein YqeC	CDIF101085_02162	putative selenium-dependent hydroxylase accessory protein YqeC
CDIF630erm_02295	putative transposase	CDIF27147_02227	transposase	CDIF29020_02234	transposase	CDIF29747_02150	transposase	CDIF101085_02163	transposase
CDIF630erm_02296	xanthine dehydrogenase, molybdenum binding subunit	CDIF27147_02228	xanthine dehydrogenase, molybdenum binding subunit	CDIF29020_02235	xanthine dehydrogenase, molybdenum binding subunit	CDIF29747_02151	xanthine dehydrogenase, molybdenum binding subunit	CDIF101085_02164	xanthine dehydrogenase, molybdenum binding subunit
CDIF630erm_02297	xanthine dehydrogenase, FAD-binding subunit	CDIF27147_02229	FAD-binding subunit of xanthine dehydrogenase	CDIF29020_02236	FAD-binding subunit of xanthine dehydrogenase	CDIF29747_02152	FAD-binding subunit of xanthine dehydrogenase	CDIF101085_02165	FAD-binding subunit of xanthine dehydrogenase
CDIF630erm_02298	putative xanthine permease	CDIF27147_02230	xanthine permease	CDIF29020_02237	xanthine permease	CDIF29747_02153	xanthine permease	CDIF101085_02166	xanthine permease
CDIF630erm_02299	WEB family protein	CDIF27147_02231	chromosome segregation protein	CDIF29020_02238	chromosome segregation protein	CDIF29747_02154	chromosome segregation protein	CDIF101085_02167	chromosome segregation protein
CDIF630erm_02300	dihydropyrimidine dehydrogenase (NAD+)	CDIF27147_02232	dihydroorotate dehydrogenase, catalytic subunit	CDIF29020_02239	dihydroorotate dehydrogenase, catalytic subunit	CDIF29747_02155	dihydroorotate dehydrogenase, catalytic subunit	CDIF101085_02168	dihydroorotate dehydrogenase, catalytic subunit
CDIF630erm_02301	putative adenosine-derivate deaminase	CDIF27147_02233	amidohydrolase	CDIF29020_02240	amidohydrolase	CDIF29747_02156	amidohydrolase	CDIF101085_02169	amidohydrolase
CDIF630erm_02302	xanthine dehydrogenase, molybdenum binding subunit	CDIF27147_02234	xanthine dehydrogenase, molybdenum binding subunit	CDIF29020_02241	xanthine dehydrogenase, molybdenum binding subunit	CDIF29747_02157	xanthine dehydrogenase, molybdenum binding subunit	CDIF101085_02170	xanthine dehydrogenase, molybdenum binding subunit
CDIF630erm_02303	xanthine dehydrogenase, FAD-binding subunit	CDIF27147_02235	FAD-binding subunit of xanthine dehydrogenase	CDIF29020_02242	FAD-binding subunit of xanthine dehydrogenase	CDIF29747_02158	FAD-binding subunit of xanthine dehydrogenase	CDIF101085_02171	FAD-binding subunit of xanthine dehydrogenase
CDIF630erm_02304	xanthine dehydrogenase iron-sulfur binding subunit	CDIF27147_02236	xanthine dehydrogenase iron-sulfur binding subunit	CDIF29020_02243	xanthine dehydrogenase iron-sulfur binding subunit	CDIF29747_02159	xanthine dehydrogenase iron-sulfur binding subunit	CDIF101085_02172	xanthine dehydrogenase iron-sulfur binding subunit
CDIF630erm_02305	putative adenosine-derivate deaminase	CDIF27147_02237	amidohydrolase	CDIF29020_02244	amidohydrolase	CDIF29747_02160	amidohydrolase	CDIF101085_02173	amidohydrolase
CDIF630erm_02306	dihydropyrimidinase	CDIF27147_02238	D-hydantoinase	CDIF29020_02245	D-hydantoinase	CDIF29747_02161	D-hydantoinase	CDIF101085_02174	D-hydantoinase
CDIF630erm_02307	putative N-formyl-4-amino-5-aminomethyl-2-methylpyrimidine deformylase	CDIF27147_02239	peptidase	CDIF29020_02246	peptidase	CDIF29747_02162	peptidase	CDIF101085_02175	peptidase
CDIF630erm_02308	diaminopropionate ammonia-lyase	CDIF27147_02240	diaminopropionate ammonia-lyase	CDIF29020_02247	diaminopropionate ammonia-lyase	CDIF29747_02163	diaminopropionate ammonia-lyase	CDIF101085_02176	diaminopropionate ammonia-lyase
CDIF630erm_02309	putative iron-sulfur flavoprotein	CDIF27147_02241	iron-sulfur flavoprotein	CDIF29020_02248	iron-sulfur flavoprotein	CDIF29747_02164	iron-sulfur flavoprotein	CDIF101085_02177	iron-sulfur flavoprotein
CDIF630erm_02310	xanthine dehydrogenase, molybdenum binding subunit	CDIF27147_02242	xanthine dehydrogenase	CDIF29020_02249	xanthine dehydrogenase	CDIF29747_02165	xanthine dehydrogenase	CDIF101085_02178	xanthine dehydrogenase
CDIF630erm_02311	xanthine dehydrogenase iron-sulfur binding subunit XdhC2	CDIF27147_02243	carbon monoxide dehydrogenase,iron-sulfur-binding subunit	CDIF29020_02250	carbon monoxide dehydrogenase,iron-sulfur-binding subunit	CDIF29747_02166	carbon monoxide dehydrogenase,iron-sulfur-binding subunit	CDIF101085_02179	carbon monoxide dehydrogenase,iron-sulfur-binding subunit
CDIF630erm_02312	putative adenosine-derivate deaminase	CDIF27147_02244	amidohydrolase	CDIF29020_02251	amidohydrolase	CDIF29747_02167	amidohydrolase	CDIF101085_02180	amidohydrolase
CDIF630erm_02313	putative xanthine/uracile permease	CDIF27147_02245	xanthine/uracile permease	CDIF29020_02252	xanthine/uracile permease	CDIF29747_02168	xanthine/uracile permease	CDIF101085_02181	xanthine/uracile permease
CDIF630erm_02314	putative xanthine/uracil permease	CDIF27147_02246	xanthine/uracile permease	CDIF29020_02253	xanthine/uracile permease	CDIF29747_02169	xanthine/uracile permease	CDIF101085_02182	xanthine/uracile permease
CDIF630erm_02315	transcriptional regulator, sigma-54-dependent	CDIF27147_02247	sigma-54-dependent transcriptional regulator	CDIF29020_02254	sigma-54-dependent transcriptional regulator	CDIF29747_02170	sigma-54-dependent transcriptional regulator	CDIF101085_02183	sigma-54-dependent transcriptional regulator
CDIF630erm_02316	5-methylcytosine restriction system component protein	CDIF27147_02248	5-methylcytosine restriction system component-like protein	CDIF29020_02255	5-methylcytosine restriction system component-like protein	CDIF29747_02171	5-methylcytosine restriction system component-like protein	CDIF101085_02184	5-methylcytosine restriction system component-like protein
CDIF630erm_02317	putative restriction enzyme	CDIF27147_02249	restriction enzyme	CDIF29020_02256	restriction enzyme	CDIF29747_02172	restriction enzyme	CDIF101085_02185	restriction enzyme
CDIF630erm_02318	putative cell division GTPase	CDIF27147_02250	cell division protein FtsZ	CDIF29020_02257	cell division protein FtsZ	CDIF29747_02173	cell division protein FtsZ	CDIF101085_02186	cell division protein FtsZ
CDIF630erm_02320	putative membrane protein, DUF988 family	CDIF27147_02252	citrulline cluster-linked protein	CDIF29020_02259	citrulline cluster-linked gene	CDIF29747_02175	citrulline cluster-linked protein	CDIF101085_02189	citrulline cluster-linked protein
CDIF630erm_02321	hypothetical protein	CDIF27147_02253	hypothetical protein	CDIF29020_02260	hypothetical protein	CDIF29747_02176	hypothetical protein	CDIF101085_02190	hypothetical protein
CDIF630erm_02322	xanthine dehydrogenase, molybdenum binding subunit	CDIF27147_02254	molybdenum-binding subunit of oxidoreductase	CDIF29020_02261	molybdenum-binding subunit of oxidoreductase	CDIF29747_02177	molybdenum-binding subunit of oxidoreductase	CDIF101085_02191	molybdenum-binding subunit of oxidoreductase
CDIF630erm_02323	xanthine dehydrogenase, iron-sulfur binding subunit	CDIF27147_02255	[2Fe-2S]-binding subunit of oxidoreductase	CDIF29020_02262	[2Fe-2S]-binding subunit of oxidoreductase	CDIF29747_02178	[2Fe-2S]-binding subunit of oxidoreductase	CDIF101085_02192	[2Fe-2S]-binding subunit of oxidoreductase
CDIF630erm_02324	xanthine dehydrogenase, FAD-binding subunit	CDIF27147_02256	FAD-binding subunit of oxidoreductase	CDIF29020_02263	FAD-binding subunit of oxidoreductase	CDIF29747_02179	FAD-binding subunit of oxidoreductase	CDIF101085_02193	FAD-binding subunit of oxidoreductase
CDIF630erm_02325	k(+)/h(+) antiporter	CDIF27147_02257	Na(+)/H(+) antiporter	CDIF29020_02264	Na(+)/H(+) antiporter	CDIF29747_02180	Na(+)/H(+) antiporter	CDIF101085_02194	Na(+)/H(+) antiporter
CDIF630erm_02326	hypothetical protein	CDIF27147_02258	hypothetical protein	CDIF29020_02265	hypothetical protein	CDIF29747_02181	hypothetical protein	CDIF101085_02195	hypothetical protein
CDIF630erm_02327	ABC-type transport system, permease	CDIF27147_02259	ABC transporter permease	CDIF29020_02266	ABC transporter permease	CDIF29747_02182	ABC transporter permease	CDIF101085_02196	ABC transporter permease
CDIF630erm_02329	ABC-type transport system, multidrug-family ATP-binding protein	CDIF27147_02261	ABC transporter ATP-binding protein	CDIF29020_02268	ABC transporter ATP-binding protein	CDIF29747_02184	ABC transporter ATP-binding protein	CDIF101085_02199	ABC transporter ATP-binding protein
CDIF630erm_02330	putative ATP-dependent RNA helicase	CDIF27147_02262	ATP-dependent RNA helicase	CDIF29020_02269	ATP-dependent RNA helicase	CDIF29747_02185	ATP-dependent RNA helicase	CDIF101085_02200	ATP-dependent RNA helicase
CDIF630erm_02331	adenine/guanine/hypoxanthine permease	CDIF27147_02263	xanthine/uracil permease	CDIF29020_02270	xanthine/uracil permease	CDIF29747_02186	xanthine/uracil permease	CDIF101085_02201	xanthine/uracil permease
CDIF630erm_02333	putative drug/sodium antiporter, MATE family	CDIF27147_02265	drug/sodium antiporter	CDIF29020_02272	drug/sodium antiporter	CDIF29747_02188	drug/sodium antiporter	CDIF101085_02203	drug/sodium antiporter
CDIF630erm_02334	putative anion:Na+ symporter	CDIF27147_02266	sodium:sulfate symporter	CDIF29020_02273	sodium:sulfate symporter	CDIF29747_02189	sodium:sulfate symporter	CDIF101085_02204	sodium:sulfate symporter
CDIF630erm_02335	transaldolase	CDIF27147_02267	fructose-6-phosphate aldolase 2	CDIF29020_02274	fructose-6-phosphate aldolase 2	CDIF29747_02190	fructose-6-phosphate aldolase 2	CDIF101085_02205	fructose-6-phosphate aldolase 2
CDIF630erm_02336	transcriptional regulator, DeoR family	CDIF27147_02268	DeoR family transcriptional regulator	CDIF29020_02275	DeoR family transcriptional regulator	CDIF29747_02191	DeoR family transcriptional regulator	CDIF101085_02206	DeoR family transcriptional regulator
CDIF630erm_02337	uncharacterized protein	CDIF27147_02269	hypothetical protein	CDIF29020_02276	hypothetical protein	CDIF29747_02192	hypothetical protein	CDIF101085_02207	hypothetical protein
CDIF630erm_02338	two-component sensor histidine kinase	CDIF27147_02270	two-component sensor histidine kinase	CDIF29020_02277	two-component sensor histidine kinase	CDIF29747_02193	two-component sensor histidine kinase	CDIF101085_02208	two-component sensor histidine kinase
CDIF630erm_02339	two-component response regulator	CDIF27147_02271	two-component system response regulator	CDIF29020_02278	two-component system response regulator	CDIF29747_02194	two-component system response regulator	CDIF101085_02209	two-component system response regulator
CDIF630erm_02340	putative copper-transporting P-type ATPase	CDIF27147_02272	copper-transporting P-type ATPase	CDIF29020_02279	copper-transporting P-type ATPase	CDIF29747_02195	copper-transporting P-type ATPase	CDIF101085_02210	copper-transporting P-type ATPase
CDIF630erm_02341	uncharacterized protein	CDIF27147_02273	hypothetical protein	CDIF29020_02280	hypothetical protein	CDIF29747_02196	hypothetical protein	CDIF101085_02211	hypothetical protein
CDIF630erm_02342	hypothetical protein	CDIF27147_02274	hypothetical protein	CDIF29020_02281	hypothetical protein	CDIF29747_02197	hypothetical protein	CDIF101085_02212	hypothetical protein
CDIF630erm_02343	GTP-binding protein BipA	CDIF27147_02275	GTP-binding protein	CDIF29020_02282	GTP-binding protein	CDIF29747_02198	GTP-binding protein	CDIF101085_02213	GTP-binding protein
CDIF630erm_02344	thioredoxin reductase	CDIF27147_02276	thioredoxin reductase	CDIF29020_02283	thioredoxin reductase	CDIF29747_02199	thioredoxin reductase	CDIF101085_02214	thioredoxin reductase
CDIF630erm_02345	hypothetical protein	CDIF27147_02277	hypothetical protein	CDIF29020_02284	hypothetical protein	CDIF29747_02200	hypothetical protein	CDIF101085_02215	hypothetical protein
CDIF630erm_02347	threonine synthase	CDIF27147_02279	threonine synthase	CDIF29020_02286	threonine synthase	CDIF29747_02202	threonine synthase	CDIF101085_02217	threonine synthase
CDIF630erm_02348	homoserine kinase	CDIF27147_02280	homoserine kinase	CDIF29020_02287	homoserine kinase	CDIF29747_02203	homoserine kinase	CDIF101085_02218	homoserine kinase
CDIF630erm_02349	uncharacterized protein, aldolase-type	CDIF27147_02281	2-nitropropane dioxygenase	CDIF29020_02288	2-nitropropane dioxygenase	CDIF29747_02204	2-nitropropane dioxygenase	CDIF101085_02219	2-nitropropane dioxygenase
CDIF630erm_02350	uncharacterized protein, FMN-binding	CDIF27147_02282	flavin reductase	CDIF29020_02289	flavin reductase	CDIF29747_02205	flavin reductase	CDIF101085_02220	flavin reductase
CDIF630erm_02351	magnesium transport protein CorA	CDIF27147_02283	cations transporter	CDIF29020_02290	cations transporter	CDIF29747_02206	cations transporter	CDIF101085_02221	cations transporter
CDIF630erm_02352	putative multiprotein-complex assembly TPR repeat-containing protein	CDIF27147_02284	multiprotein-complex assembly protein	CDIF29020_02291	multiprotein-complex assembly protein	CDIF29747_02207	multiprotein-complex assembly protein	CDIF101085_02222	multiprotein-complex assembly protein
CDIF630erm_02353	putative malate transporter	CDIF27147_02285	transporter	CDIF29020_02292	transporter	CDIF29747_02208	transporter	CDIF101085_02223	transporter
CDIF630erm_02354	hypothetical protein	CDIF27147_02286	hypothetical protein	CDIF29020_02293	hypothetical protein	CDIF29747_02209	hypothetical protein	CDIF101085_02224	hypothetical protein
CDIF630erm_02355	putative acetyltransferase	CDIF27147_02287	acetyltransferase	CDIF29020_02294	acetyltransferase	CDIF29747_02210	acetyltransferase	CDIF101085_02225	acetyltransferase
CDIF630erm_02356	hypothetical protein	CDIF27147_02288	hypothetical protein	CDIF29020_02295	hypothetical protein	CDIF29747_02211	hypothetical protein	CDIF101085_02226	hypothetical protein
CDIF630erm_02358	predicted cleavage at residue 27	CDIF27147_02291	predicted cleavage at residue 27	CDIF29020_02297	predicted cleavage at residue 35	CDIF29747_02213	predicted cleavage at residue 35	CDIF101085_02228	predicted cleavage at residue 35
CDIF630erm_02359	4-hydroxy-3-methylbut-2-en-1-yl diphosphate synthase	CDIF27147_02292	4-hydroxy-3-methylbut-2-en-1-yl diphosphate synthase	CDIF29020_02298	4-hydroxy-3-methylbut-2-en-1-yl diphosphate synthase	CDIF29747_02214	4-hydroxy-3-methylbut-2-en-1-yl diphosphate synthase	CDIF101085_02229	4-hydroxy-3-methylbut-2-en-1-yl diphosphate synthase
CDIF630erm_02360	putative membrane-associated peptidase, M50 family	CDIF27147_02293	membrane-associated protease	CDIF29020_02299	membrane-associated protease	CDIF29747_02215	membrane-associated protease	CDIF101085_02230	membrane-associated protease
CDIF630erm_02361	1-deoxy-D-xylulose 5-phosphate reductoisomerase	CDIF27147_02294	1-deoxy-D-xylulose 5-phosphate reductoisomerase	CDIF29020_02300	1-deoxy-D-xylulose 5-phosphate reductoisomerase	CDIF29747_02216	1-deoxy-D-xylulose 5-phosphate reductoisomerase	CDIF101085_02231	1-deoxy-D-xylulose 5-phosphate reductoisomerase
CDIF630erm_02362	putative transcriptional regulator	CDIF27147_02295	regulatory protein	CDIF29020_02301	regulatory protein	CDIF29747_02217	regulatory protein	CDIF101085_02232	regulatory protein
CDIF630erm_02363	hypothetical protein	CDIF27147_02296	hypothetical protein	CDIF29020_02311	hypothetical protein	CDIF29747_02227	hypothetical protein	CDIF101085_02242	hypothetical protein
CDIF630erm_02364	putative signaling protein	CDIF27147_02297	signaling protein	CDIF29020_02312	signaling protein	CDIF29747_02228	signaling protein	CDIF101085_02243	signaling protein
CDIF630erm_02365	phosphatidate cytidylyltransferase CdsA	CDIF27147_02298	phosphatidate cytidylyltransferase	CDIF29020_02314	phosphatidate cytidylyltransferase	CDIF29747_02230	phosphatidate cytidylyltransferase	CDIF101085_02245	phosphatidate cytidylyltransferase
CDIF630erm_02366	undecaprenyl pyrophosphate synthetase	CDIF27147_02299	undecaprenyl pyrophosphate synthetase	CDIF29020_02315	undecaprenyl pyrophosphate synthetase	CDIF29747_02231	undecaprenyl pyrophosphate synthetase	CDIF101085_02246	undecaprenyl pyrophosphate synthetase
CDIF630erm_02367	hypothetical protein	CDIF27147_02300	hypothetical protein	CDIF29020_02316	hypothetical protein	CDIF29747_02232	hypothetical protein	CDIF101085_02247	hypothetical protein
CDIF630erm_02368	ribosome-recycling factor	CDIF27147_02301	ribosome recycling factor	CDIF29020_02317	ribosome recycling factor	CDIF29747_02233	ribosome recycling factor	CDIF101085_02248	ribosome recycling factor
CDIF630erm_02369	uridylate kinase	CDIF27147_02302	uridylate kinase	CDIF29020_02318	uridylate kinase	CDIF29747_02234	uridylate kinase	CDIF101085_02249	uridylate kinase
CDIF630erm_02370	elongation factor ts (EF-ts)	CDIF27147_02303	elongation factor Ts	CDIF29020_02319	elongation factor Ts	CDIF29747_02235	elongation factor Ts	CDIF101085_02250	elongation factor Ts
CDIF630erm_02371	30S ribosomal protein S2	CDIF27147_02304	30S ribosomal protein S2	CDIF29020_02320	30S ribosomal protein S2	CDIF29747_02236	30S ribosomal protein S2	CDIF101085_02251	30S ribosomal protein S2
[truncated: 1,296 more rows]

## Sheet: 28645&27147&29020&29747
DSM 28645 (630∆erm)		DSM 27147 (R20291)		DSM 29020		DSM 29747		DSM 101085 (3022)
[truncated: 112 more rows]

## Sheet: 28645&27147&29020&101085
DSM 28645 (630∆erm)		DSM 27147 (R20291)		DSM 29020		DSM 29747		DSM 101085 (3022)
[truncated: 14 more rows]

[truncated: 28 more sheets: 28645&27147&29747&101085, 28645&29020&29747&101085, 27147&29020&29747&101085, 28645&27147&29020, 28645&27147&29747, 28645&27147&101085, 28645&29020&29747, 28645&29020&101085, 28645&29474&101085, 27147&29020&29747, 27147&29020&101085, 27147&29747&101085, 29020&29747&101085, 28645&27147, 28645&29020, 28645&29747, 28645&101085, 27147&29020, 27147&29747, 27147&101085 …]
