# Supplementary material for: Characterization of Clostridioides difficile DSM 101085 with A−B−CDT+ Phenotype from a Late Recurrent Colonization
Source: Genome Biol Evol. 2020 Apr 17;12(5):566–77. doi: 10.1093/gbe/evaa072 (PMC7250501; doi:10.1093/gbe/evaa072)
Supplement: evaa072_Supplementary_Data [file evaa072_supplementary_data.zip › Supplementary_Table_3.xls]

## Sheet: intracellular
Derivative_Group	Mean value DSM 101085	Deviation DSM 101085	Mean value R20291	Deviation R20291	Mean value 630Δerm	Deviation 630Δerm	Adj p-value DSM 101085/ R20291	Adj. p-value DSM 101085/ 630Δerm	Fold change DSM 101085/ R20291	Fold change DSM 101085/ 630Δerm		DSM 101085	DSM 101085	DSM 101085	DSM 101085	R20291	R20291	R20291	R20291	630Δerm	630Δerm	630Δerm	630Δerm
(4-Hydroxyphenyl)acetate	100028	8297.81	141591	19564	105996	13266.2	0.0357687	0.585809	0.706454	0.943691		86585	107922	105717	99886	133045	128780	175354	129185	121936	104729	111710	85609
2-Aminobutanoate	11327522	1.36311e+06	31670127	1.67437e+06	19224126	1.83458e+06	0.0357687	0.0357687	0.357672	0.589235		10453939	13580480	11204406	10071263	29057238	31490235	33543362	32589673	19449641	19762913	21374706	16309244
2-Hydroxy-4-methylpentanoate	3.76828e+06	204864	1.29821e+07	1.30893e+06	1.26612e+07	542809	0.0357687	0.0357687	0.290268	0.297624		5614145	6505946	5415810	5068311	1451002	1388503	1482125	1268807	1370577	1081802	1355397	1079038
2-Hydroxybutanoate	5651053	530832	1.39761e+06	81649.6	1.2217e+06	141389	0.0357687	0.0357687	4.04337	4.62555		3834508	3868098	3949579	3420921	14966567	12744033	12925330	11292371	13392327	11869004	12777113	12606322
2-Oxobutanoate	127576	5289.97	150464	3292.58	139659	11796.5	0.0357687	0.455183	0.847885	0.91348		124841	136632	123305	125526	155349	151488	148212	146806	154430	145798	135614	122795
2-Oxoglutarate	143700	11039.4	4.59187e+06	285207	5.85185e+06	488958	0.0357687	0.0357687	0.0312945	0.0245563		135597	134040	161821	143342	4956902	4739029	4195604	4475936	6160775	5111787	6399274	5735582
2-Phosphoglycolate	126877	10771.9	118813	1334.7	112002	8743.18	0.313221	0.202371	1.06787	1.13281		125666	141740	128669	111432	120649	118510	116931	119161	118968	111644	119545	97852
3-Phenyllactate	268591	8738.18	329310	35885.5	375733	41731.8	0.0357687	0.0357687	0.815618	0.714846		268025	280626	269731	255983	315030	342408	281040	378763	434657	368123	382632	317521
3-Phenylpropanoate	209277	13942.4	222374	5519.21	117186	14245.3	0.435814	0.0357687	0.941105	1.78585		299193	329369	304390	254796	254926	298270	373377	326804	338541	283310	338792	271461
3-phosphoglycerate	296937	26871.6	313344	43084.3	308026	30925.7	0.787692	0.585809	0.947638	0.964		495207	513386	512181	471347	494261	484074	456902	490591	0	0	0	0
4-(methylthio)butanoate	498030	17000.1	481457	14638.7	0	0	0.207697	0.0357687	1.03442	--		284578	301987	301547	248116	0	0	0	0	0	0	0	0
4-Methylpentanoate	767706	59207	1882601	55025	845934	91361.1	0.0357687	0.313221	0.40779	0.907524		88944067	95477205	84639174	83376663	95339361	86010920	77875211	92130146	83268632	90835274	82515166	80141257
4-Methylthio-2-oxobutanoate	284057	21905.5	0	0	0	0	0.0357687	0.0357687	--	--		141594	164749	132563	131077	200020	204683	184300	198620	212885	192221	179513	192340
5-Aminopentanoate	8.81093e+07	4.72817e+06	8.78389e+07	6.65748e+06	8.41901e+07	4.00643e+06	1	0.202371	1.00308	1.04655		67377603	75242789	71589807	64909872	44175533	45715176	57560322	44127265	50169501	52125648	44932542	39587540
Adenine	142496	13463.5	196906	7616.23	194240	11960.4	0.0357687	0.0357687	0.723675	0.733608		111798	117655	104645	105050	138954	143661	136093	136749	168352	157844	187193	143314
Alanine	6.978e+07	3.95623e+06	47894574	5.61695e+06	4.67038e+07	4.87817e+06	0.0357687	0.0357687	1.45695	1.4941		13560030	15786614	14299550	11726851	15315996	13701622	16869350	14706608	18143798	16278786	18854099	16430777
Arginine	109787	5357.91	138864	2965.26	164176	15988.6	0.0357687	0.0357687	0.790607	0.668716		234544	274424	256750	272635	724645	667732	648146	620810	480988	463620	419043	384429
Aspartate	1.38433e+07	1.46153e+06	15148394	1.14871e+06	17426865	1.10241e+06	0.313221	0.0357687	0.913843	0.794363		100836	107476	99101	89974	95799	101257	88729	91219	98852	88218	93830	78739
beta-Alanine	259588	16012.4	665333	38083.3	437020	37847.5	0.0357687	0.0357687	0.390163	0.593996		104921	124473	115105	100735	123411	149336	146488	150657	205341	192221	233489	172581
Citrate	99346.8	6249.23	94251	4774.04	89909.8	7466.26	0.435814	0.122584	1.05407	1.10496		168409	178464	164021	143320	193024	201902	195713	208454	211509	170713	199803	186521
Cytosine	111308	9223.84	142473	11108.1	200908	22130.6	0.0675098	0.0357687	0.78126	0.554027		123149	121030	120671	101701	111602	128038	135437	111898	146515	118553	109188	97852
Fructose-1-phosphate	163554	12801.5	199773	5956.61	192136	15203.4	0.0357687	0.0675098	0.818696	0.851236		33908767	36401492	33169495	29758680	35566046	39918192	27536077	41360639	45218655	42494378	38252030	34766535
Fumarate	116638	8675.57	121744	10331	118027	18007	0.585809	0.585809	0.958059	0.988229		383899	346832	413442	331981	351818	409004	355802	443734	444992	402722	395663	316103
Glucose	3.33096e+07	2.37421e+06	3.60952e+07	5.38235e+06	4.01829e+07	3.99271e+06	0.435814	0.0675098	0.922826	0.82895		136733438	169300680	138729965	128465596	177069379	164942789	187107852	192939086	203367853	156233551	199619093	164794129
Glucose-6-phosphate	369038	31854.7	390090	38327	389870	46579.9	0.435814	0.585809	0.946035	0.946568		154201	168315	154092	149211	119805	127396	116484	114865	108474	107875	111749	79101
Glutamate	1.43307e+08	1.54927e+07	1.80515e+08	1.06324e+07	1.81004e+08	2.07545e+07	0.0675098	0.122584	0.793882	0.791738		393831	432879	428561	387945	331443	298897	356282	390956	373709	308860	314363	292545
Glycerate	156455	7137.92	119638	4820.37	101800	13187.8	0.0357687	0.0357687	1.30774	1.53689		12730193	11998549	11810217	10635773	18791295	15967194	18495463	21407195	23502427	18476426	18977821	16368334
Glycerol-3-phosphate	410804	20082.5	344394	33715.9	322369	30707.7	0.0675098	0.0357687	1.19283	1.27433		199895	215105	229071	193036	222347	224391	213769	228987	132012	129442	109766	97523
Glycine	11793683	751673	1.86653e+07	1.9263e+06	19331252	2.59967e+06	0.0357687	0.0357687	0.631851	0.610084		714239	703310	820701	832574	1805880	1886528	1876808	1961188	991192	798970	848028	745547
Isoglutamate	1.79476e+06	395771	2.83002e+07	2.93233e+06	2.69528e+07	2.302e+06	0.0357687	0.0357687	0.0634189	0.0665892		1203659	1675539	2222846	2077015	29819359	26639952	24541841	32199513	29378333	27393925	27865726	23173166
Isoleucine	4919790	1.31615e+06	1.45287e+07	717022	14037591	2.11864e+06	0.0357687	0.0357687	0.338625	0.350473		6131598	6330431	3735074	3482057	15521341	13505905	14654722	14433017	17092406	11741577	14895737	12420644
Lactate	4481908	124133	2.65193e+06	244541	2.3934e+06	329027	0.0357687	0.0357687	1.69005	1.87261		4496150	4605961	4547818	4277703	2332795	3002622	2719443	2552875	2873364	2357770	2397815	1944645
Leucine	1.03732e+07	1.35167e+06	3.09894e+07	190217	3.41195e+07	3.08537e+06	0.0357687	0.0357687	0.334735	0.304027		8972119	12365107	10853378	9302358	30893980	30773020	31003691	31287059	36044609	30546185	38125178	31761966
Lysine	15251877	1.78843e+06	1.4271e+07	855921	1.43916e+07	507549	0.435814	0.585809	1.06873	1.05977		14519445	16577666	17227170	12683227	13600612	15603199	14433637	13446515	14849074	14922423	13737603	14057449
Methionine	2.78835e+06	291262	4074523	223906	4.0956e+06	625359	0.0357687	0.0675098	0.684338	0.680816		2726159	3268253	2674153	2484840	4370139	3739344	4097392	4091217	4907442	3267170	4434635	3773163
Nicotinamide	1.62514e+06	98704	2.49456e+06	351694	2.67327e+06	300825	0.0357687	0.0357687	0.651471	0.60792		1704538	1740917	1517263	1537824	2692519	1964822	2905303	2415602	2469697	2602786	3183139	2437459
Nicotinic acid	125412	16419.2	131426	11249	188977	94517.9	0.585809	0.455183	0.954244	0.663639		143214	135967	122371	100098	143348	123792	117105	141459	351781	122289	131893	149945
Phenylacetate	192034	15942.2	194825	12311.7	186298	19387.3	0.585809	0.77283	0.985673	1.03079		178362	210852	204664	174256	211359	201906	184421	181613	209112	192221	188283	155574
Phenylalanine	8.49413e+06	732273	10968034	1.19366e+06	14790083	1.20268e+06	0.0357687	0.0357687	0.774444	0.574312		8219933	9196945	9141181	7418450	10205062	13029067	10203275	10434732	15941272	14223944	15906250	13088866
Pipecolate	209210	10808.8	234324	26698	195840	20670.1	0.313221	0.313221	0.892823	1.06827		220020	219919	199908	196993	245546	204194	215155	272402	230257	182712	177273	193119
Proline	111852	5461.12	454442	39304.5	375981	28973.5	0.0357687	0.0357687	0.24613	0.297493		116445	113663	114749	102550	418452	483232	413156	502926	421950	356595	378745	346634
Putrescine	259349	24716.4	278508	20960.5	243477	38293.2	0.313221	0.77283	0.931209	1.06519		238953	264846	236087	297510	300513	279826	244492	289200	285680	182748	263341	242139
Pyroglutamate	20401771	2.76586e+06	2.35497e+07	1.32312e+06	2.28299e+07	2.7251e+06	0.0357687	0.585809	0.866328	0.893641		21563811	22145141	22264897	15633235	22285162	22341417	24120531	25451727	20596118	27225135	22986411	20512074
Pyruvate	226719	28800.7	710908	61707.3	653754	16785.5	0.0357687	0.0357687	0.318915	0.346795		263453	241300	215881	186241	686803	800881	724800	631146	673608	657088	657206	627112
Ribose	126861	17148.2	109402	6319.45	112508	13471.4	0.207697	0.313221	1.15958	1.12757		124412	152539	126227	104267	114565	110502	98779	113764	135690	103008	107199	104137
Serine	7.10101e+06	466316	1.01011e+07	1.09656e+06	1.08454e+07	959490	0.0357687	0.0357687	0.702991	0.65475		6797297	7849853	7121056	6635829	10494777	8240370	11075667	10593755	11200072	9250167	11813872	11117400
Sorbitol-6-phosphate	694396	38142.5	805340	61164.2	846604	126203	0.122584	0.202371	0.862239	0.820212		681152	724180	638062	734188	771708	722270	871531	855850	910276	820976	998279	656887
Succinate	200482	6008.63	215727	9839.98	635465	101009	0.122584	0.0357687	0.92933	0.315488		198717	210097	199558	193554	222639	222225	219205	198839	768445	673014	610107	490293
Threonine	1819148	198170	2.43227e+06	194164	3.12747e+06	490659	0.0357687	0.0357687	0.747921	0.581668		1601511	1968855	2059269	1646957	2742638	2239747	2301022	2445680	3269261	2641611	3868551	2730454
Tryptophan	736911	25577.2	1.0763e+06	36499.8	937528	57026.4	0.0357687	0.0357687	0.684672	0.786015		764234	758684	702592	722134	1021924	1067339	1095990	1119937	982072	1003794	897830	866417
Tyrosine	4.47844e+06	522597	9.51695e+06	634832	8948925	946124	0.0357687	0.0357687	0.470575	0.500444		4128820	5317046	4505408	3962485	9621895	8505187	9682069	10258640	10575782	8295420	8333484	8591014
Uracil	401688	41428.9	609278	24644.3	803627	67593.8	0.0357687	0.0357687	0.659284	0.499843		402568	399841	460740	343601	607022	595383	649764	584945	871227	767072	865201	711008
Valine	4.15508e+07	2.91313e+06	40219129	2.09478e+06	4.45142e+07	4.25426e+06	0.585809	0.455183	1.03311	0.933428		37590840	45105916	43418004	40088397	39051353	43285919	37691582	40847662	41714170	44462350	51439471	40440791

## Sheet: extracellular
	DSM 101085		R20291		630Δerm		Adj p-value	Adj. p-value	Fold change	Fold change		Detection method			DSM 101085	DSM 101085	DSM 101085	DSM 101085	DSM 101085	DSM 101085	DSM 101085	DSM 101085	R20291	R20291	R20291	R20291	R20291	R20291	R20291	R20291	630Δerm		630Δerm		630Δerm		630Δerm
	Mean value	Standard deviation	Mean value	Standard deviation	Mean value	Standard deviation	DSM 101085/ R20291	DSM 101085/ 630Δerm	DSM 101085/ R20291	DSM 101085/ 630Δerm
(4-Hydroxyphenyl)acetate	159173	9201.65	0	0	0	0	NA	NA	nur DSM 101085	nur DSM 101085		GC-MS – derivatized			152415	175412	152456	148995	152653	169852	166158	155440	0	0	0	0	0	0	0	0	0	0	0	0	0	0	0	0
2-Aminobutanoate	1.26884e+07	259412	8.48011e+06	298032	7.21217e+06	146611	0.0033045	0.0045097	1.49626	1.75931		GC-MS – derivatized			13216785	12612487	12350782	12801650	12492781	12530671	12584364	12917797	8838655	8572000	7919371	8557856	8856656	8538214	8162617	8395550	7122198	7151941	7090667	7101781	7247781	7080501	7464678	7437831
2-Hydroxy-4-methylpentanoate	3.04073e+06	344683	3.60148e+06	265553	2.62029e+06	158017	0.0213673	0.00550247	0.844298	1.16045		GC-MS – derivatized			3917241	2985256	2706261	2898522	2959076	3025652	2985625	2848169	3377760	4025412	3234114	3541256	3986266	3541256	3412565	3693225	2328613	2785415	2698596	2458965	2665298	2569525	2610744	2845152
2-Methylbutanoate	5.75013e+07	3.92255e+06	4.6375e+07	2.81347e+06	3.32532e+07	2.26895e+06	0.0606762	0.0045097	1.23992	1.7292		GC-MS – non-derivatized			44020538	49111189	45923283	56921865	66648656	62499815	61915606	72969832	36611748	38867828	43106053	4.46265e+07	4.74927e+07	4.89317e+07	6.02328e+07	5.1131e+07	29389435	28689519	36461073	2.487e+07	3.38724e+07	3.62204e+07	3.20734e+07	4.44494e+07
2-Methylpropanoate	3.73277e+07	2.40793e+06	2.54589e+07	1.31003e+06	1.67857e+07	798262	0.00877236	0.0045097	1.46619	2.22378		GC-MS – non-derivatized			26954832	30437361	33133590	40564915	45038763	42560509	39647270	40284520	29321259	26197234	23296946	24910105	25107115	19276359	25086689	30475690	18019392	14628556	16329062	14981967	14118640	17307834	19490857	19409239
3-(4-hydroxyphenyl)-lactate	111047	5102.26	0	0	0	0	NA	NA	nur DSM 101085	nur DSM 101085		GC-MS – derivatized			116526	109865	119635	107541	106985	112563	102698	112563	0	0	0	0	0	0	0	0	0	0	0	0	0	0	0	0
3-Methylbutanoate	3.38876e+08	2.38193e+07	2.89042e+08	1.20632e+07	2.37507e+08	1.16081e+07	0.116975	0.0045097	1.17241	1.4268		GC-MS – non-derivatized			282809756	265059856	357914367	324373391	465823367	377227583	307696368	330100791	324686699	290305203	257319206	285960992	273151815	329749775	311432669	239730663	237555553	179138875	248358058	203111810	256170161	261107500	247172685	267444755
3-Phenyllactate	120586	12255.2	412487	27134.4	333174	27215.4	0.0033045	0.0045097	0.292338	0.361929		GC-MS – derivatized			105415	109526	112563	122455	136985	141526	123652	112563	397215	422004	440615	397760	463390	404913	404474	369526	301425	298652	312456	341256	369526	375412	325412	341256
3-Phenylpropanoate	114936	4005.5	0	0	0	0	NA	NA	nur DSM 101085	nur DSM 101085		GC-MS – derivatized			109652	116526	136526	125415	112526	103625	102562	112652	0	0	0	0	0	0	0	0	0	0	0	0	0	0	0	0
4-(Methylthio)butanoate	164235	9973.86	0	0	0	0	NA	NA	nur DSM 101085	nur DSM 101085		GC-MS – derivatized			165256	175412	149856	165241	178541	169854	149856	159865	0	0	0	0	0	0	0	0	0	0	0	0	0	0	0	0
4-Methyl-pent-2-enoate	2.25023e+06	158766	5.10671e+06	150277	3.33975e+06	160838	0.0033045	0.00550247	0.440643	0.673773		GC-MS – non-derivatized			1562060	1797068	2055878	2805112	2621182	2452317	2426563	2281677	4876136	5728058	5389135	4620247	5428482	4647592	4948993	5215005	2998050	2669089	3531225	3784028	3684442	3023691	3207369	3820112
4-Methylpentanoate	6.30428e+08	3.76555e+07	2.97722e+08	1.33152e+07	1.90391e+08	1.94165e+07	0.0033045	0.0045097	2.11751	3.31122		GC-MS – non-derivatized			478632118	502074987	566221327	692463432	708114560	730039246	666823397	699051089	322494643	306618423	355979167	295535567	301110282	274070470	291368896	234597263	126141403	138899127	153736762	201374645	180478115	201008547	253038275	268452968
4-Methylthio-2-oxobutanoate	125101	13180.9	124734	7701.51	136153	9327.63	0.674198	0.328694	1.00294	0.918828		GC-MS – derivatized			145389	135526	103774	124415	129889	113722	112652	135441	141709	126526	119415	112562	126526	124152	123652	123329	126982	137490	130681	126750	154856	136330	129862	146271
5-Aminopentanoate	1.37357e+08	4.71789e+06	1.48889e+08	1.11237e+07	1.44509e+08	7.74251e+06	0.0418427	0.14155	0.922548	0.950509		GC-MS – derivatized			145506824	130041519	133865387	134340249	135665420	140713539	136651266	142070150	128972115	145265256	150331981	142801940	151245256	171129242	154825260	146537021	149855266	154894710	140702310	132068717	139622087	154125652	147331216	137469964
Acetate	8.63301e+06	522245	7.2721e+06	185931	6.42531e+06	416168	0.0517993	0.0143285	1.18714	1.34359		GC-MS – non-derivatized			6720369	7653138	7662178	8125770	9299780	8709659	9937867	10955289	7012576	6736267	7291414	7477988	7739467	6592652	8057355	7269056	6437771	5290466	6843322	7071641	6734225	7284505	4264615	7475947
Alanine	4034.27	115.731	3633.67	378.923	2793.22	293.59	0.0701179	0.0444578	1.11025	1.44431		HPLC-FLD			3861.75	4183.64	4070.67	4021.02					3960.42	3822.55	2989.23	3762.47					2685.64	3153.38	2959.83	2374.01
Arginine	864.891	34.1588	773.94	75.063	838.038	115.123	0.0418427	0.77283	1.11752	1.03204		HPLC-FLD			842.408	923.711	842.148	851.296					820.851	800.073	645.259	829.576					850.12	965.529	884.167	652.337
Aspartate	3207.41	60.9202	3041.14	296.116	3189.76	321.35	0.598934	0.77283	1.05467	1.00553		HPLC-FLD			3260.36	3242.95	3104.58	3221.74					3305.65	3193.56	2540.59	3124.75					3157.41	3591.15	3307.57	2702.91
Butanoate	6.04575e+06	399860	7.04611e+06	301284	5.70118e+06	310292	0.116975	0.482174	0.858026	1.06044		GC-MS – non-derivatized			4409847	4723824	5528504	7004306	6674334	6049839	7153404	6821929	6680771	7817898	7852325	6649047	5901604	6138456	7744262	7584546	5250706	4041758	6598335	6156099	6164291	6378785	5475107	5544347
Cysteine	232888	22729.8	221272	6587.57	309454	31810.9	0.617677	0.0074285	1.0525	0.752578		GC-MS – derivatized			222604	212542	237818	216193	257854	280082	215104	220906	213816	236382	225293	216446	222017	219971	217193	219054	335729	363904	252391	289060	290837	313970	301782	327956
Glucose	3.27542e+07	2.04591e+06	3.09281e+07	2.4795e+06	3.16941e+07	1.1967e+06	0.139866	0.729219	1.05904	1.03345		GC-MS – derivatized			30145260	31361317	31194277	36495212	33369322	31082439	33486060	34899448	31763239	36634804	28195185	28976997	29424720	31053983	31749045	29626590	31740525	31403617	30455949	31643961	30900023	31534047	34681975	31192945
Glutamate	8500.04	208.398	7941.72	781.196	8370.34	891.793	0.17459	0.77283	1.0703	1.0155		HPLC-FLD			8441.19	8853.06	8318.57	8387.35					8631.6	8260.6	6614.35	8260.35					8248.86	9500.9	8696.19	7035.4
Glycine	1133.8	83.951	1024.15	130.442	1243.81	206.022	0.281308	0.660893	1.10706	0.911548		HPLC-FLD			1127.49	1266.66	1035.24	1105.79					1042.28	995.668	846.482	1212.18					1224.48	1533.88	1264.37	952.532
Histidine	779.67	23.9365	647.046	68.2025	734.664	103.78	0.0418427	0.660893	1.20497	1.06126		HPLC-FLD			783.76	816.288	752.045	766.588					689.509	657.083	533.263	708.331					752.577	859.507	755.44	571.131
Isoleucine	720.594	51.846	515.812	33.8064	883.402	112.483	0.0418427	0.14155	1.39701	0.815703		HPLC-FLD			759.058	783.379	659.85	680.088					536.655	514.42	461.669	550.506					843.668	1054.4	892.52	743.019
Lactate	1774739	99124.1	1.14059e+06	99303.7	1471423	48029.5	0.0033045	0.0045097	1.55598	1.20614		GC-MS – derivatized			1624692	1841256	1754125	1985625	1754125	1698552	1754125	1785412	1123096	1066720	1341720	1068000	1087770	1125636	1046529	1265263	1474767	1515546	1489522	1498525	1396525	1498525	1512562	1385412
Leucine	986.765	100.416	311.231	25.1022	1319.01	153.475	0.0418427	0.0444578	3.17052	0.74811		HPLC-FLD			1094.74	1077.19	867.32	907.816					307.449	278.486	349.076	309.913					1268.53	1557.19	1318.24	1132.08
Lysine	1568.92	121.763	1373.04	104.443	1490.54	477.848	0.11324	0.660893	1.14267	1.05259		HPLC-FLD			1731.75	1393.26	1605.76	1544.93					1317.94	1475.16	1470.07	1228.98					2219.48	1444.29	1420.16	878.243
Methionine	735.995	28.3232	667.828	65.3426	738.194	88.9417	0.11324	0.77283	1.10207	0.997021		HPLC-FLD			735.42	782.38	711.137	715.041					717.093	687.171	556.311	710.739					727.23	854.643	764.186	606.716
p-Cresol	5.47264e+06	317563	1.53776e+07	1.52135e+06	6.26326e+06	382932	0.0033045	0.42163	0.355884	0.873768		GC-MS – non-derivatized			4118120	4702334	4705075	5786214	6197207	6356431	5801472	6114256	13496831	17679521	11658446	11461849	13008190	13494462	20603860	21617433	7024508	4533090	5969700	6083686	6255566	5745387	6444044	8050120
Pentanoate	6.20595e+06	389430	3.67729e+06	149453	1.59191e+06	137813	0.0033045	0.0045097	1.68764	3.89843		GC-MS – non-derivatized			4958138	5134340	5029195	7400942	6122747	7047977	6915550	7038741	3173769	3541585	4013759	3286214	3834843	3721082	4375398	3471682	1007843	1079755	1878575	1704479	1833128	1690262	1546334	1994905
Phenylacetate	277334	11703.8	409208	13762.4	205184	11993.7	0.0033045	0.0045097	0.677734	1.35163		GC-MS – derivatized			279058	286526	259862	269859	284156	298562	275415	265236	437450	402152	406067	401256	419652	387541	406985	412563	201256	189526	196985	225415	198526	204526	223985	201256
Phenylalanine	1111.06	52.4463	900.57	172.38	971.495	79.0972	0.11324	0.0866163	1.23373	1.14366		HPLC-FLD			1168.27	1028.34	1107.04	1140.58					1055.43	1037.91	625.387	883.554					925.832	1106.57	908.097	945.485
Proline	0	0	0	0	0	0	NA	NA	NA	NA		HPLC-FLD			0	0	0	0					0	0	0	0					0	0	0	0
Propanoate	3.01148e+06	211215	2.40975e+06	83958	2.66567e+06	208765	0.0606762	0.366924	1.24971	1.12973		GC-MS – non-derivatized			2039856	2522320	2545907	3436112	3270744	3473028	3502893	3301021	2501629	2460137	2149881	2727204	2253156	2266535	2218817	2700647	1896028	1856523	2552853	2735966	2994469	3450861	2825748	3012883
Serine	1649.76	95.175	1998.56	179.696	1984.99	224.162	0.11324	0.14155	0.825475	0.831117		HPLC-FLD			1746.45	1742.3	1540.79	1569.48					2164.02	2050.15	1695.65	2084.4					1942.56	2293.27	2037.55	1666.56
Threonine	1361.07	61.4584	1378.46	125.974	1460.39	170.007	0.423877	0.366924	0.987385	0.931995		HPLC-FLD			1404.26	1438.33	1297.5	1304.21					1477.15	1421.16	1163	1452.55					1445.9	1687.09	1498.31	1210.25
Tyrosine	1.32335e+06	75420.6	1.59877e+06	89832.3	1.48159e+06	90352.2	0.0418427	0.0444578	0.827729	0.893198		GC-MS – derivatized			408.57	464.358	441.864	441.25					297.568	296.713	217.232	305.075					275.999	328.825	291.064	223.387
Valine	1796.07	93.107	1473.4	128.422	1957.54	240.146	0.0418427	0.505392	1.219	0.917515		HPLC-FLD			1832.67	1930.79	1694.39	1726.43					1557.94	1496.48	1257.58	1581.61					1902.48	2301.43	1997.07	1629.17
