# Supplementary material for: Characterization of Clostridioides difficile DSM 101085 with A−B−CDT+ Phenotype from a Late Recurrent Colonization
Source: Genome Biol Evol. 2020 Apr 17;12(5):566–77. doi: 10.1093/gbe/evaa072 (PMC7250501; doi:10.1093/gbe/evaa072)
Supplement: evaa072_Supplementary_Data [file evaa072_supplementary_data.zip › Supplementary_Table_4.xlsx]

## Sheet: Tabelle1
Position	Isolate 10	DSM 101085
599261	G	A
599264	G	A
599276	C	G
599281	A	G
599290	T	A
1085758	T	C
2717073	T	TC
3032332	G	A
3083761	G	T
3456113	A	G
3692833	C	A
3692835	T	A
3692839	G	T
3922068	C	G
3922073	T	G
